# Supplementary material for: Facilitative lysosomal transport of bile acids alleviates ER stress in mouse hematopoietic precursors
Source: Nat Commun. 2021 Feb 23;12:1248. doi: 10.1038/s41467-021-21451-6 (PMC7902824; doi:10.1038/s41467-021-21451-6)
Supplement: Supplementary file 4 — Supplementary Data 1 [file 41467_2021_21451_MOESM4_ESM.xlsx]

## Sheet: Sheet1
	Supplementary Data 1: Primer pairs used for PCR assay in the study
	Primer	Sequence (5’-3’)
	Slc29a3-Forward	GGGCATATAAACTCCGAAACTGC
	Slc29a3-Reverse	GGAGGAAGTATCCACCTTCACC
	GAPDH-Forward	TGGCCTTCCGTGTTCCTAC
	GAPDH-Reverse	GAGTTGCTGTTGAAGTCGCA
	sXBP1 Forward	CTGAGTCCGAATCAGGTGCAG
	sXBP1 Reverse	GTCCATGGGAAGATGTTCTGG
	uXBP1 Forward	CAGCACTCAGACTATGTGCA
	uXBP1 Reverse	GTCCATGGGAAGATGTTCTGG
