# Supplementary material for: Facilitative lysosomal transport of bile acids alleviates ER stress in mouse hematopoietic precursors
Source: Nat Commun. 2021 Feb 23;12:1248. doi: 10.1038/s41467-021-21451-6 (PMC7902824; doi:10.1038/s41467-021-21451-6)
Supplement: Supplementary file 5 — Supplementary Data 2 [file 41467_2021_21451_MOESM5_ESM.xlsx]

## Sheet: Plasma
	Supplementary Data 2: Table representing normalized peak intensities, fold change, p-val and VIP score for all the detected features in untargeted profiling of Slc29a3-/- plasma samples
	Compound ID	Ionization Mode	m/z	Retention Time (min)	Chemical Identity	Superclass	Sample Normalized MS Intensities												Fold change	log2(FC)	raw.pval	*-LOG10(P)	VIP Score
							WT_1	WT_2	WT_3	WT_4	WT_5	WT_6	KO_1	KO_2	KO_3	KO_4	KO_5	KO_6
	RPP2408	[M+H]+	133.105	4.32014	L-Ornithine	Amines, Aminoacids & Derivatives	-0.0116464	-1.15098	-0.887773	-0.940632	-0.229903	-0.492802	1.01389	-0.324808	0.954134	0.631172	0.220223	1.21913	2.9738	1.57241	0.00077981	3.108	2.1342
	RPP9332	[M+H]+	166.082	16.0749	L-Phenylalanine	Amines, Aminoacids & Derivatives	0.327438	0.612862	-0.174066	0.51024	0.147438	0.476367	-0.71917	-0.656413	2.18378	-1.54333	-0.575704	-0.58944	2.0629	1.04474	0.02026	1.6934	1.092
	HPP1025	[M+H]+	148.097	6.88841	L-Glutamate	Amines, Aminoacids & Derivatives	-0.0336529	-0.673233	-1.21676	-0.481073	-1.68487	0.397188	1.28629	0.597454	0.159693	-0.0379991	0.684854	1.00211	8.8133	3.1397	0.0087969	2.0557	2.4401
	HPP3950	[M+H]+	175.12	10.2426	L-Arginine	Amines, Aminoacids & Derivatives	-0.121205	0.581466	1.27871	0.763561	0.479136	1.16169	0.101409	-1.57653	-0.517407	-0.0374281	-0.695878	-1.41753	0.029999	-5.0589	0.0072944	2.137	2.7382
	HPN663	[M-H]-	333.088	2.60483	Nicotinamide Ribotide	Nucleosides, Nucleotides & Derivatives	-0.144941	0.705639	0.253149	0.94298	0.992582	1.23373	-1.38712	0.807516	-2.05674	0.508304	-0.342102	-1.513	0.3235	-1.6282	0.066041	1.1802	2.2582
	RPP708	[M+H]+	200.068	3.31972	O-Phospho-L-homoserine	Organic acids	0.0491681	0.942799	0.364426	0.493818	1.11749	1.19607	-1.96574	0.0970713	-0.907572	-0.230668	-0.75455	-0.402326	0.029722	-5.0723	0.0002418	3.6165	2.3928
	RPP1694	[M+H]+	190.107	7.47899	N-Acetyl-L-glutamate	Organic acids	1.5969	1.66518	-0.353647	0.0975003	1.80284	0.389042	-2.56734	-1.68847	-0.197032	-0.413435	0.681041	-1.01258	0.12736	-2.973	0.015521	1.8091	2.987
	HPP460	[M+H]+	149.019	7.97658	2-hydroxyglutaric acid	Organic acids	0.82551	0.730059	0.184127	0.894252	0.825009	1.67325	-0.626701	-3.10172	-1.01029	-1.33371	0.486306	0.453906	0.18736	-2.4161	0.0083268	2.0795	3.3917
	RPN46	[M-H]-	172.989	13.9327	cis-Aconitate	Organic acids	-0.666661	1.19308	1.89428	1.15892	1.71977	-1.05314	-2.32284	-2.98911	-0.740813	-0.705462	1.08321	1.42876	0.42386	-1.2383	0.2625	0.58086	2.0435
	HPN295	[M-H]-	229.065	8.00493	Ergothioneine	Organic acids	1.1195	1.12328	0.68648	1.70463	1.3187	1.88559	-1.76684	-3.41522	-1.12536	-1.90354	0.251892	0.12089	0.050283	-4.3138	0.0033881	2.47	4.4438
	RPP3913	[M+H]+	169.085	9.32719	Pyridoxamine	Lipids	-0.34355	-0.566008	-0.922189	-2.12496	-0.148044	0.0275731	-0.478543	1.22898	1.82021	0.424308	0.803238	0.278979	2.1897	1.30733	0.0073947	2.1311	2.343
	RPN5226	[M-H]-	514.252	20.8026	T-β-muricholic acid	Lipids	-1.10488	-2.03942	0.82439	-1.79368	-1.91682	-2.54247	1.99853	-1.80146	1.45994	3.05511	2.94031	0.920429	12.196	3.6083	0.014928	1.826	4.1256
	RPN5278	[M-H]-	514.252	21.1502	Taurocholic acid	Lipids	-1.26051	-1.56986	0.997185	-2.61029	-1.17415	-2.23832	2.32183	-1.1088	1.62754	1.49977	2.87148	0.644141	8.761	3.1311	0.014711	1.8323	3.7806
	HPP5	[M+H]+	204.123	6.87463	L-Acetylcarnitine	Lipids	0.258955	0.88062	0.261342	0.431877	0.829068	0.988591	-0.241213	0.751977	-0.901312	-1.0894	-0.755451	-1.41505	0.21331	-2.229	0.00072281	3.141	2.4124
	HPP747	[M+H]+	287.196	6.1407	Androstenedione	Lipids	-2.52128	-2.46256	-0.241942	-0.967237	-0.149283	-0.919036	0.953301	2.53515	0.492179	0.433817	0.513228	2.33366	15.523	3.95634	2.0382e-10	9.6908	4.7987
	HPP701	[M+H]+	260.186	5.73589	Hexanoylcarnitine	Lipids	0.219733	0.281319	0.82811	0.13431	1.35887	0.922706	-0.405982	-0.544109	-1.67307	0.134594	-0.47174	-0.784738	0.043064	-4.5374	0.00027625	3.5587	2.4749
	HPP2942	[M+H]+	287.196	6.1407	16-α-Hydroxyestrone	Lipids	-2.51005	-2.45113	-0.223045	-0.950781	-0.130073	-0.902418	0.976221	2.52244	0.380548	0.542767	0.384297	2.36123	15.062	3.91284	3.679e-10	9.4343	4.7367
	RPP3676	[M+H]+	138.055	3.7408	Tyramine	Benzenoids	0.0632771	-2.09706	-1.05419	-0.65304	-0.427769	-1.13348	-1.10589	2.5836	1.15411	0.406669	0.675856	1.58792	7.2994	2.8677	0.009496	2.0225	3.0471
	HPP743	[M+H]+	137.071	7.29835	Phenylacetic acid	Benzenoids	-0.605688	-1.26599	0.440505	-0.696498	-0.900929	-0.278012	2.17257	1.10355	0.223995	-0.0243466	-0.713557	0.544406	8.68	3.1177	0.054556	1.2632	2.1852
	RPP4096	[M+H]+	206.108	3.84689	Indoleacetic acid	Organoheterocyclic compounds	0.820009	1.18171	-0.279598	0.334608	0.259054	0.605489	-0.823578	0.0106739	0.646766	-0.277992	-1.32026	-1.15688	0.21171	-2.2398	0.045414	1.3428	1.6788
	RPN3103	[M-H]-	456.128	14.7161	5,10-Methylenetetrahydrofolate	Organoheterocyclic compounds	-1.25455	-1.78559	0.621882	-1.49813	-1.64217	-2.37405	2.23043	1.67966	-0.490328	1.84767	2.7585	-0.0933247	13.147	3.7167	0.044072	1.3558	3.8175
	RPP3	[M+H]+	204.124	3.84655	Unknown	Unknown	0.0101886	1.17294	0.104669	0.298235	0.626969	0.475457	-0.801716	0.228918	0.184989	-0.218516	-0.31491	-1.76723	0.15404	-2.6986	0.028522	1.5448	1.545
	RPP5	[M+H]+	432.24	12.766	Unknown	Unknown	0.674051	-0.0955229	-0.363636	-0.34051	-0.541945	-0.32587	-0.108233	-0.116384	0.772515	-0.459953	0.139322	0.766165	2.4886	1.3154	0.25169	0.59913	0.5709
	RPP6	[M+H]+	362.926	2.90761	Unknown	Unknown	-0.252224	0.0835846	-0.322167	-0.204334	-0.143159	-0.337609	-0.351153	-0.248952	1.90928	-0.127914	0.101959	-0.107312	23.984	4.584	0.29405	0.53158	0.67576
	RPP9	[M+H]+	533.327	16.1984	Unknown	Unknown	-0.707361	-0.363956	-0.0442998	0.309108	-0.62969	-0.24069	0.643996	-2.71872	0.253654	3.00061	0.550754	-0.0533983	14.38	3.846	0.48017	0.3186	0.96366
	RPP12	[M+H]+	472.268	12.7729	Unknown	Unknown	0.294217	-0.507538	-0.479232	-0.156063	-0.206064	-0.429357	0.806263	0.544904	-0.0163664	-0.482382	-0.00358063	0.635199	6.7455	2.7539	0.062711	1.2027	0.85283
	RPP13	[M+H]+	203.052	3.42499	Unknown	Unknown	-0.18959	0.565197	-1.2299	0.424191	0.273479	-0.266433	-1.49804	0.436754	0.813493	0.0507358	0.730582	-0.110474	1.6086	0.68577	0.7546	0.12228	0.24312
	RPP18	[M+H]+	838.837	2.90761	Unknown	Unknown	0.0736924	-0.0108121	0.0293886	-0.350327	-0.46949	-0.450426	-0.0395659	-0.340917	1.87617	-0.109324	-0.113246	-0.0951409	18.164	4.183	0.29343	0.5325	0.67695
	RPP19	[M+H]+	232.154	9.01062	Unknown	Unknown	0.0880096	0.836055	-0.539986	-0.438954	0.204594	-0.585064	0.0909223	0.683925	-0.446042	0.0937106	0.270866	-0.258037	1.0095	0.013622	0.61433	0.2116	0.25018
	RPP20	[M+H]+	906.825	2.90761	Unknown	Unknown	0.115238	0.0291672	0.0197138	-0.329682	-0.448771	-0.423508	-0.00744657	-0.294471	1.88742	-0.0450733	-0.0802491	-0.422335	11.49	3.5223	0.36466	0.43811	0.59642
	RPP22	[M+H]+	496.338	13.9291	Unknown	Unknown	0.120556	-0.720864	0.825714	0.670208	-0.133196	0.490283	-0.186146	-0.356623	1.32331	-1.84378	0.184454	-0.373912	0.71575	-0.48248	0.4039	0.39373	0.71989
	RPP23	[M+H]+	520.338	13.1808	Unknown	Unknown	-1.63009	-0.224556	0.140417	0.682071	0.808962	0.36193	-0.342635	-0.161178	-0.419085	0.901228	-0.089852	-0.027209	0.45223	-1.1449	0.91302	0.039521	0.079724
	RPP24	[M+H]+	162.111	3.31731	Unknown	Unknown	-0.137546	0.752537	0.275529	-0.142914	0.0771836	0.25111	-0.319112	1.30101	0.201599	0.0543241	-0.673534	-1.64018	1.1479	0.19901	0.41547	0.38146	0.61829
	RPP25	[M+H]+	404.206	12.766	Unknown	Unknown	0.569047	-0.147293	-0.644442	-0.535041	-0.652346	-0.757362	0.126489	-0.0469895	1.63295	-0.179811	0.21468	0.42012	4.2056	2.0723	0.058053	1.2362	1.2456
	RPP26	[M+H]+	974.812	2.90761	Unknown	Unknown	0.168769	-0.33872	0.126701	-0.216035	-0.688354	-0.414919	0.0156533	-0.208085	1.88674	0.0296549	-0.0431439	-0.318265	6.5345	2.7081	0.23864	0.62225	0.78302
	RPP27	[M+H]+	160.133	3.58796	Unknown	Unknown	-1.93802	0.924139	1.02944	1.46501	1.07228	1.45478	-2.90033	0.962102	-0.392987	-0.751149	-0.510711	-0.414553	0.16186	-2.6272	0.099274	1.0032	2.3031
	RPP29	[M+H]+	736.856	2.90302	Unknown	Unknown	0.0240278	-0.273903	0.186091	-0.0163083	-0.749215	-0.0395597	-0.0622486	-0.485802	2.02665	0.0641671	-0.385646	-0.288251	9.941	3.3134	0.49447	0.30586	0.49931
	RPP31	[M+H]+	446.887	2.95116	Unknown	Unknown	-0.363864	0.272722	-0.57784	-0.40032	0.32017	-0.428779	-0.575198	-0.354718	1.874	-0.259059	0.252013	0.240873	3.9909	1.9967	0.34372	0.4638	0.67691
	RPP32	[M+H]+	242.925	2.95116	Unknown	Unknown	-0.400448	0.255572	-0.657006	-0.156992	0.369337	-0.481162	-0.634531	-0.359322	1.82464	-0.273384	0.242458	0.270841	3.7402	1.9031	0.39015	0.40877	0.6153
	RPP33	[M+H]+	147.076	3.39718	Unknown	Unknown	-0.0269184	-0.204356	0.21148	-0.376159	-0.147506	-0.400514	0.0493375	-0.0215977	1.9004	-0.69705	-0.0629902	-0.224125	9.2082	3.2029	0.42365	0.37299	0.54247
	RPP35	[M+H]+	718.836	2.95116	Unknown	Unknown	-0.488807	0.281589	-0.791244	-0.159135	0.25765	-0.255646	-0.72853	-0.290882	1.83161	-0.122825	0.299829	0.166393	4.2598	2.0908	0.35629	0.4482	0.66408
	RPP36	[M+H]+	804.843	2.90072	Unknown	Unknown	0.113659	-0.0113018	-0.111762	-0.0314151	-0.651416	-0.199485	-0.00527747	-0.418995	2.01017	-0.105529	-0.276432	-0.312215	17.645	4.1412	0.46659	0.33107	0.51245
	RPP37	[M+H]+	257.147	3.6839	Unknown	Unknown	-0.847848	-0.467707	0.580607	-0.41864	0.02366	-0.167637	0.585671	0.236353	-0.241136	-0.502998	-0.411975	1.63165	4.0593	2.0212	0.28815	0.54039	0.74567
	RPP38	[M+H]+	650.849	2.95116	Unknown	Unknown	-0.452969	0.186213	-0.710858	-0.140735	0.155629	-0.276973	-0.79974	-0.321755	1.86811	0.0574876	0.251905	0.183686	6.903	2.7872	0.32043	0.49427	0.71241
	RPP39	[M+H]+	378.899	2.95116	Unknown	Unknown	-0.366166	0.234519	-0.687824	-0.158135	0.36953	-0.485795	-0.569617	-0.34738	1.83292	-0.307596	0.261211	0.224332	3.837	1.94	0.3776	0.42297	0.62861
	RPP40	[M+H]+	786.824	2.95116	Unknown	Unknown	-0.420648	0.268199	-0.818392	-0.159964	0.221692	-0.268357	-0.710819	-0.331596	1.86239	-0.182631	0.306378	0.23375	4.9023	2.2934	0.3529	0.45235	0.67666
	RPP42	[M+H]+	104.107	3.2188	Unknown	Unknown	-0.248719	-0.182208	0.0698463	0.0714704	0.437343	-0.717994	-0.447487	0.0210657	1.71524	-0.411881	-0.144199	-0.162481	3.0001	1.585	0.61672	0.20991	0.32771
	RPP43	[M+H]+	514.874	2.95116	Unknown	Unknown	-0.578824	0.331721	-0.514182	-0.294491	0.316364	-0.382938	-0.831767	-0.313182	1.86986	-0.196238	0.256489	0.337184	3.8002	1.9261	0.38678	0.41254	0.64498
	RPP44	[M+H]+	710.849	2.95116	Unknown	Unknown	-0.161795	0.076576	-0.366733	-0.362691	-0.198418	-0.406083	-0.379278	-0.296896	2.04267	-0.0947421	0.13446	0.0129302	28.497	4.8327	0.23804	0.62335	0.81554
	RPP46	[M+H]+	744.843	2.94886	Unknown	Unknown	-0.106833	0.106473	-0.315155	-0.293526	-0.179777	-0.499614	-0.319684	-0.260893	1.92382	-0.119288	0.0226351	0.0418464	18.626	4.2193	0.25675	0.5905	0.74042
	RPP48	[M+H]+	854.811	2.95115	Unknown	Unknown	-0.512191	0.313936	-0.668986	-0.0591649	0.237553	-0.586137	-0.703364	-0.278985	1.90006	-0.15951	0.264461	0.252328	4.3809	2.1312	0.32293	0.4909	0.7327
	RPP49	[M+H]+	872.831	2.90072	Unknown	Unknown	0.0532993	-0.163292	0.0309304	-0.077656	-0.64837	-0.218624	-0.0459795	-0.47487	1.99108	0.178467	-0.41949	-0.205499	25.691	4.6832	0.40382	0.39381	0.5883
	RPP53	[M+H]+	232.154	9.32678	Unknown	Unknown	-0.307722	0.495291	-0.74197	-0.424757	0.616968	-0.580044	0.27678	0.801515	0.341792	-0.241715	0.0916883	-0.327826	1.359	0.44257	0.30233	0.51952	0.54147
	RPP55	[M+H]+	582.861	2.95116	Unknown	Unknown	-0.540026	0.308994	-0.523848	-0.270985	0.43065	-0.370492	-0.955624	-0.304407	1.69765	-0.1674	0.351694	0.343797	3.2348	1.6937	0.44445	0.35218	0.55496
	RPP56	[M+H]+	247.154	10.7664	Unknown	Unknown	0.135622	-0.575339	0.111946	-0.84946	-0.031869	-0.705713	0.976068	1.09559	0.373388	0.380982	-0.422572	-0.488643	11.405	3.5116	0.079797	1.098	1.1004
	RPP58	[M+H]+	473.272	12.7675	Unknown	Unknown	0.423197	-0.438254	-0.488176	-0.177476	-0.194572	-0.459526	0.554348	0.698412	-0.490293	-0.293995	0.100385	0.765949	5.0043	2.3232	0.11675	0.93274	0.76707
	RPP59	[M+H]+	140.068	3.63577	Unknown	Unknown	-0.635033	0.365664	-0.560547	0.123302	0.322786	-0.194109	-0.421096	0.0781382	-0.790151	0.0311483	0.61831	1.06159	2.2038	1.14	0.56926	0.24469	0.33212
	RPP60	[M+H]+	778.836	2.94886	Unknown	Unknown	-0.186555	0.132317	-0.38315	-0.120836	-0.269981	-0.43093	-0.373243	-0.310283	2.0547	-0.088302	-0.0590872	0.0353517	15.764	3.9785	0.29951	0.52359	0.72359
	RPP61	[M+H]+	310.912	2.95116	Unknown	Unknown	-0.462386	0.268262	-0.596852	-0.121614	0.386744	-0.512238	-0.64458	-0.391459	1.85922	-0.317868	0.261569	0.271199	3.6509	1.8682	0.4155	0.38143	0.59656
	RPP62	[M+H]+	1110.79	2.9099	Unknown	Unknown	0.169381	-0.256472	-0.244839	-0.15819	-0.514828	-0.473696	0.0424767	-0.558528	1.83389	0.148612	0.0203382	-0.00813945	12.056	3.5917	0.18742	0.72718	0.84973
	RPP63	[M+H]+	676.855	2.94886	Unknown	Unknown	-0.135986	0.0690643	-0.437753	-0.452187	-0.256502	-0.392328	-0.226529	-0.318416	2.04753	-0.0419438	0.18175	-0.0366935	32.15	5.0067	0.18121	0.74181	0.92274
	RPP65	[M+H]+	812.83	2.94876	Unknown	Unknown	-0.384151	0.11824	-0.277003	-0.261305	-0.12486	-0.468079	-0.394029	-0.303692	1.83462	-0.0259092	0.15923	0.126941	17.895	4.1615	0.20535	0.6875	0.80291
	RPP66	[M+H]+	713.065	6.85021	Unknown	Unknown	-0.202024	0.238523	-0.0705711	-0.251681	-0.212695	-0.635436	-0.411036	-0.540538	1.77068	0.254159	-0.170583	0.231198	9.4479	3.24	0.32095	0.49356	0.65161
	RPP69	[M+H]+	880.818	2.94876	Unknown	Unknown	-0.426591	0.354472	-0.199899	-0.163388	-0.384053	-0.304472	-0.758135	-0.264061	1.88697	0.134977	0.150253	-0.02607	6.1236	2.6144	0.35311	0.4521	0.64589
	RPP70	[M+H]+	846.824	2.94886	Unknown	Unknown	-0.352609	0.304281	-0.366624	-0.26425	-0.170455	-0.50012	-0.218857	-0.355401	1.87907	0.0644995	-0.166491	0.146956	6.8646	2.7792	0.23778	0.62383	0.77568
	RPP73	[M+H]+	198.097	3.47999	Unknown	Unknown	-0.198007	0.546529	-1.15417	0.167355	0.460168	-0.599864	-1.80516	0.690481	1.6133	0.109202	0.404784	-0.234621	2.3998	1.2629	0.63928	0.19431	0.44709
	RPP74	[M+H]+	711.068	6.84333	Unknown	Unknown	-0.163478	0.326984	-0.00671732	-0.309788	-0.270076	-0.659303	-0.446507	-0.462969	1.73838	0.216739	-0.219277	0.256014	6.7569	2.7564	0.34312	0.46456	0.62201
	RPP75	[M+H]+	154.059	3.52743	Unknown	Unknown	0.301503	-0.282044	-0.310387	-0.165061	-0.425831	-0.235409	-0.98153	0.0227219	0.446882	0.0826939	1.12851	0.417953	6.9547	2.798	0.2455	0.60994	0.64204
	RPP76	[M+H]+	940.818	2.90531	Unknown	Unknown	0.213513	-0.256924	0.0066723	-0.0404842	-0.605371	-0.271118	0.0599567	-0.446241	2.03015	-0.134646	-0.329963	-0.225548	9.4838	3.2455	0.44299	0.3536	0.54807
	RPP78	[M+H]+	914.811	2.94396	Unknown	Unknown	-0.301731	0.210906	-0.234002	-0.297474	-0.157913	-0.365656	-0.689539	-0.220496	2.07501	0.101774	-0.147273	0.0263896	10.433	3.3831	0.36511	0.43758	0.6585
	RPP79	[M+H]+	990.786	2.95118	Unknown	Unknown	-0.251695	0.244868	-0.737125	-0.0563134	0.257743	-0.526232	-0.854822	-0.559016	1.85613	-0.00960192	0.317075	0.318989	4.9566	2.3094	0.41748	0.37936	0.61418
	RPP83	[M+H]+	169.058	3.42499	Unknown	Unknown	0.370087	-0.485682	0.656476	-1.21994	-0.452443	-0.522661	0.793576	0.865586	0.927369	-0.159888	-0.335212	-0.437272	2.5192	1.333	0.18167	0.74072	0.9506
	RPP87	[M+H]+	1008.81	2.90302	Unknown	Unknown	0.177354	-0.109387	-0.0407992	-0.177475	-0.611244	-0.110981	0.0886819	-0.482231	1.98386	-0.100861	-0.330136	-0.286783	11.669	3.5446	0.47408	0.32415	0.50142
	RPP89	[M+H]+	414.939	2.92364	Unknown	Unknown	-0.0385156	0.359535	0.193184	-0.693606	0.348381	-0.460195	0.500127	-1.04578	1.50803	-0.298817	-0.224151	-0.148192	2.2284	1.156	0.81188	0.09051	0.16735
	RPP90	[M+H]+	1178.77	2.9122	Unknown	Unknown	0.222905	0.135191	0.123454	-0.245757	-0.825035	-0.489853	-0.0520168	-0.341437	1.7364	-0.0902956	-0.0847165	-0.0888356	3.6052	1.8501	0.33804	0.47103	0.62012
	RPP91	[M+H]+	694.875	2.90323	Unknown	Unknown	0.139905	0.136436	0.510519	-0.5703	-0.19689	-0.483502	0.777221	-0.882153	1.42502	-0.0834666	-0.378958	-0.393829	2.7985	1.4846	0.6995	0.15521	0.26655
	RPP92	[M+H]+	272.185	9.01071	Unknown	Unknown	0.0295504	0.499313	-0.234335	-0.269224	0.385891	-0.367302	0.446171	0.869232	-1.32757	0.154049	-0.0701273	-0.11565	1.6063	0.68372	0.96629	0.014893	0.025224
	RPP93	[M+H]+	550.914	2.92591	Unknown	Unknown	0.0739826	0.497963	0.362505	-0.569947	0.332883	-0.834586	0.552935	-1.02919	1.34588	-0.409108	-0.199781	-0.123535	1.4983	0.58335	0.91223	0.039896	0.078844
	RPP95	[M+H]+	1052.56	9.69857	Unknown	Unknown	0.750912	0.70336	-0.649948	-1.19743	0.65692	-1.32861	-0.34978	-0.478219	0.576437	0.505789	0.747389	0.0631711	0.89653	-0.15758	0.45429	0.34267	0.6119
	RPP97	[M+H]+	482.926	2.92363	Unknown	Unknown	-0.0336168	0.410276	0.251067	-0.569306	0.463997	-0.520475	0.483474	-0.949399	1.49657	-0.606757	-0.29016	-0.135666	1.7594	0.81512	0.99875	0.00054244	0.0011162
	RPP98	[M+H]+	820.817	2.95114	Unknown	Unknown	-0.376465	0.0845061	-0.935432	-0.174726	0.159609	-0.346407	-0.646199	-0.259799	1.97967	0.029143	0.329487	0.156614	10.211	3.3521	0.21917	0.65923	0.9131
	RPP99	[M+H]+	248.149	7.54674	Unknown	Unknown	0.307884	0.193084	-0.121573	-0.396917	0.54936	-0.724506	0.282925	0.876822	-1.58294	0.308539	0.546244	-0.23892	1.9178	0.93945	0.8772	0.056901	0.11072
	RPP101	[M+H]+	686.888	2.91677	Unknown	Unknown	0.0750528	0.417165	0.48679	-0.87548	0.410734	-0.880718	0.609497	-0.766019	1.35808	-0.470429	-0.281106	-0.0835691	1.4158	0.50165	0.77506	0.11066	0.21059
	RPP102	[M+H]+	204.123	9.32666	Unknown	Unknown	-0.283167	0.252562	-0.805868	-0.932472	0.176302	-1.00829	0.410767	0.94989	1.46685	-0.0951665	0.124161	-0.255564	6.8792	2.7822	0.034477	1.4625	1.4947
	RPP103	[M+H]+	728.869	2.90072	Unknown	Unknown	-0.0671691	0.316922	0.450744	-0.230954	-0.153483	-0.744916	0.819486	-0.722932	1.56945	-0.220136	-0.552397	-0.464611	3.1113	1.6375	0.73613	0.13305	0.24645
	RPP104	[M+H]+	762.863	2.90302	Unknown	Unknown	0.116855	0.131895	0.323537	-0.458868	-0.282318	-0.39498	0.510584	-0.782874	1.77654	-0.413391	-0.276282	-0.250699	3.9957	1.9984	0.64904	0.18773	0.32404
	RPP105	[M+H]+	1076.79	2.90563	Unknown	Unknown	0.149658	-0.0688569	0.00484895	-0.144726	-0.65795	-0.136534	0.0167724	-0.429648	2.07416	-0.30303	-0.336378	-0.168313	13.515	3.7564	0.50077	0.30036	0.49052
	RPP106	[M+H]+	618.901	2.91677	Unknown	Unknown	-0.0166392	0.4912	0.420806	-0.588997	0.229273	-1.02727	0.591035	-0.790315	1.41634	-0.498346	-0.166661	-0.0604288	1.7588	0.81461	0.69805	0.15611	0.28252
	RPP107	[M+H]+	752.83	2.95117	Unknown	Unknown	-0.489524	0.300795	-0.864197	-0.256769	0.498056	-0.424919	-0.723867	-0.219836	1.8785	-0.111001	0.302775	0.109986	2.8676	1.5198	0.34898	0.4572	0.71061
	RPP110	[M+H]+	684.842	2.95114	Unknown	Unknown	-0.687082	0.494036	-0.911056	-0.0160448	0.130606	-0.339974	-0.709067	-0.215971	1.92907	-0.0216697	0.291496	0.0556578	3.643	1.8651	0.3229	0.49093	0.76403
	RPP111	[M+H]+	660.881	2.90302	Unknown	Unknown	0.14695	0.254334	0.443875	-0.360012	-0.336727	-0.399361	0.751644	-0.839125	1.66861	-0.316302	-0.415601	-0.59828	2.8634	1.5177	0.84694	0.072149	0.14421
	RPP112	[M+H]+	324.216	7.52014	Unknown	Unknown	-0.134517	-0.0337353	-0.296788	0.714609	0.196466	-0.783163	0.145371	0.0715776	0.868782	-0.434335	-0.342276	0.0280078	1.2223	0.28956	0.69462	0.15825	0.19374
	RPP114	[M+H]+	346.952	2.92363	Unknown	Unknown	0.00278324	0.332789	0.427131	-0.640565	0.338844	-0.747096	0.466984	-0.810791	1.48136	-0.630592	-0.0616024	-0.159248	1.7688	0.82274	0.81722	0.087662	0.16442
	RPP115	[M+H]+	232.154	7.22365	Unknown	Unknown	-0.371858	0.632152	0.308166	0.237852	0.814514	0.408259	-1.48798	1.13314	-1.41794	0.280309	-0.0906472	-0.445964	0.58878	-0.76419	0.15952	0.79718	1.1661
	RPP116	[M+H]+	754.876	2.9122	Unknown	Unknown	0.115854	0.406821	0.461886	-0.794395	0.292134	-0.990283	0.708819	-0.910608	1.3893	-0.364418	-0.192547	-0.12256	1.6434	0.71671	0.69951	0.1552	0.29192
	RPP117	[M+H]+	220.118	7.37496	Unknown	Unknown	-0.595353	-0.825986	0.672903	-0.134814	-0.884179	0.687942	-0.173148	0.832835	-0.57042	-0.369699	0.663096	0.696821	1.6112	0.68811	0.37398	0.42715	0.62035
	RPP118	[M+H]+	830.85	2.89844	Unknown	Unknown	0.142295	0.267725	0.484774	-0.370706	-0.189747	-0.475897	0.697984	-1.33065	1.58751	-0.255217	-0.216872	-0.341206	2.554	1.3528	0.91613	0.038041	0.081348
	RPP121	[M+H]+	1126.76	2.95116	Unknown	Unknown	-0.484523	0.119005	-0.533405	0.027423	0.317522	-0.163127	-0.858401	-0.529109	1.84024	-0.18532	0.135397	0.314295	4.9343	2.3028	0.57287	0.24194	0.4121
	RPP122	[M+H]+	796.856	2.90083	Unknown	Unknown	0.188947	0.226214	0.508902	-0.480659	-0.0811489	-0.392885	0.575264	-0.994801	1.54728	-0.233521	-0.610853	-0.252737	2.2968	1.1996	0.98043	0.008584	0.017603
	RPP124	[M+H]+	1052.31	9.69854	Unknown	Unknown	0.882145	0.624728	-0.728466	-1.34353	0.881616	-1.22593	-0.454989	-0.546588	0.575743	0.56559	0.834669	-0.0649921	0.82731	-0.27349	0.55436	0.25621	0.52262
	RPP131	[M+H]+	822.863	2.9053	Unknown	Unknown	0.0184846	0.483899	0.365892	-0.502365	0.314139	-0.952775	0.84302	-0.917737	1.18267	-0.447817	-0.295072	-0.0923353	1.7132	0.7767	0.82568	0.083186	0.15673
	RPP133	[M+H]+	1180.39	9.91791	Unknown	Unknown	-0.358472	0.756893	-0.248939	0.553345	-0.833151	-0.919412	-0.136918	-0.449579	1.13569	-0.442361	0.500699	0.442202	1.5863	0.66565	0.38209	0.41783	0.60325
	RPP134	[M+H]+	608.868	2.94838	Unknown	Unknown	-0.203374	0.211124	-0.593097	-0.0658996	-0.0629654	-0.348348	-0.554316	-0.166967	1.83704	-0.202419	0.153718	-0.00449823	9.4178	3.2354	0.35294	0.4523	0.61062
	RPP135	[M+H]+	126.022	3.42042	Unknown	Unknown	0.248833	-0.0933282	0.114191	-1.8782	0.254514	-0.739676	0.646939	0.737378	0.588483	-0.427721	-0.187367	0.735953	4.3854	2.1327	0.11262	0.94837	1.2032
	RPP140	[M+H]+	709.071	6.84333	Unknown	Unknown	-0.228547	0.386006	-0.130073	-0.266062	-0.224353	-0.781655	-0.351136	-0.507648	1.68304	0.27551	-0.0877139	0.232635	5.6728	2.5041	0.26989	0.56882	0.71528
	RPP141	[M+H]+	626.888	2.903	Unknown	Unknown	0.0470689	0.17843	0.370234	-0.604057	-0.191974	-0.416015	0.777816	-0.497559	1.72934	-0.409744	-0.57699	-0.40655	4.2077	2.073	0.63002	0.20064	0.35418
	RPP142	[M+H]+	898.837	2.89843	Unknown	Unknown	0.359941	0.261968	0.32796	-0.66532	-0.236831	-0.525941	0.582024	-0.899593	1.59231	-0.100068	-0.355563	-0.340887	2.2889	1.1947	0.70271	0.15322	0.27482
	RPP143	[M+H]+	864.844	2.90095	Unknown	Unknown	0.221714	0.313676	0.528895	-0.475897	-0.184509	-0.664984	0.873882	-0.775743	1.36618	-0.468021	-0.456722	-0.27847	2.1046	1.0736	0.83288	0.079416	0.15005
	RPP147	[M+H]+	388.253	8.37837	Unknown	Unknown	-0.248854	-0.392783	-0.711034	-0.270561	-0.423613	0.185683	0.260983	-0.199184	1.89747	-0.132083	0.109115	-0.0751378	12.194	3.6081	0.10347	0.9852	1.0696
	RPP152	[M+H]+	890.851	2.908	Unknown	Unknown	0.0375217	0.426555	0.537421	-0.887434	0.362607	-0.819788	0.780786	-0.908507	1.25223	-0.4124	-0.322344	-0.0466485	1.4904	0.57571	0.79114	0.10175	0.19718
	RPP156	[M+H]+	956.792	2.95113	Unknown	Unknown	-0.452908	0.728631	-0.782111	-0.397213	0.166121	-0.802214	-0.538266	-0.420881	1.58684	0.0622825	0.632515	0.217201	2.7922	1.4814	0.22941	0.63938	0.88482
	RPP163	[M+H]+	219.026	3.42501	Unknown	Unknown	-0.587438	0.761708	-1.43345	0.234464	0.574075	-0.200457	-1.39578	0.107242	0.898143	0.0728034	0.90256	0.0661303	1.3034	0.38232	0.65949	0.18079	0.37416
	RPP165	[M+H]+	932.831	2.90597	Unknown	Unknown	0.403313	0.324392	0.589336	-0.19758	-0.395657	-0.433843	0.722893	-0.962457	1.51399	-0.301145	-0.902063	-0.361176	1.6984	0.76415	0.82967	0.081096	0.16663
	RPP170	[M+H]+	210.978	2.94198	Unknown	Unknown	-0.0982138	0.618967	0.496355	-0.722217	0.282143	-0.670821	0.572612	-0.974494	1.25322	-0.279256	-0.40584	-0.0724526	1.3065	0.38574	0.93914	0.027269	0.053896
	RPP172	[M+H]+	421.316	13.2014	Unknown	Unknown	0.299638	0.233541	-1.08257	0.193942	-0.110767	-0.0123961	-0.194659	-0.291851	1.34757	-0.535327	0.0164664	0.13641	2.0633	1.045	0.65203	0.18573	0.27504
	RPP173	[M+H]+	703.364	2.90195	Unknown	Unknown	0.103213	0.0406757	-0.4716	-0.0416439	-0.406416	-0.286972	0.216639	-0.468443	2.04832	-0.128243	-0.18304	-0.422488	15.718	3.9743	0.39652	0.40173	0.61073
	RPP174	[M+H]+	285.128	3.53038	Unknown	Unknown	-0.00601925	-0.237231	0.351587	-0.994056	-0.00940782	-0.208892	-0.247034	-0.580248	-0.228578	0.467284	0.608239	1.08435	6.1388	2.6179	0.27301	0.56382	0.63445
	RPP175	[M+H]+	1152.77	2.95113	Unknown	Unknown	-0.139064	0.153847	0.045748	0.0981563	-0.466119	-0.162004	-0.230448	-0.563732	1.97883	-0.108107	-0.108504	-0.498608	6.6431	2.7319	0.70338	0.15281	0.26977
	RPP177	[M+H]+	966.825	2.89843	Unknown	Unknown	0.382926	0.598348	0.618489	-0.486583	-0.192725	-0.290333	0.119976	-0.614191	1.64571	-0.551165	-1.03217	-0.198278	1.1037	0.1424	0.63798	0.1952	0.36211
	RPP179	[M+H]+	228.196	12.7317	Unknown	Unknown	-0.00400279	0.463313	-0.45213	-0.393275	-0.447306	-0.0952569	0.333171	-0.603997	1.02573	0.947384	-0.309217	-0.464414	4.9751	2.3147	0.36787	0.43431	0.53367
	RPP180	[M+H]+	241.095	3.03553	Unknown	Unknown	-0.312419	0.114548	-0.605839	0.101988	0.0310484	0.0637062	-0.733692	-0.462949	1.77697	-0.386385	0.347175	0.0658456	7.0332	2.8142	0.61489	0.2112	0.34881
	RPP182	[M+H]+	820.866	8.39334	Unknown	Unknown	-0.682693	-2.15144	-2.2043	-2.17119	1.02879	1.5414	0.0559077	2.76514	0.160743	0.395483	2.27095	-1.0088	2.1974	1.1358	0.12068	0.91837	2.6661
	RPP184	[M+H]+	610.183	20.258	Unknown	Unknown	-0.0230207	-0.181508	-0.399157	0.077459	-0.0563654	-0.24626	-0.051227	-0.0848306	1.76181	-0.559809	-0.125809	-0.111287	22.666	4.5025	0.43671	0.35981	0.47632
	RPP189	[M+H]+	264.18	10.7394	Unknown	Unknown	-0.117401	-0.676652	0.126583	-0.870443	-0.123125	-0.892403	1.04792	0.78962	0.365017	0.472382	-0.146709	0.0252077	21.284	4.4117	0.0078795	2.1035	1.4674
	RPP193	[M+H]+	958.838	2.91904	Unknown	Unknown	0.0846621	0.510461	0.464216	-0.43415	0.248278	-0.841023	0.604177	-1.06224	1.17367	-0.53066	-0.0604524	-0.156939	1.3597	0.44325	0.97856	0.009413	0.018645
	RPP194	[M+H]+	1093.32	9.71757	Unknown	Unknown	0.232365	0.785213	-0.405958	0.382534	0.139373	0.184338	-0.761732	1.2968	-1.57747	-0.628832	0.364079	-0.0107177	0.96359	-0.053513	0.33871	0.47017	0.75734
	RPP202	[M+H]+	276.181	8.53641	Unknown	Unknown	-0.0345269	0.32724	-0.439037	-0.875844	0.873902	-1.00589	0.0522969	0.298871	0.700904	0.087601	0.555099	-0.540613	1.4107	0.49646	0.29217	0.53437	0.66326
	RPP203	[M+H]+	1024.78	2.95114	Unknown	Unknown	-0.354603	0.283585	-0.765721	-0.135116	0.113304	-0.361818	-0.726953	-0.3563	1.92692	-0.0725241	0.308602	0.140627	5.9839	2.5811	0.34008	0.46842	0.70131
	RPP205	[M+H]+	1093.07	9.71769	Unknown	Unknown	0.614281	0.777013	-0.167665	0.631133	-0.00523366	0.00318267	-0.880363	1.08367	-1.13811	-1.45508	0.877495	-0.340319	0.96824	-0.046563	0.21445	0.66867	1.0647
	RPP210	[M+H]+	344.227	8.1676	Unknown	Unknown	-0.288481	-0.310186	-0.394167	-0.0962707	-0.157063	0.252483	0.202992	-0.210274	1.88235	-0.391834	-0.18818	-0.301374	8.251	3.0446	0.38636	0.41301	0.57104
	RPP211	[M+H]+	174.938	2.95827	Unknown	Unknown	-0.448139	0.173975	-0.539299	-0.246735	0.528798	-0.218777	-0.824307	-0.538224	1.64875	-0.151975	0.373081	0.242853	3.2217	1.6878	0.5388	0.26857	0.4311
	RPP216	[M+H]+	248.149	3.89929	Unknown	Unknown	0.0836215	1.2768	0.725772	0.758579	1.29117	0.925967	-0.908659	-0.0800044	-1.62833	-1.18025	-0.465814	-0.798842	6.6972e-05	-13.866	0.00015131	3.8201	2.9089
	RPP223	[M+H]+	1053.06	9.72232	Unknown	Unknown	0.982609	0.511672	-0.173447	-0.863594	0.263112	-1.21875	-0.430088	-0.701081	0.749925	0.416367	0.325806	0.137463	0.92724	-0.10899	0.69298	0.15928	0.28641
	RPP229	[M+H]+	387.179	12.7703	Unknown	Unknown	0.753253	-0.0661947	-0.859213	-0.38136	-0.493427	-0.722879	0.300531	-0.255968	1.54304	-0.0822418	-0.0889589	0.353424	2.9158	1.5439	0.13079	0.88343	1.0171
	RPP231	[M+H]+	278.965	2.9282	Unknown	Unknown	-0.11648	0.585815	0.405054	-0.596048	0.361099	-0.658283	0.347105	-1.15645	1.31512	-0.596269	0.0862845	0.0230467	1.3103	0.38987	0.98802	0.0052361	0.010829
	RPP233	[M+H]+	1034.81	2.90346	Unknown	Unknown	0.203497	0.194341	0.553092	-0.336094	-0.779777	-0.815554	0.839835	-0.475753	1.53151	-0.273081	-0.399197	-0.242816	2.4935	1.3182	0.4429	0.35369	0.56346
	RPP235	[M+H]+	1092.77	2.95109	Unknown	Unknown	-0.247379	0.146363	-0.503899	0.0756957	0.313878	-0.936155	-0.504301	-0.297317	1.92264	0.044118	0.219604	-0.233249	4.0785	2.0281	0.37015	0.43163	0.66173
	RPP240	[M+H]+	1026.83	2.91677	Unknown	Unknown	-0.0630024	0.451064	0.469033	-0.759474	0.0469401	-0.871453	0.689683	-0.83527	1.33349	-0.232144	-0.303629	0.0747617	2.1692	1.1172	0.55381	0.25664	0.41772
	RPP245	[M+H]+	445.232	12.7677	Unknown	Unknown	0.580935	0.279806	-0.155239	0.460031	0.191816	-0.290143	0.128633	-0.14426	-1.46996	-0.569174	0.244556	0.742996	0.73799	-0.43833	0.32393	0.48955	0.61329
	RPP255	[M+H]+	477.261	7.95222	Unknown	Unknown	-0.347537	-0.166263	-0.134892	0.213025	-0.116224	-0.311181	-0.119557	0.276106	1.12867	-0.27222	-0.261676	0.111752	7.1104	2.8299	0.24037	0.61912	0.49598
	RPP257	[M+H]+	592.894	2.9053	Unknown	Unknown	0.127575	0.175203	0.298192	-0.621526	-0.557779	-0.509558	0.652219	-0.88191	1.82101	-0.0235095	-0.139817	-0.340098	4.1146	2.0408	0.41075	0.38642	0.62518
	RPP264	[M+H]+	1162.47	10.1079	Unknown	Unknown	0.403092	-0.0946616	0.321308	0.0804836	-0.708264	-1.14694	-0.246207	0.354504	1.2407	0.53665	-1.52459	0.783932	3.622	1.8568	0.43523	0.36128	0.65799
	RPP278	[M+H]+	116.071	3.63578	Unknown	Unknown	-0.331371	-0.43325	0.334187	-0.889716	-0.220725	-0.226927	-0.890389	0.741294	1.77351	0.251211	-0.174789	0.0669607	8.4704	3.0824	0.1733	0.76121	1.0159
	RPP279	[M+H]+	522.354	16.0449	Unknown	Unknown	-0.0641997	-1.57254	1.08179	0.310955	-0.00823185	0.343147	-0.17768	-0.296626	1.22691	-1.36403	0.942732	-0.422227	1.2499	0.32179	0.95549	0.019776	0.052248
	RPP283	[M+H]+	1157.93	9.98694	Unknown	Unknown	0.0492096	0.0541565	-0.244595	0.189179	-0.397337	0.0300474	-0.75829	0.226483	1.73296	-0.00645573	0.737083	-1.61244	8.3565	3.0629	0.83	0.08092	0.18351
	RPP286	[M+H]+	1094.81	2.9128	Unknown	Unknown	-0.0626116	0.455853	0.438765	-0.515901	0.174924	-0.685817	0.688324	-0.873838	1.50627	-0.396565	-0.611896	-0.117503	2.0518	1.0369	0.87929	0.055867	0.11194
	RPP291	[M+H]+	760.817	2.95116	Unknown	Unknown	-0.60474	0.615905	-1.30142	-0.0975748	0.648261	-0.404162	-1.18808	0.065589	1.55825	-0.124561	0.600622	0.231908	1.9428	0.95815	0.44413	0.35249	0.65727
	RPP294	[M+H]+	1165.71	9.94008	Unknown	Unknown	0.523645	0.46648	-2.4751	0.86432	0.434535	-0.0348835	-0.328913	0.432768	-1.14879	0.0274082	1.28387	-0.0453372	0.76197	-0.39219	0.90474	0.043479	0.12701
	RPP295	[M+H]+	842.447	9.69988	Unknown	Unknown	0.297869	0.446464	0.311552	-1.01307	0.45153	-1.38398	-0.205915	-0.603721	0.728472	0.34023	0.370452	0.260112	1.1273	0.17282	0.46277	0.33463	0.51124
	RPP299	[M+H]+	277.212	3.63584	Unknown	Unknown	-2.72992	0.832132	1.53964	1.03366	1.20008	1.48416	-2.72266	1.57179	-1.83652	-0.728947	-0.180311	0.536894	0.3463	-1.5299	0.253	0.59687	1.9308
	RPP308	[M+H]+	607.264	11.5106	Unknown	Unknown	0.0551315	-0.0857934	-0.632191	0.285311	-0.139963	0.0755982	-0.101966	-0.168324	1.32129	-0.167985	-0.182402	-0.258702	3.1752	1.6669	0.61124	0.21379	0.25395
	RPP312	[M+H]+	255.11	2.9989	Unknown	Unknown	-0.393969	0.297235	-0.813908	0.074842	0.25536	0.0808814	-0.668822	-0.560095	1.74383	-0.328615	0.427434	-0.114171	3.0652	1.616	0.69212	0.15982	0.28708
	RPP316	[M+H]+	273.253	12.7248	Unknown	Unknown	-0.00473518	0.808453	-0.134817	-0.170497	0.0505612	-0.0187641	0.127153	-0.389185	-0.424845	1.12026	-0.474243	-0.489339	1.452	0.53806	0.56726	0.24621	0.30469
	RPP318	[M+H]+	320.187	7.90412	Unknown	Unknown	-0.218294	-0.147007	-0.414733	-0.0672192	-0.361973	0.149293	-0.389179	-0.177199	2.53029	-0.480424	-0.283937	-0.139621	16.918	4.0805	0.47949	0.31922	0.60911
	RPP321	[M+H]+	896.791	2.95353	Unknown	Unknown	-0.751818	0.669006	-0.910867	0.0423135	0.565476	-0.614883	-0.910517	-0.407622	1.62872	0.0157247	0.23484	0.439627	1.816	0.8608	0.47661	0.32184	0.57511
	RPP328	[M+H]+	272.185	9.32687	Unknown	Unknown	0.0814828	0.012364	-0.818844	-0.288064	0.446666	-0.159794	0.697631	1.14624	-0.950592	-0.211458	0.239329	-0.194956	3.8532	1.9461	0.50371	0.29782	0.41732
	RPP329	[M+H]+	416.197	3.53043	Unknown	Unknown	0.372105	-0.160679	1.05104	-1.69538	0.0782067	-0.401658	0.659427	-1.22709	-0.623475	-0.285466	0.72379	1.50918	1.9264	0.94592	0.66089	0.17987	0.43466
	RPP331	[M+H]+	170.033	3.53038	Unknown	Unknown	-0.364054	0.422563	-0.292831	-0.417035	0.81926	-0.540258	-0.47366	-0.53746	0.584748	-0.0331094	0.732152	0.0996845	1.1407	0.18987	0.69763	0.15637	0.21398
	RPP332	[M+H]+	616.855	2.95622	Unknown	Unknown	-0.535907	0.225772	-1.61206	-0.332852	0.327669	-0.193212	-0.536076	-0.121848	1.68331	0.315776	0.542966	0.236459	5.0186	2.3273	0.12289	0.91047	1.2186
	RPP336	[M+H]+	726.823	2.95344	Unknown	Unknown	-0.824118	0.576663	-0.85097	-0.306418	0.636359	-0.744211	-1.1331	-0.101273	1.71778	0.0456343	0.528634	0.455022	2.2643	1.1791	0.31309	0.50433	0.8693
	RPP337	[M+H]+	1160.75	2.9511	Unknown	Unknown	-0.226549	0.252164	-0.642876	-0.264929	0.213927	-0.781644	-0.745185	-0.10603	1.84071	0.399716	0.320068	-0.259376	5.4913	2.4571	0.25653	0.59086	0.83322
	RPP338	[M+H]+	692.829	2.95572	Unknown	Unknown	-0.841242	0.330229	-1.46092	-0.108981	0.680923	-0.241409	-0.968144	-0.232114	1.58289	0.482191	0.370076	0.406495	2.8098	1.4905	0.2711	0.56687	0.94326
	RPP343	[M+H]+	828.804	2.95565	Unknown	Unknown	-0.493532	0.656559	-1.04571	-0.544592	0.88497	-0.686985	-1.10281	-0.313649	1.56219	-0.00638726	0.521052	0.568886	1.7203	0.78267	0.4214	0.3753	0.70643
	RPP347	[M+H]+	462.861	2.9701	Unknown	Unknown	-0.705483	0.46707	-0.91235	-0.103722	0.778746	-0.260823	-0.956644	-0.44371	1.64823	-0.392209	0.427566	0.453324	2.0299	1.0214	0.60728	0.21661	0.42328
	RPP350	[M+H]+	734.81	2.96769	Unknown	Unknown	-0.588384	0.753	-1.19612	-0.131549	0.954375	-0.459805	-1.22702	-0.0720023	1.29674	-0.245014	0.533679	0.382101	1.2958	0.37383	0.65486	0.18385	0.38416
	RPP351	[M+H]+	1052.06	9.6815	Unknown	Unknown	1.16794	0.61252	-0.853328	-1.73281	1.09075	-1.45935	-0.171631	-0.594125	0.851925	0.578628	0.722955	-0.213471	0.75005	-0.41494	0.52005	0.28395	0.67482
	RPP361	[M+H]+	391.283	19.4153	Unknown	Unknown	-0.727587	-0.184777	-0.322493	-0.0775771	0.719927	-0.0905193	0.361331	0.034228	1.31388	-0.657435	-0.348906	-0.0200742	2.3738	1.2472	0.5176	0.28601	0.39251
	RPP364	[M+H]+	862.798	2.95344	Unknown	Unknown	-0.512674	0.562052	-0.96336	-0.66248	0.525504	-0.518055	-1.05868	-0.03965	1.63419	-0.0331453	0.424237	0.642067	2.4827	1.3119	0.27142	0.56636	0.90167
	RPP369	[M+H]+	1171.54	10.1533	Unknown	Unknown	0.31309	0.182709	-0.209208	0.586021	-1.27681	0.243586	-1.10753	-0.0159945	1.88613	-0.185764	-0.792499	0.376276	1.707	0.77144	0.91839	0.03697	0.092297
	RPP371	[M+H]+	317.114	3.01264	Unknown	Unknown	-0.416021	0.067583	-0.596781	0.122459	-0.0535615	0.171371	-0.472547	-0.721808	1.82783	-0.389477	0.299922	0.161035	6.3304	2.6623	0.56866	0.24515	0.40511
	RPP372	[M+H]+	842.047	9.70339	Unknown	Unknown	0.981554	0.723348	-0.624524	-1.30965	0.0242804	-1.12106	-0.44976	-0.512123	0.996369	0.291026	0.646866	0.353682	1.3231	0.40389	0.35928	0.44457	0.76205
	RPP376	[M+H]+	666.823	2.9693	Unknown	Unknown	-0.858149	0.623488	-1.04258	-0.250186	0.865766	-0.404989	-1.07672	-0.145202	1.66687	-0.135458	0.618447	0.138711	1.6275	0.7027	0.48427	0.31492	0.61297
	RPP379	[M+H]+	1162.8	2.91509	Unknown	Unknown	0.228915	0.399726	0.853674	-0.768708	0.376813	-0.569464	0.772838	-1.11519	1.04543	-0.594047	-0.623057	-0.0069353	0.97809	-0.031966	0.69575	0.15755	0.29938
	RPP384	[M+H]+	794.81	2.95585	Unknown	Unknown	-0.534159	0.43677	-1.13185	-0.086526	0.728364	-0.505161	-1.01835	-0.397625	1.5992	0.0455493	0.471707	0.392091	2.1527	1.1061	0.44464	0.35199	0.62786
	RPP385	[M+H]+	316.211	8.52861	Unknown	Unknown	0.383893	0.173376	-0.213852	-0.674844	0.747079	-1.01298	0.660585	0.920458	-1.41095	-0.159634	0.657984	-0.0711144	1.7165	0.77947	0.66253	0.17879	0.34327
	RPP390	[M+H]+	802.798	2.96708	Unknown	Unknown	-0.749577	0.637759	-1.08031	-0.350816	0.96881	-0.536306	-1.17833	-0.0868174	1.54486	0.040897	0.452905	0.336928	1.4785	0.56417	0.46664	0.33102	0.63814
	RPP392	[M+H]+	395.26	7.11597	Unknown	Unknown	-0.366984	-0.298779	-0.555379	0.112199	-0.521392	-0.0859792	0.00942933	0.0360179	1.63437	-0.509032	0.370139	0.175388	19.785	4.3063	0.097657	1.0103	0.98632
	RPP398	[M+H]+	356.215	3.68025	Unknown	Unknown	-0.0948919	-0.476384	0.188907	-0.203246	-0.176339	-0.152167	0.947745	-0.0143585	-1.12491	-0.214724	0.0137803	1.30659	11.989	3.5837	0.42383	0.3728	0.52532
	RPP400	[M+H]+	530.848	2.97719	Unknown	Unknown	-0.56714	0.487341	-1.01519	-0.155511	0.922929	-0.651445	-0.895224	-0.39822	1.59786	-0.185645	0.455188	0.405054	1.7428	0.80144	0.4989	0.30199	0.56261
	RPP405	[M+H]+	288.18	7.52805	Unknown	Unknown	0.229677	-0.197917	0.000763181	-0.143794	0.643036	-0.431755	0.186987	1.08041	-1.91504	0.029307	0.555267	-0.0369403	2.1199	1.084	0.94151	0.026176	0.057473
	RPP409	[M+H]+	176.103	3.43551	Unknown	Unknown	-0.983033	-0.60596	0.299727	-0.822133	-0.791398	-0.210076	-0.074999	0.904379	1.18554	0.260942	0.342389	0.494623	10.626	3.4095	0.0033038	2.481	1.7889
	RPP410	[M+H]+	413.104	3.43219	Unknown	Unknown	0.110349	-0.149733	-0.5999	0.244696	-0.300932	-0.576972	-0.793976	-0.193876	1.40937	-0.138654	0.559763	0.429867	6.7531	2.7555	0.24325	0.61395	0.73126
	RPP416	[M+H]+	855.312	2.95118	Unknown	Unknown	-0.272967	0.401784	-1.23062	-0.0211935	0.324998	-0.354943	-0.395257	-0.948232	1.95375	0.100239	0.455382	-0.0129369	3.4519	1.7874	0.43267	0.36385	0.66256
	RPP420	[M+H]+	548.363	9.66567	Unknown	Unknown	-0.365149	-0.570608	-0.589455	-0.242351	-0.375843	0.24523	0.321119	-0.140304	1.98727	-0.247022	-0.0376228	0.0147335	9.463	3.2423	0.11381	0.94382	1.0908
	RPP425	[M+H]+	938.772	2.95791	Unknown	Unknown	-0.591118	0.809141	-1.09128	-0.285193	0.797864	-0.574535	-1.2888	-0.313145	1.4626	0.0694976	0.626939	0.378027	1.5786	0.65865	0.54407	0.26434	0.53739
	RPP426	[M+H]+	1032.77	2.95376	Unknown	Unknown	-0.395803	0.709749	-1.0569	-0.486918	0.467607	-0.399095	-1.06798	0.00740977	1.32811	-0.137117	0.746779	0.284167	2.0097	1.007	0.38739	0.41186	0.6674
	RPP428	[M+H]+	425.135	12.7749	Unknown	Unknown	1.01777	-0.0617365	-1.04049	-0.483228	0.0873068	-0.312931	0.252653	-0.327231	0.362207	-0.73044	0.308814	0.927306	1.6747	0.74393	0.48779	0.31176	0.45589
	RPP431	[M+H]+	598.835	2.97386	Unknown	Unknown	-0.642464	0.662829	-0.999443	-0.447635	0.822449	-0.463743	-1.14197	-0.136751	1.66418	-0.169825	0.534678	0.317694	1.6942	0.76059	0.48021	0.31857	0.61375
	RPP435	[M+H]+	889.306	2.95101	Unknown	Unknown	-0.338506	0.797214	-0.799522	-0.444362	0.560224	-0.505746	-0.57316	-0.328017	1.30497	0.160203	0.184132	-0.0174293	1.2149	0.28088	0.52866	0.27682	0.41991
	RPP437	[M+H]+	413.104	3.79141	Unknown	Unknown	-0.176374	-0.740219	-0.59688	-0.632082	-0.420416	0.988819	-0.693248	0.581247	2.38483	-0.617822	-0.172355	0.0945021	3.0945	1.6297	0.34895	0.45724	0.90634
	RPP438	[M+H]+	998.773	2.95115	Unknown	Unknown	-0.470995	0.59814	-1.07036	-0.185465	0.785273	-0.471345	-1.03947	-0.145814	1.20328	0.0947935	0.530121	0.171836	1.4456	0.53164	0.53069	0.27516	0.46821
	RPP439	[M+H]+	964.779	2.9535	Unknown	Unknown	-0.658263	0.305481	-1.00491	-0.441358	0.621899	-0.42774	-1.00706	-0.246594	1.6906	0.0139565	0.805115	0.348886	3.0818	1.6238	0.26457	0.57747	0.92229
	RPP440	[M+H]+	870.785	2.9603	Unknown	Unknown	-0.749383	0.564064	-0.982193	-0.246431	0.782945	-0.235214	-1.25644	-0.252879	1.36325	0.148998	0.486444	0.376846	1.7634	0.81832	0.54041	0.26728	0.49779
	RPP441	[M+H]+	146.118	3.37238	Unknown	Unknown	-0.181983	-0.401935	1.62573	-0.992138	-0.886918	-0.535668	0.436098	0.935477	0.829615	-0.485613	-0.664418	0.321751	1.5517	0.63383	0.35916	0.44471	0.78897
	RPP448	[M+H]+	805.845	2.95124	Unknown	Unknown	0.541315	-0.378239	-0.173061	0.00237873	-0.509691	-0.389362	-0.303787	-0.786971	2.18132	-0.346367	0.0416378	0.120823	4.3094	2.1075	0.52153	0.28272	0.52103
	RPP453	[M+H]+	394.873	2.97984	Unknown	Unknown	-0.647091	0.51731	-0.927951	-0.160534	0.841691	-0.269522	-1.15695	-0.324481	1.62214	-0.208588	0.39735	0.316629	1.7188	0.78143	0.65574	0.18327	0.37129
	RPP455	[M+H]+	265.111	3.28365	Unknown	Unknown	0.132667	0.392926	0.121188	-0.304814	0.0368039	-0.478166	-1.24199	0.821842	1.68353	-0.418829	-0.0582306	-0.686927	3.6648	1.8737	0.94338	0.025313	0.05712
	RPP456	[M+H]+	229.154	3.89932	Unknown	Unknown	0.0172327	-0.594614	-1.23557	-0.433344	-0.0254708	1.08735	-0.418083	0.572486	1.18736	-0.82933	0.432453	0.239529	2.2012	1.1383	0.38348	0.41626	0.68065
	RPP458	[M+H]+	290.659	15.7024	Unknown	Unknown	0.0227681	0.195643	0.0372054	-0.0711936	0.465675	0.00643365	0.168585	0.192986	-1.00571	-0.55286	0.395461	0.145002	1.2396	0.30986	0.37667	0.42404	0.37729
	RPP464	[M+H]+	1006.76	2.96477	Unknown	Unknown	-0.692497	0.297632	-1.02311	-0.104803	0.702131	-0.462274	-1.31528	-0.130481	1.59289	-0.0473651	0.693726	0.489439	2.7763	1.4731	0.38989	0.40906	0.73726
	RPP468	[M+H]+	411.161	3.53044	Unknown	Unknown	1.04545	0.768218	0.056244	-0.123883	0.950182	0.761252	-0.922612	1.92665	-1.03615	-2.15527	-1.27709	0.00699685	0.53998	-0.88903	0.087537	1.0578	1.9869
	RPP479	[M+H]+	658.835	2.96063	Unknown	Unknown	-0.537042	0.373259	-1.16115	-0.376664	0.613686	-0.338901	-0.827424	-0.310503	1.64693	0.306665	0.39575	0.215388	2.5982	1.3775	0.29354	0.53233	0.81994
	RPP481	[M+H]+	249.155	3.63574	Unknown	Unknown	-0.267595	-0.722535	0.628445	-1.9937	-0.324843	-0.61072	0.431461	1.376	0.39391	0.0543859	-0.354806	1.39	5.7987	2.5357	0.035616	1.4484	1.8912
	RPP487	[M+H]+	301.14	3.6437	Unknown	Unknown	-0.649074	0.63663	-1.21853	0.422536	0.456058	0.084473	-0.824105	0.487327	0.83287	-0.830393	-0.314947	0.917156	1.3986	0.484	0.84472	0.073286	0.15396
	RPP490	[M+H]+	246.17	8.05994	Unknown	Unknown	0.264247	-0.511283	-0.439472	0.413019	0.237848	0.54586	-0.445889	1.53796	-1.02242	0.104654	-0.325077	-0.359448	1.1244	0.16915	0.68027	0.16732	0.29321
	RPP495	[M+H]+	258.899	2.97843	Unknown	Unknown	-0.602829	0.728811	-0.894342	-0.289079	0.820258	-0.510302	-1.02752	-0.210284	1.46171	-0.332647	0.531768	0.324461	1.4962	0.58134	0.59741	0.22373	0.42956
	RPP496	[M+H]+	342.199	3.67188	Unknown	Unknown	-0.474077	0.127042	-0.244452	0.0598491	-0.03567	0.0178226	0.602093	-0.115484	-0.0387491	-1.11558	-0.204525	1.42173	9.879	3.3044	0.62204	0.20618	0.31577
	RPP501	[M+H]+	1066.76	2.95115	Unknown	Unknown	-0.602773	0.531512	-0.981767	0.0118636	0.551498	-0.560679	-1.10005	-0.281772	1.34249	0.175241	0.600431	0.314002	2.2212	1.1513	0.43023	0.3663	0.6036
	RPP502	[M+H]+	343.295	14.4537	Unknown	Unknown	-0.317458	-0.517801	-0.115462	-0.163768	0.090816	-0.294905	-0.00774328	-0.441977	2.45231	-0.188512	-0.0539067	-0.441591	26.922	4.7507	0.36256	0.44062	0.75775
	RPP506	[M+H]+	295.942	2.92778	Unknown	Unknown	-0.0909429	-0.166641	-0.539041	0.330107	-0.290491	-0.278837	-0.0833298	-0.588877	1.79918	-0.143283	-0.16186	0.214012	6.0941	2.6074	0.3622	0.44105	0.59527
	RPP510	[M+H]+	263.146	3.53034	Unknown	Unknown	0.173963	-1.34922	0.866196	-1.89529	-0.0108152	-0.07176	0.86196	1.47648	0.198106	-0.289403	-0.83623	0.876015	3.2802	1.7138	0.19343	0.71347	1.3142
	RPP511	[M+H]+	325.219	6.2576	Unknown	Unknown	-0.130517	0.0246178	-0.154579	0.366918	0.0154481	-0.548031	-0.363877	-0.52138	1.82462	-0.570859	0.0137422	0.0438939	4.6234	2.209	0.72078	0.1422	0.24489
	RPP513	[M+H]+	719.338	2.95122	Unknown	Unknown	-0.00483666	0.599287	-1.01522	-0.372896	0.242269	-0.326276	-0.344095	-0.91275	1.86346	-0.29628	0.545516	0.0218177	2.8879	1.53	0.53587	0.27094	0.50437
	RPP517	[M+H]+	156.042	3.63577	Unknown	Unknown	-0.454693	0.638131	-0.698848	-0.0207873	0.8995	-0.644388	-0.933393	-0.256009	0.0302405	-0.0475677	0.780952	0.706863	0.98723	-0.018536	0.81062	0.091182	0.16153
	RPP520	[M+H]+	326.886	2.99149	Unknown	Unknown	-0.606925	0.641376	-0.854433	-0.481102	0.83706	-0.441	-0.97813	-0.326546	1.55004	-0.302674	0.481555	0.480779	1.6992	0.76486	0.52789	0.27746	0.52009
	RPP528	[M+H]+	398.157	7.54063	Unknown	Unknown	-0.395005	-0.195067	-0.328138	0.432825	-0.174163	0.0739224	-0.389732	-0.364746	1.88311	-0.289433	-0.105868	-0.147704	3.715	1.8934	0.61967	0.20784	0.33654
	RPP531	[M+H]+	416.227	8.4837	Unknown	Unknown	0.391194	0.113768	0.277223	-0.8503	0.483172	-0.764765	0.142708	-0.341785	0.242615	-0.513189	0.291208	0.528152	0.95205	-0.070884	0.69861	0.15577	0.20097
	RPP537	[M+H]+	431.217	12.7644	Unknown	Unknown	0.712269	-0.0322036	-0.498658	-0.438244	-0.0207339	-0.128144	0.343485	-0.086927	-0.600577	-0.49894	0.00275638	1.24592	2.2347	1.1601	0.68749	0.16273	0.23315
	RPP538	[M+H]+	388.211	15.0846	Unknown	Unknown	0.0362187	-0.0562218	0.206202	0.401589	0.0267767	0.201091	-0.217203	0.0335855	1.65256	-1.64958	-0.60129	-0.0337267	1.9341	0.95163	0.5532	0.25712	0.46873
	RPP549	[M+H]+	1168.74	2.95376	Unknown	Unknown	-0.910679	0.737467	-0.72183	0.0159265	0.0201044	-0.353335	-1.50291	-0.103233	1.84971	0.261657	0.299126	0.408	3.6432	1.8652	0.43909	0.35745	0.6967
	RPP552	[M+H]+	256.175	7.68874	Unknown	Unknown	-0.0416465	-0.48715	-0.374821	0.0436714	-0.380849	0.0355012	0.0277817	-0.387901	1.6366	-0.443773	0.240902	0.131683	25.656	4.6812	0.24302	0.61437	0.69265
	RPP555	[M+H]+	1074.75	2.96024	Unknown	Unknown	-0.763694	0.591398	-0.903654	-0.132252	0.742061	-0.313759	-1.38855	-0.17329	1.51992	-0.0778667	0.553737	0.345953	1.8144	0.85946	0.60001	0.22184	0.44819
	RPP559	[M+H]+	173.74	9.98167	Unknown	Unknown	-0.254919	0.138984	-0.576275	-0.176145	0.0409868	-0.304469	-0.730828	-0.245399	2.03155	-0.192682	0.173217	0.0959769	12.769	3.6746	0.37313	0.42814	0.65043
	RPP563	[M+H]+	159.053	9.90815	Unknown	Unknown	-0.260448	-0.0432621	0.114941	-0.0767481	-0.0631437	0.00623361	-2.1053	-0.221009	1.73768	-0.0163746	0.521164	0.406258	21.954	4.4564	0.83927	0.0761	0.18529
	RPP565	[M+H]+	1142.73	2.96495	Unknown	Unknown	-0.745764	0.860943	-0.814435	-0.462965	0.650668	-0.516514	-1.02355	-0.333983	1.61184	-0.0454241	0.566283	0.252908	1.6081	0.68536	0.48361	0.31551	0.5908
	RPP568	[M+H]+	166.416	9.94583	Unknown	Unknown	0.0845263	0.29179	0.0723892	0.026646	0.158672	-1.61971	-0.721379	-0.154415	1.86375	-0.238968	0.108291	0.128407	3.3129	1.7281	0.49723	0.30344	0.56644
	RPP571	[M+H]+	364.247	3.31992	Unknown	Unknown	0.260911	-0.27013	-0.312337	0.333348	-0.669421	0.546619	0.222974	-0.858538	1.44424	-1.10987	0.0198053	0.392395	1.8225	0.8659	0.93191	0.030624	0.063794
	RPP575	[M+H]+	136.048	3.52319	Unknown	Unknown	0.424381	-0.292739	0.0338655	-0.337916	0.630292	-0.457183	-1.25914	-0.577794	0.431065	0.0881643	1.08168	0.235325	1.6867	0.75422	0.99952	0.00020752	0.00040186
	RPP580	[M+H]+	106.951	2.95815	Unknown	Unknown	-0.596425	0.320469	-0.935756	-0.0297973	0.781995	-0.134164	-0.709687	-0.688476	1.73583	-0.169986	0.294081	0.131916	1.9607	0.97134	0.66678	0.17602	0.34117
	RPP582	[M+H]+	120.065	3.42489	Unknown	Unknown	0.304647	0.277137	-0.111235	-0.82134	-0.352434	-0.72696	-1.13418	0.238759	1.89123	0.167745	0.346631	-0.0799973	4.5437	2.1839	0.30772	0.51185	0.82189
	RPP585	[M+H]+	500.904	2.94367	Unknown	Unknown	-0.124226	0.0384272	-0.377379	0.210204	-0.520581	-0.326501	-0.302328	-0.622114	1.90965	0.0542394	0.138221	-0.0776131	8.4477	3.0786	0.35727	0.44701	0.63217
	RPP587	[M+H]+	182.081	4.29318	Unknown	Unknown	-0.558748	-0.807418	0.66728	-0.804186	-0.112142	-1.5513	0.398852	0.897488	1.10018	0.338847	-0.129216	0.560371	4.9371	2.3036	0.013712	1.8629	1.8197
	RPP592	[M+H]+	841.847	9.71917	Unknown	Unknown	1.07239	0.649629	-1.60412	-0.884221	0.402956	-0.958199	-0.849562	-0.367529	0.621523	0.69655	1.03405	0.186533	1.1946	0.25657	0.42073	0.376	0.75947
	RPP597	[M+H]+	380.897	2.95768	Unknown	Unknown	-0.346034	0.406968	-0.618466	-0.247837	0.307517	-0.67822	-0.522747	-0.477206	1.7171	-0.218322	0.203213	0.474035	3.3503	1.7443	0.33966	0.46896	0.67585
	RPP601	[M+H]+	702.212	18.9873	Unknown	Unknown	-0.3397	0.287219	-1.06611	-0.503519	-0.413462	-0.397497	0.203106	0.523595	1.78191	0.0498776	-0.00540351	-0.120009	8.8994	3.1537	0.037883	1.4216	1.3982
	RPP605	[M+H]+	612.179	20.2553	Unknown	Unknown	-0.521063	-0.197084	-0.156356	0.181949	-0.195845	-0.26208	0.231973	-0.24892	1.77827	-0.429184	-0.0998788	-0.0817814	11.032	3.4637	0.28859	0.53971	0.66115
	RPP606	[M+H]+	422.32	13.2289	Unknown	Unknown	0.0979835	-0.178459	-1.2047	0.173297	0.173916	-0.10015	0.0897403	-0.00600348	1.5483	-0.62023	-0.0358096	0.062112	3.8178	1.9327	0.36558	0.43702	0.59657
	RPP610	[M+H]+	685.201	16.6034	Unknown	Unknown	-0.297126	-0.184626	-0.404014	0.0788345	-0.334481	-0.23076	0.0806911	-0.128265	1.93526	-0.625584	0.0493064	0.0607577	26.873	4.7481	0.23857	0.62238	0.78855
	RPP621	[M+H]+	317.699	7.37045	Unknown	Unknown	0.0824947	-0.0775641	0.00629258	-2.5649	-0.263812	0.337685	0.286034	0.23324	0.664479	0.31938	0.61182	0.364849	5.8124	2.5391	0.092219	1.0352	1.4251
	RPP623	[M+H]+	301.284	13.0983	Unknown	Unknown	-0.584057	-0.0760455	0.356042	-0.306737	-0.279666	-0.212546	0.345938	0.118805	1.0306	-0.582763	0.114287	0.0761399	4.7312	2.2422	0.16847	0.77347	0.63387
	RPP633	[M+H]+	413.104	2.89842	Unknown	Unknown	-0.13014	-1.3905	0.262743	0.16163	-0.512337	-0.117818	0.172838	0.00992366	2.12473	-0.284917	-0.086013	-0.210143	5.4349	2.4423	0.22736	0.64329	0.99212
	RPP639	[M+H]+	1194.09	6.83762	Unknown	Unknown	0.159656	0.503646	0.0605415	-0.17057	-0.425315	-0.768282	-0.492523	-0.73239	1.45231	0.183092	-0.0173017	0.247133	2.6004	1.3787	0.56844	0.24532	0.36797
	RPP641	[M+H]+	245.138	8.9638	Unknown	Unknown	0.0941123	0.107091	0.0627207	-1.18756	0.442188	-0.88359	0.816952	-0.423969	1.15593	-0.433018	0.684892	-0.435747	3.7636	1.9121	0.28276	0.54859	0.78445
	RPP644	[M+H]+	271.137	3.63087	Unknown	Unknown	-0.162457	-0.029577	0.20426	-1.59487	-0.154996	-0.854377	0.486743	0.266851	-0.623834	0.603886	0.405541	1.45283	15.722	3.9748	0.049023	1.3096	1.4896
	RPP645	[M+H]+	842.848	9.70856	Unknown	Unknown	0.609863	0.165809	-0.083296	-0.898701	-1.25922	-0.712501	0.329358	-0.0349724	1.17905	-0.298746	0.633457	0.369897	3.2374	1.6948	0.070298	1.1531	1.2517
	RPP659	[M+H]+	759.22	21.078	Unknown	Unknown	-0.787557	0.0267902	-0.550138	0.210566	0.11048	0.0924882	0.28473	-0.456071	1.73483	-0.630729	-0.172242	0.136853	4.8965	2.2917	0.45608	0.34095	0.51569
	RPP660	[M+H]+	476.211	5.44509	Unknown	Unknown	-0.0440885	0.0420148	-0.520655	0.124038	-0.000159741	0.00597743	0.0414472	0.00854015	1.55481	-0.598398	-0.773648	0.160123	10.25	3.3575	0.71481	0.14581	0.22577
	RPP664	[M+H]+	1195.25	2.95122	Unknown	Unknown	-0.571719	0.0899763	-0.466758	-0.575247	0.388216	-0.163913	-0.664492	-0.605335	1.7155	0.305316	0.707588	-0.159136	5.7033	2.5118	0.30754	0.5121	0.74675
	RPP675	[M+H]+	191.077	2.89842	Unknown	Unknown	-0.350442	-0.575212	0.162022	-0.94013	-0.602526	-0.735446	0.233411	0.689572	1.62673	0.610472	-0.235932	0.117482	20.195	4.3359	0.0077788	2.1091	1.748
	RPP676	[M+H]+	108.056	6.97744	Unknown	Unknown	0.531156	0.581677	0.469051	-0.569159	-1.89827	0.624761	0.605342	0.521195	-0.00667616	-0.920864	0.652358	-0.590566	0.80619	-0.31081	0.86451	0.063229	0.14987
	RPP679	[M+H]+	371.239	14.6441	Unknown	Unknown	-1.69834	0.442778	0.312358	0.210165	0.273259	0.444599	0.586919	-0.268094	0.701184	-1.50704	0.225087	0.277122	1.0637	0.089082	0.99173	0.0036059	0.0087218
	RPP682	[M+H]+	230.138	9.12436	Unknown	Unknown	-0.961169	0.366089	-0.800374	-0.394272	0.651474	0.0215256	0.235467	0.947225	-0.157276	0.204814	0.234211	-0.347714	1.5606	0.64207	0.27072	0.56748	0.64175
	RPP683	[M+H]+	522.345	13.1836	Unknown	Unknown	-1.73324	-0.609533	-0.0131128	0.623964	0.946762	0.306655	-0.540901	0.0172289	0.193386	0.89563	-0.00389519	-0.0829449	0.58929	-0.76296	0.72476	0.13981	0.27498
	RPP685	[M+H]+	313.284	12.6873	Unknown	Unknown	-0.61282	0.396711	0.125801	0.122864	0.44956	0.400705	0.69235	0.545149	-3.34715	0.888595	0.283784	0.0544484	1.6476	0.72041	0.67045	0.17364	0.50733
	RPP690	[M+H]+	523.357	15.7176	Unknown	Unknown	0.169539	-3.542	0.965404	0.471417	0.163445	0.488297	0.196754	-0.257425	1.0772	-0.671058	0.948844	-0.010417	0.98442	-0.022658	0.57157	0.24293	0.73782
	RPP695	[M+H]+	583.865	3.00328	Unknown	Unknown	-0.214426	0.605114	-0.314939	-0.5245	0.0491583	-0.676146	-0.68208	-0.116656	1.72352	-0.0728349	0.236817	-0.0130294	2.9955	1.5828	0.36967	0.43219	0.61819
	RPP696	[M+H]+	182.19	14.5063	Unknown	Unknown	-0.205029	-0.148282	-0.222889	0.118812	-1.10982	-0.383699	0.178246	-0.055212	1.98643	-0.303299	0.119121	0.0256193	19.392	4.2774	0.11757	0.92971	1.1211
	RPP697	[M+H]+	305.206	7.41144	Unknown	Unknown	-0.485314	-1.02821	0.735276	-0.314218	-1.01542	0.870785	-0.613935	1.07452	0.566602	-0.739259	0.389939	0.559233	1.6127	0.68945	0.38105	0.41902	0.71093
	RPP699	[M+H]+	372.223	8.88578	Unknown	Unknown	-0.460274	0.0298608	-0.455273	0.20483	-0.0581453	-0.614682	-0.0876002	-0.00568088	1.69179	-0.233507	-0.200046	0.188726	8.006	3.0011	0.19926	0.70059	0.77792
	RPP703	[M+H]+	169.095	2.89842	Unknown	Unknown	-0.476862	-0.478856	0.245164	-0.296704	-0.619998	-0.867171	-0.0822414	0.446656	2.21755	0.348216	-0.465721	0.0299698	12.396	3.6318	0.072088	1.1421	1.4335
	RPP710	[M+H]+	265.175	7.40508	Unknown	Unknown	-0.273726	-0.542608	0.762069	0.0321287	-0.431434	1.06829	-0.491857	0.876277	-1.60113	-0.819441	0.687246	0.734186	1.2337	0.30294	0.6888	0.16191	0.35326
	RPP712	[M+H]+	195.122	7.18407	Unknown	Unknown	-0.606597	0.190969	0.219996	0.505908	-0.881119	-0.297352	-0.109933	0.393372	1.34561	0.391663	-0.111946	-1.04057	2.3236	1.2163	0.47444	0.32382	0.49893
	RPP714	[M+H]+	328.196	8.64185	Unknown	Unknown	-0.228667	-0.266145	-0.335904	0.328572	0.116688	-0.807713	-0.141453	0.288404	1.46766	-0.555166	0.176414	-0.0426863	4.3383	2.1171	0.24664	0.60794	0.68568
	RPP719	[M+H]+	130.086	3.89391	Unknown	Unknown	0.133606	0.332754	-0.531963	-0.654705	0.641178	-0.528783	-1.59951	0.0555518	1.92153	0.19354	0.266653	-0.229852	2.2004	1.1378	0.69984	0.155	0.34935
	RPP733	[M+H]+	633.387	3.95185	Unknown	Unknown	0.212094	0.272917	0.0158282	0.0757012	0.0905541	0.254732	0.498236	-0.119635	-2.07533	0.0199764	0.658878	0.0960529	1.3812	0.46595	0.46588	0.33173	0.52975
	RPP735	[M+H]+	498.345	13.9035	Unknown	Unknown	0.250165	-0.675619	1.00733	0.736775	-0.174356	0.290926	-0.261666	-0.365211	0.918902	-1.877	0.505604	-0.355844	0.62343	-0.68169	0.32673	0.48581	0.82478
	RPP739	[M+H]+	904.779	2.96652	Unknown	Unknown	-0.431345	0.954914	-1.01605	-0.0232148	0.899184	-0.531051	-2.38189	-0.158743	1.50915	0.0234366	0.741966	0.413641	1.4498	0.53581	0.93932	0.027186	0.084802
	RPP740	[M+H]+	348.237	8.9053	Unknown	Unknown	-0.0208998	-0.67116	-0.0462673	-1.02617	0.344604	-0.503282	0.447417	-0.573772	2.50927	-0.710617	0.363587	-0.112711	9.6277	3.2672	0.24609	0.60891	1.1052
	RPP754	[M+H]+	681.482	21.6473	Unknown	Unknown	-0.327541	0.0593833	-0.173672	0.0968067	-0.444736	-0.0103679	0.270343	-0.280289	1.81428	-0.513081	0.0586037	-0.549733	13.703	3.7764	0.48958	0.31018	0.45981
	RPP764	[M+H]+	429.273	7.35066	Unknown	Unknown	0.524759	0.0997275	0.2312	-0.187316	-1.10231	1.07314	-0.14232	0.497036	0.0663603	0.248237	-0.0913416	-1.21718	0.42085	-1.2486	0.59134	0.22816	0.36733
	RPP766	[M+H]+	666.987	2.89839	Unknown	Unknown	0.087806	-0.859605	0.068784	-0.442354	-0.385963	-1.25629	-0.246766	0.393611	2.17301	0.360037	-0.272945	0.380673	21.091	4.3986	0.052788	1.2775	1.602
	RPP768	[M+H]+	314.178	8.34149	Unknown	Unknown	-0.258514	-0.516085	-0.642591	-0.542842	0.595211	-0.107431	-0.209594	0.747138	0.367485	0.28899	0.778815	-0.500582	3.6651	1.8739	0.11086	0.95522	0.84606
	RPP771	[M+H]+	530.183	3.72358	Unknown	Unknown	0.313534	0.00795382	0.244334	-0.746514	-0.54487	0.188314	0.658836	-0.746666	-0.405131	-0.16167	0.246552	0.945328	2.4539	1.2951	0.58898	0.2299	0.30874
	RPP773	[M+H]+	402.232	8.82164	Unknown	Unknown	-0.415722	-0.813504	-0.34318	0.0642042	0.346616	-0.78434	-0.0323546	0.464474	1.3553	-0.0152889	0.289622	-0.115826	5.1322	2.3596	0.051428	1.2888	1.1183
	RPP791	[M+H]+	229.141	3.0827	Unknown	Unknown	-0.119352	0.0679682	-0.098668	0.049619	-0.477861	-0.0338932	0.0797255	-0.575775	1.92103	-0.764958	0.0753279	-0.12316	17.623	4.1394	0.61993	0.20766	0.35181
	RPP796	[M+H]+	663.452	21.6529	Unknown	Unknown	0.247955	0.169354	0.384013	0.236261	0.0629083	-0.557526	0.448396	0.301494	1.91363	-1.04214	-1.97759	-0.186752	2.4203	1.2752	0.75431	0.12245	0.31203
	RPP797	[M+H]+	518.32	13.948	Unknown	Unknown	0.101673	-0.547613	0.964936	0.903882	-0.0867729	0.653841	0.361246	-0.0811079	-0.0792328	-2.09393	-0.0859915	-0.0109289	0.13775	-2.8598	0.15934	0.79769	1.1436
	RPP811	[M+H]+	625.275	11.4956	Unknown	Unknown	-0.590242	0.17638	-0.00444567	-0.529754	-0.0495172	-0.479248	0.00800574	-0.154528	0.662431	-0.0604186	0.681727	0.339609	9.577	3.2596	0.034293	1.4648	0.84869
	RPP822	[M+H]+	761.816	3.00271	Unknown	Unknown	-0.629625	0.580617	-1.25774	-0.000777211	1.14786	-0.301068	-1.26905	-0.676119	1.16916	0.0735166	0.885982	0.277247	1.3918	0.47696	0.77162	0.1126	0.26477
	RPP824	[M+H]+	477.262	12.477	Unknown	Unknown	0.231664	0.110404	0.197361	-1.56757	0.538662	0.0409114	0.485225	0.527334	-1.59766	0.146952	0.553191	0.333517	1.8286	0.87071	0.75078	0.12449	0.25778
	RPP836	[M+H]+	263.148	8.89842	Unknown	Unknown	0.532516	0.569799	0.299929	-0.676341	0.715387	-0.657356	0.925061	-0.665256	-0.0722133	-0.360676	0.918762	-1.52961	0.87076	-0.19965	0.58724	0.23119	0.4505
	RPP838	[M+H]+	476.212	2.39782	Unknown	Unknown	0.127919	0.151675	-0.296834	0.149257	0.0115977	0.407786	-0.366537	-0.550445	1.1975	-1.00779	0.0467225	0.129138	1.6192	0.69526	0.58134	0.23557	0.31687
	RPP849	[M+H]+	328.705	7.79488	Unknown	Unknown	-0.0614101	-0.860195	-0.185411	0.122706	-0.258038	-0.0927924	0.200715	0.680125	1.18085	0.067553	-0.24893	-0.545171	17.313	4.1138	0.15678	0.80472	0.76727
	RPP858	[M+H]+	760.217	21.0066	Unknown	Unknown	-0.244078	0.21824	-0.694822	0.749051	-1.77073	-0.382838	0.660594	-0.533792	1.61662	-0.234093	0.36959	0.246249	2.9903	1.5803	0.15943	0.79742	1.2213
	RPP864	[M+H]+	384.346	17.8197	Unknown	Unknown	-0.202464	0.0205653	0.22192	-2.79249	0.145337	-0.0185565	0.468705	0.186768	1.19569	0.319363	0.289098	0.166057	6.7674	2.7586	0.1108	0.95548	1.5089
	RPP881	[M+H]+	190.912	2.98595	Unknown	Unknown	-1.21762	0.886469	-1.61998	-0.224837	0.840328	-0.0755031	-0.781418	-0.268113	1.36123	-0.0752777	0.494083	0.680634	1.4685	0.55433	0.39053	0.40834	0.81094
	RPP886	[M+H]+	463.246	7.78679	Unknown	Unknown	-0.436081	-0.0581898	0.145958	0.515857	-0.801686	0.70087	-0.0110183	0.22189	-0.367914	-0.204578	0.0278613	0.267031	0.37931	-1.3985	0.93153	0.030802	0.038347
	RPP889	[M+H]+	965.78	2.97744	Unknown	Unknown	-1.36382	1.19134	-0.78105	-0.199692	1.20872	-0.346705	-0.640981	-0.514572	0.28582	-0.240081	1.1995	0.201522	0.70284	-0.50873	0.85261	0.06925	0.16735
	RPP892	[M+H]+	1040.75	2.96286	Unknown	Unknown	-1.25475	0.925218	-1.07664	-0.642913	1.24802	-0.432098	-2.00033	0.061999	1.54136	0.145858	0.937204	0.547074	1.4877	0.57312	0.54357	0.26474	0.70866
	RPP900	[M+H]+	316.21	7.71086	Unknown	Unknown	0.357243	-0.542134	-0.254828	-0.206609	-0.0111784	-0.60996	-0.564013	-0.324114	3.24672	-0.879868	-0.164541	-0.0467197	9.0819	3.183	0.52151	0.28274	0.72838
	RPP902	[M+H]+	229.199	12.7686	Unknown	Unknown	0.0437107	0.721419	-0.0604461	-0.348895	-1.14016	-0.166534	0.652776	-0.727041	0.792011	1.11664	-0.551146	-0.332335	3.3469	1.7428	0.45181	0.34504	0.54646
	RPP916	[M+H]+	243.928	3.00368	Unknown	Unknown	-0.427753	0.230482	-0.642859	-0.762969	0.676516	-0.65406	-0.174624	-0.399137	1.99945	-0.220123	0.148635	0.226442	2.6175	1.3882	0.25039	0.60139	0.90835
	RPP918	[M+H]+	436.341	7.95657	Unknown	Unknown	-0.310383	-0.0950334	-0.121805	0.855017	-0.195816	0.427934	-0.210328	-0.339227	0.5336	-0.504996	-0.121093	0.0821316	0.48003	-1.0588	0.44973	0.34705	0.32176
	RPP960	[M+H]+	189.087	5.16923	Unknown	Unknown	0.0128223	0.382651	-2.1057	-0.517955	1.34267	-0.187158	-1.76473	0.872886	1.12817	-0.240613	1.02452	0.0524369	1.7708	0.82436	0.59271	0.22716	0.61643
	RPP977	[M+H]+	661.884	2.95125	Unknown	Unknown	0.726004	1.09938	-0.692887	-0.129596	-0.183017	-0.246088	1.15767	-2.88673	1.42537	-0.578783	-0.269302	0.577976	1.7316	0.79208	0.78998	0.10239	0.32975
	RPP986	[M+H]+	365.105	3.47754	Unknown	Unknown	-0.298812	-2.11401	-2.1843	-0.36777	0.598214	-0.309462	-0.715128	2.13461	1.01948	1.0563	0.992755	0.188126	9.0081	3.1712	0.026994	1.5687	2.6872
	RPP1045	[M+H]+	241.095	3.62532	Unknown	Unknown	0.0401084	0.289435	-1.25709	-0.0821909	0.471234	-0.228604	-0.179408	-1.0795	1.4768	0.0264678	0.92454	-0.401792	3.0314	1.6	0.58456	0.23317	0.44084
	RPP1056	[M+H]+	318.19	8.07626	Unknown	Unknown	0.763808	0.977646	0.859917	-0.220702	1.07577	0.58704	-1.69037	-0.856979	-1.24991	0.102083	0.743016	-1.09131	0.19824	-2.3347	0.0093215	2.0305	2.3237
	RPP1078	[M+H]+	613.178	20.2378	Unknown	Unknown	-0.171838	0.266784	-0.0329713	-0.217076	-0.410454	-1.00902	0.0435356	-0.34468	2.07151	0.28926	0.15986	-0.644911	9.6016	3.2633	0.24618	0.60874	0.90486
	RPP1089	[M+H]+	414.269	9.57915	Unknown	Unknown	-0.0766292	0.314806	-0.78885	0.0681738	-1.11569	-0.0616701	0.588363	0.269481	1.39285	-0.799106	0.0812784	0.126999	6.417	2.6819	0.16453	0.78375	0.95387
	RPP1095	[M+H]+	108.056	2.37151	Unknown	Unknown	-1.55108	-0.0863961	-0.410938	0.25009	0.0543022	0.116706	0.0311441	0.0680354	1.53018	-0.453981	0.176996	0.274943	4.9407	2.3047	0.18881	0.72397	0.93517
	RPP1098	[M+H]+	179.119	9.53786	Unknown	Unknown	-0.640335	-0.509892	-0.332231	0.263662	-0.596225	-0.406631	0.303578	0.389756	1.58901	-0.186177	0.528402	-0.402916	10.649	3.4127	0.04041	1.3935	1.2767
	RPP1145	[M+H]+	603.402	20.9776	Unknown	Unknown	0.440115	0.249022	0.423519	0.522537	0.0988986	0.359555	-4.18071	0.637651	1.24206	0.225439	0.706293	-0.724375	1.3429	0.42535	0.41144	0.38569	1.2032
	RPP1158	[M+H]+	74.0966	2.30126	Unknown	Unknown	-0.288112	-0.454001	-0.571838	-0.0268732	-0.302898	0.119879	0.00754409	-0.206833	1.96943	-0.35205	-0.10909	0.214842	18.242	4.1892	0.19705	0.70543	0.87571
	RPP1173	[M+H]+	74.0966	6.16527	Unknown	Unknown	-0.118667	-0.222161	-0.492964	-0.161868	-0.542482	0.0703976	0.10455	-0.390843	1.89052	-0.0416137	0.101455	-0.19632	29.665	4.8907	0.19389	0.71244	0.84347
	RPP1281	[M+H]+	286.201	11.5953	Unknown	Unknown	0.16405	1.01534	-1.10362	-2.58151	1.0101	-0.485078	0.729147	0.964651	-1.3644	0.7621	0.970646	-0.0814189	1.5649	0.6461	0.35229	0.45309	1.1383
	RPP1314	[M+H]+	294.195	8.91128	Unknown	Unknown	0.439753	0.0903872	-0.593397	0.436962	0.810523	-0.809375	-0.0203174	0.851414	-2.59727	0.1094	0.820972	0.460951	1.2616	0.33529	0.83604	0.077773	0.21542
	RPP1361	[M+H]+	922.798	2.95116	Unknown	Unknown	-0.280309	0.308322	-0.570197	-0.411931	0.27601	-0.564459	-0.664755	-0.409338	2.01508	-0.274838	0.287857	0.288553	4.4335	2.1485	0.35452	0.45036	0.71406
	RPP1365	[M+H]+	948.805	2.94563	Unknown	Unknown	-0.115637	0.228149	-0.159073	-0.316495	-0.413859	-0.300928	-0.598513	-0.458697	1.93947	0.158932	0.139799	-0.103152	9.7989	3.2926	0.37293	0.42838	0.6194
	RPP1366	[M+H]+	497.342	13.9313	Unknown	Unknown	-0.0206525	-0.766936	0.763303	0.668717	0.0727599	0.503579	-0.188741	-0.415013	1.33554	-1.8308	0.156335	-0.278092	0.7429	-0.42876	0.41357	0.38345	0.70154
	RPP1368	[M+H]+	1016.79	2.94529	Unknown	Unknown	-0.267169	0.342021	-0.503845	-0.222242	-0.528255	-0.298383	-0.749737	-0.126425	1.83341	0.19543	0.283763	0.0414327	6.8774	2.7819	0.21692	0.66369	0.84929
	RPP1371	[M+H]+	1058.77	2.95115	Unknown	Unknown	-0.222465	0.177643	-0.649955	0.00371435	0.165916	-0.479153	-1.09899	-0.144049	1.69705	-0.0581243	0.193493	0.414924	6.636	2.7303	0.41964	0.37712	0.57714
	RPP1375	[M+H]+	888.805	2.95115	Unknown	Unknown	-0.378497	0.255359	-0.888357	-0.152961	0.315233	-0.387677	-0.718288	-0.328575	1.76192	0.00261399	0.0997143	0.41951	4.0011	2.0004	0.32087	0.49367	0.71081
	RPP1397	[M+H]+	1194.75	2.95112	Unknown	Unknown	-0.491086	0.373562	-0.720901	-0.181744	0.144798	-0.284816	-0.544953	-0.445898	1.86172	-0.165316	0.315671	0.13896	4.467	2.1593	0.35134	0.45427	0.66673
	RPP1400	[M+H]+	432.25	13.3576	Unknown	Unknown	0.429169	-0.161321	0.0741877	-0.393897	0.00835321	-0.609092	0.11128	-0.493246	1.16328	-0.592485	0.182639	0.281135	3.3962	1.7639	0.48281	0.31623	0.37503
	RPP1401	[M+H]+	150.058	3.89924	Unknown	Unknown	0.270396	-0.090366	0.00312819	-0.821832	-0.305222	-0.631283	-0.830704	0.240143	1.68027	0.120537	-0.159593	0.524523	9.372	3.2284	0.19597	0.7078	0.90521
	RPP1402	[M+H]+	1144.78	2.90106	Unknown	Unknown	0.210741	0.00129636	0.198213	-0.0707906	-0.957946	-0.177929	0.244817	-0.508179	1.88133	0.192848	-0.815463	-0.198941	5.6507	2.4984	0.54646	0.26244	0.45768
	RPP1407	[M+H]+	635.878	2.94352	Unknown	Unknown	-0.107332	-2.30157e-05	-0.42518	0.239786	-0.541678	-0.413006	-0.161846	-0.216736	2.02439	-0.0346908	0.126056	-0.489738	8.9321	3.159	0.31471	0.50209	0.71527
	RPP1410	[M+H]+	1197.93	9.91681	Unknown	Unknown	-1.07988	0.384668	0.339733	-0.918852	0.155052	-0.711118	-0.878863	0.0945547	1.59414	-0.115198	0.518607	0.617164	3.2111	1.6831	0.19086	0.71929	1.0519
	RPP1418	[M+H]+	567.891	2.93361	Unknown	Unknown	0.0698121	0.0137766	-0.57683	0.0963599	-0.146114	-0.427531	-0.0860043	-0.794147	1.94803	-0.156002	0.00646541	0.0521821	11.142	3.4779	0.43265	0.36386	0.55773
	RPP1422	[M+H]+	1195.8	9.92185	Unknown	Unknown	-0.0880047	-1.26661	-0.0457563	0.29086	0.29216	-0.666706	0.47427	0.420165	2.04667	-0.0709935	-0.354008	-1.03204	5.0429	2.3343	0.33896	0.46985	0.85285
	RPP1424	[M+H]+	431.916	2.94067	Unknown	Unknown	0.117625	0.0982206	-0.439752	-0.425648	-0.177197	0.100365	-0.110241	-0.719963	1.92176	-0.560573	-0.000936962	0.196335	6.6955	2.7432	0.56006	0.25177	0.41743
	RPP1427	[M+H]+	1178.05	10.0692	Unknown	Unknown	1.47369	-1.9888	-1.4421	-0.137397	-0.305591	-0.340776	0.796746	0.339642	0.971487	0.150842	0.430945	0.0513052	1.8596	0.89497	0.10411	0.9825	1.5752
	RPP1431	[M+H]+	95.3918	9.87999	Unknown	Unknown	-0.433129	-0.595357	-0.273574	-0.244752	0.171689	-0.125649	-0.0739947	0.332283	1.49655	0.561235	-1.58918	0.773881	18.399	4.2015	0.28043	0.55217	0.86245
	RPP1432	[M+H]+	805.345	2.9247	Unknown	Unknown	0.0824892	-0.033076	-0.315655	-0.0718769	-0.713262	-0.211804	0.287552	-0.0809032	2.06219	-0.0431476	-0.595739	-0.366762	28.391	4.8274	0.32516	0.4879	0.72592
	RPP1435	[M+H]+	1000.82	2.90676	Unknown	Unknown	0.118626	0.457895	0.662779	-0.353179	-0.337153	-0.271678	0.58514	-0.752529	1.56598	-0.875975	-0.520425	-0.279481	1.7357	0.79552	0.83233	0.079705	0.15935
	RPP1439	[M+H]+	737.357	2.91599	Unknown	Unknown	0.141234	0.256686	-0.27711	-0.0250124	-0.733921	-0.32822	0.4465	-0.782953	1.92602	-0.227701	-0.0138706	-0.381653	5.9595	2.5752	0.45777	0.33936	0.55533
	RPP1441	[M+H]+	1179.42	9.89242	Unknown	Unknown	-0.348859	-0.65423	-0.620051	-0.0319583	0.819254	-0.153314	-1.58514	-0.113093	1.61791	-0.0286065	0.556592	0.541502	3.3143	1.7287	0.51186	0.29085	0.56844
	RPP1460	[M+H]+	522.354	15.2935	Unknown	Unknown	-0.158936	-1.56418	0.956678	0.217584	-0.0348769	0.344268	-0.0225892	-0.0977337	1.2452	-1.38384	0.943407	-0.444985	1.4413	0.52733	0.88096	0.055044	0.13761
	RPP1467	[M+H]+	187.096	9.32677	Unknown	Unknown	-0.295783	0.354829	-0.558482	-0.998999	0.049234	-1.22178	0.492453	0.701691	1.51824	-0.0336734	0.262885	-0.270613	7.3595	2.8796	0.031783	1.4978	1.5349
	RPP1490	[M+H]+	1180.11	9.90943	Unknown	Unknown	-0.838104	-0.503347	-0.483474	-0.00881847	-0.343295	0.430397	-0.1851	0.193614	1.95857	0.563124	0.131038	-0.914607	6.6092	2.7245	0.20582	0.68651	1.0037
	RPP1508	[M+H]+	182.086	3.90693	Unknown	Unknown	-0.527425	-0.618863	0.438133	-1.01193	-0.0469698	-1.0044	0.166363	0.863129	1.31011	-0.153574	0.238159	0.347269	6.6719	2.7381	0.015492	1.8099	1.5927
	RPP1511	[M+H]+	1184.98	9.93127	Unknown	Unknown	-1.49271	0.288252	-0.204937	-0.0731303	0.227163	0.136496	-2.26771	0.547269	1.30111	0.618288	0.26568	0.654231	5.1936	2.3767	0.53339	0.27296	0.64298
	RPP1521	[M+H]+	1102.8	2.90221	Unknown	Unknown	0.182253	0.573071	0.490774	0.0817157	-0.600759	-0.715588	0.645697	-0.735859	1.51363	-0.428696	-0.685279	-0.320958	1.6263	0.70156	0.99305	0.0030304	0.0065887
	RPP1527	[M+H]+	1051.29	2.95116	Unknown	Unknown	-0.0157615	-0.187718	-0.546417	-0.158005	0.302529	-0.00145792	-0.222631	-0.278034	1.66584	-0.236916	0.230872	-0.552305	6.2644	2.6472	0.57451	0.2407	0.34873
	RPP1533	[M+H]+	104.5	10.5198	Unknown	Unknown	0.1665	-1.24649	-0.650528	0.350806	-0.0194276	-1.32262	-0.134448	0.00820001	1.74135	0.276851	0.449238	0.380575	5.519	2.4644	0.048258	1.3164	1.5641
	RPP1535	[M+H]+	1111.79	2.95114	Unknown	Unknown	-0.056477	0.469232	-0.34925	-0.546675	-0.166213	-0.299225	0.265904	-0.520625	1.63278	-0.296338	-0.289781	0.156665	4.378	2.1303	0.38695	0.41235	0.54514
	RPP1538	[M+H]+	1119.28	2.95118	Unknown	Unknown	0.193123	0.0901097	-0.210332	-0.0361717	-0.300748	-0.997235	-0.215799	-0.191524	2.30082	0.232945	-0.00314938	-0.862041	8.9396	3.1602	0.39861	0.39945	0.72481
	RPP1542	[M+H]+	290.677	14.2452	Unknown	Unknown	0.377755	0.392985	0.294212	0.337297	-3.9223	0.285008	0.388126	0.257926	1.4932	-0.853431	0.470174	0.479048	1.8304	0.87219	0.35785	0.4463	1.2844
	RPP1569	[M+H]+	290.66	3.79367	Unknown	Unknown	0.276989	0.363779	-0.449657	-0.479365	-0.143995	-0.189326	0.255684	-0.287569	0.391089	-0.38118	0.548859	0.0946906	2.0132	1.0095	0.34751	0.45903	0.3572
	RPP1583	[M+H]+	474.275	12.8035	Unknown	Unknown	0.637175	-0.632266	-0.1859	-0.462046	-0.182346	-0.42452	0.637359	0.699813	-0.403191	-0.303818	-0.0930395	0.71278	3.2161	1.6853	0.17265	0.76284	0.71828
	RPP1590	[M+H]+	290.654	6.81523	Unknown	Unknown	-1.27861	0.375717	0.176743	0.315439	-0.641575	0.203477	0.261953	-2.04982	1.79701	-0.0153614	0.391206	0.463816	2.7197	1.4434	0.63446	0.1976	0.48779
	RPP1599	[M+H]+	404.219	13.369	Unknown	Unknown	0.452517	-0.119814	-0.144588	-0.70862	-0.496388	-0.923025	0.0939361	-0.318949	1.94515	-0.294509	0.137218	0.377074	5.6393	2.4955	0.1344	0.8716	1.1148
	RPP1604	[M+H]+	325.219	7.44326	Unknown	Unknown	-0.728843	-0.761167	-0.749629	0.805517	0.286261	0.530771	-0.0643472	0.16738	0.951673	-0.0805548	-0.117444	-0.239617	0.68976	-0.53584	0.56443	0.24839	0.35462
	RPP1611	[M+H]+	1134.75	2.95376	Unknown	Unknown	-0.471727	0.32681	-1.14039	-0.120402	0.0712922	-0.650189	-0.927933	-0.146532	1.91848	0.218136	0.510621	0.411829	7.68	2.9411	0.16337	0.78684	1.1405
	RPP1624	[M+H]+	226.121	3.80345	Unknown	Unknown	0.508547	1.22966	-0.794389	0.343358	0.786616	-0.31871	-0.796658	-0.359548	0.419652	-0.308577	0.10872	-0.81867	0.18429	-2.44	0.13711	0.86293	1.0086
	RPP1629	[M+H]+	470.178	8.26649	Unknown	Unknown	-0.0657044	-0.154534	-0.119938	0.652082	-0.00076841	0.396423	-0.497562	-0.477511	0.893655	-0.505551	-0.0516875	-0.0689031	0.8524	-0.2304	0.38196	0.41799	0.40661
	RPP1630	[M+H]+	244.923	2.97136	Unknown	Unknown	-0.728292	0.394533	-0.400297	-0.48069	0.335034	-0.0385673	-0.885297	-0.194826	1.69973	-0.0438222	0.230448	0.112048	2.7986	1.4847	0.45668	0.34039	0.52771
	RPP1634	[M+H]+	476.211	5.07158	Unknown	Unknown	0.0761984	0.0612351	-0.125624	0.209903	0.0529486	0.083158	-0.367936	-0.183953	1.52409	-1.36341	0.168045	-0.134654	3.5002	1.8074	0.76274	0.11763	0.20563
	RPP1647	[M+H]+	296.192	7.18806	Unknown	Unknown	-0.507561	-0.24298	-0.265736	-0.208665	-0.867578	0.457275	0.185137	0.0892376	1.1922	-0.506148	0.104011	0.570806	4.6802	2.2266	0.091486	1.0386	0.93973
	RPP1648	[M+H]+	249.15	7.59672	Unknown	Unknown	0.907349	1.18264	-0.803084	-0.656802	1.70495	-0.166601	-0.240728	0.0963933	-1.61993	-0.250891	0.429494	-0.582792	0.13863	-2.8507	0.19041	0.7203	1.2461
	RPP1655	[M+H]+	342.211	8.31849	Unknown	Unknown	0.105691	0.000113002	-0.563267	0.84805	-0.346651	0.551025	-0.0200088	-0.432433	0.619003	-0.388254	-0.129999	-0.243269	0.41149	-1.2811	0.47592	0.32246	0.34191
	RPP1656	[M+H]+	516.872	2.96169	Unknown	Unknown	-0.360725	-0.0549563	-0.682772	-0.0626651	0.326786	-0.187326	-0.47049	-0.711572	2.03643	-0.328481	0.209862	0.285907	7.7426	2.9528	0.4451	0.35154	0.58712
	RPP1657	[M+H]+	398.231	2.70524	Unknown	Unknown	0.0931887	0.120024	-0.23406	0.232565	0.102792	0.355957	-0.100308	-0.134875	1.28944	-0.820676	-1.1709	0.266857	1.7207	0.783	0.55052	0.25922	0.3853
	RPP1696	[M+H]+	608.267	11.4947	Unknown	Unknown	0.0713235	-0.0262978	-0.848448	-0.100374	-0.270229	0.166331	-0.214602	0.0242559	1.3673	-0.131926	0.051201	-0.0885341	6.0658	2.6007	0.26632	0.57459	0.57909
	RPP1718	[M+H]+	193.474	11.0498	Unknown	Unknown	-0.381337	-0.287061	0.195677	0.301803	0.00218651	-0.318744	0.372472	-1.62942	2.02329	-0.470692	0.1549	0.0369224	5.1771	2.3721	0.75211	0.12372	0.28014
	RPP1741	[M+H]+	629.193	17.8248	Unknown	Unknown	0.249621	0.0712547	-1.71404	-0.36947	-0.168909	-0.209658	0.33658	0.729658	1.44484	0.254049	0.0230025	-0.646926	8.6832	3.1182	0.10794	0.96684	1.2305
	RPP1758	[M+H]+	379.903	3.00368	Unknown	Unknown	-0.440203	0.43739	-0.688493	-0.121103	0.284421	-0.603308	-0.85959	-0.559684	1.40737	0.00154922	0.518415	0.623237	3.5326	1.8207	0.35735	0.44691	0.65012
	RPP1792	[M+H]+	166.086	6.15003	Unknown	Unknown	0.103678	-0.230908	-0.473713	-0.905793	-0.267269	-0.282542	-0.350911	-0.293534	1.83402	0.961931	0.242258	-0.337217	29.226	4.8692	0.10787	0.96709	1.1818
	RPP1819	[M+H]+	240.18	8.431	Unknown	Unknown	0.323897	-0.730585	0.0481457	0.602931	0.344116	0.529539	0.213781	0.234898	0.404017	-0.0182448	-2.26381	0.311319	0.62971	-0.66725	0.44102	0.35555	0.64251
	RPP1835	[M+H]+	351.098	3.05623	Unknown	Unknown	-0.212261	0.165687	-0.510283	0.153851	0.000212627	0.12454	-0.551711	-0.502473	1.81017	-0.651742	0.332775	-0.158763	4.8226	2.2698	0.82021	0.086073	0.1599
	RPP1838	[M+H]+	476.211	7.54591	Unknown	Unknown	0.0601685	0.0741445	0.0296983	0.606513	0.0366351	0.435085	0.734336	-0.531969	0.502634	-0.0663852	-0.735892	-1.14497	0.99594	-0.005875	0.21867	0.66022	0.71388
	RPP1861	[M+H]+	245.138	9.23063	Unknown	Unknown	0.574082	-0.00415288	-0.482317	-0.996458	0.310483	-1.60355	0.764831	-0.0744498	0.843672	0.850726	0.329453	-0.512315	3.1519	1.6562	0.10252	0.98918	1.2654
	RPP1868	[M+H]+	226.124	2.92849	Unknown	Unknown	-0.301936	-0.0157068	0.107179	-0.337475	0.0770622	0.262653	0.00980648	-0.473406	1.88298	-0.0449766	-0.00613842	-1.16004	4.2343	2.0821	0.87325	0.058862	0.11966
	RPP1878	[M+H]+	684.201	20.7663	Unknown	Unknown	-0.0329643	0.12261	-1.32245	0.15105	-0.0569324	-0.112105	0.0353574	0.00455096	1.88651	-0.138357	0.224931	-0.762208	7.8553	2.9737	0.35286	0.4524	0.71879
	RPP1920	[M+H]+	271.176	6.55181	Unknown	Unknown	0.222002	0.164034	0.156357	0.313389	0.0605836	0.226464	-0.107919	0.360441	1.37788	0.159311	0.397128	-3.32966	2.0081	1.0058	0.57744	0.23849	0.65675
	RPP1931	[M+H]+	360.18	15.0997	Unknown	Unknown	-0.222379	-0.791629	0.186537	-0.530747	-0.41439	-0.23518	-0.0952363	0.646707	1.60562	0.0553802	-0.305194	0.100511	12.891	3.6883	0.059942	1.2223	1.1538
	RPP1962	[M+H]+	274.257	12.7549	Unknown	Unknown	-0.0114551	0.773582	0.299162	0.323734	0.0264033	0.192708	0.205176	-0.582121	-1.94751	1.04174	0.0781286	-0.399545	0.82024	-0.28588	0.23607	0.62695	0.92185
	RPP1972	[M+H]+	400.154	8.4314	Unknown	Unknown	-0.361925	-0.327924	-0.269402	0.492625	-0.343069	0.169909	-0.0814602	-0.70102	1.69245	-0.314251	0.00396139	0.0401047	2.6204	1.3898	0.57339	0.24155	0.36767
	RPP1991	[M+H]+	193.471	3.51247	Unknown	Unknown	0.345979	-0.196087	-0.257354	0.48974	-0.0499093	0.0198276	-0.368283	-0.341395	1.671	-0.356452	-1.15395	0.196878	2.1831	1.1264	0.77885	0.10854	0.2024
	RPP2002	[M+H]+	193.476	5.53221	Unknown	Unknown	0.0700063	0.171525	0.05965	-0.0590713	0.20339	-0.310709	0.14024	0.0713524	1.73841	-2.46169	0.126056	0.250843	4.6107	2.205	0.93747	0.028042	0.07746
	RPP2015	[M+H]+	193.481	6.508	Unknown	Unknown	0.406234	0.424084	-2.55033	-1.49326	0.295187	-0.0859494	0.327728	0.664394	1.59643	-0.130274	0.335415	0.210343	2.7844	1.4774	0.1045	0.98087	1.7263
	RPP2029	[M+H]+	314.146	7.10333	Unknown	Unknown	-0.67414	0.508688	0.314945	0.254423	-0.259991	0.403616	-0.328401	-0.111698	1.1395	-0.262268	-1.47838	0.493711	1.1023	0.14057	0.66198	0.17916	0.31466
	RPP2039	[M+H]+	438.188	4.16287	Unknown	Unknown	0.427614	-0.261765	-0.672844	-0.0962444	-0.544791	0.491459	0.257415	0.0592242	1.42708	-0.409663	0.000943926	-0.678433	1.8979	0.92444	0.5545	0.2561	0.37731
	RPP2050	[M+H]+	352.247	4.76366	Unknown	Unknown	-0.750513	0.342593	0.709514	1.02875	0.412167	0.725758	-0.302078	-0.0725968	-1.81922	-0.831548	0.435378	0.121795	0.17317	-2.5298	0.076599	1.1158	1.4184
	RPP2073	[M+H]+	159.113	14.2379	Unknown	Unknown	-0.671916	-0.285323	-0.89157	0.324047	-0.167513	-0.0603913	0.324294	-0.176172	2.02534	-0.411985	0.064397	-0.0732105	7.4437	2.896	0.1772	0.75155	1.0072
	RPP2082	[M+H]+	659.481	17.8208	Unknown	Unknown	0.231879	-0.449671	-0.0312538	0.746935	-0.319697	0.399044	-3.22656	-0.262644	1.75531	0.210716	0.600394	0.345544	2.1132	1.0794	0.79141	0.1016	0.33172
	RPP2086	[M+H]+	302.196	8.85264	Unknown	Unknown	0.46222	0.38512	0.671653	0.710462	0.544281	0.380871	0.658223	-1.78908	-2.5818	0.146112	0.23037	0.181559	0.38559	-1.3749	0.081601	1.0883	1.8129
	RPP2102	[M+H]+	281.165	7.03086	Unknown	Unknown	0.494346	0.569452	0.458025	0.415084	0.605198	0.339888	0.403555	-1.91041	1.58417	-0.957133	-1.71237	-0.2898	0.68978	-0.53578	0.10856	0.96432	1.6562
	RPP2122	[M+H]+	229.154	4.35578	Unknown	Unknown	-0.123479	0.149571	-0.523361	-0.948781	0.39399	0.548877	-0.774358	0.455583	1.9273	-0.327865	-0.111605	-0.665874	2.1811	1.1251	0.72942	0.13702	0.28916
	RPP2141	[M+H]+	393.285	19.3785	Unknown	Unknown	0.37477	0.323494	0.0820439	-0.984209	0.728174	-1.27556	-0.123425	0.662382	0.997706	-0.414622	-0.540697	0.16994	1.2132	0.27879	0.55836	0.25309	0.43174
	RPP2156	[M+H]+	74.0966	7.17972	Unknown	Unknown	-0.385774	0.350218	-0.420076	0.218039	-0.118495	0.864025	-1.52115	0.309039	0.14837	0.0980878	0.268998	0.188721	0.70737	-0.49946	0.64095	0.19317	0.2919
	RPP2185	[M+H]+	195.122	20.1083	Unknown	Unknown	0.294303	-0.130019	-0.684631	0.140786	-0.116777	-1.13232	-0.103214	0.425703	2.18089	-0.0764642	0.149992	-0.948247	6.3328	2.6628	0.28337	0.54765	0.93594
	RPP2204	[M+H]+	433.238	12.7615	Unknown	Unknown	0.691739	-0.0688078	-0.556615	-0.319869	-0.224022	-0.426354	-0.0823899	-0.0589344	0.903741	-0.445667	0.214028	0.37315	2.1547	1.1075	0.27758	0.55661	0.51946
	RPP2206	[M+H]+	205.088	7.85155	Unknown	Unknown	-0.245813	0.323305	0.12516	-0.0936241	0.200389	-1.50371	-0.788101	0.0576297	1.3552	0.08745	0.323882	0.158232	3.0545	1.6109	0.33398	0.47628	0.68632
	RPP2209	[M+H]+	982.799	2.94765	Unknown	Unknown	-0.203254	0.224716	-0.187232	-0.133337	-0.403452	-0.235941	-0.372808	-0.40033	2.00157	-0.0945345	-0.139181	-0.0562142	8.8972	3.1533	0.43337	0.36314	0.53933
	RPP2214	[M+H]+	1084.78	2.93985	Unknown	Unknown	-0.233389	0.326766	-0.446208	-0.112342	-0.584996	-0.244609	-0.202837	-0.528823	1.8926	0.299519	-0.203617	0.0379341	6.8193	2.7696	0.27829	0.5555	0.74407
	RPP2221	[M+H]+	436.18	7.69309	Unknown	Unknown	-0.245941	-0.280461	-0.258771	0.40748	-0.0380279	0.224513	-0.34114	-0.236713	1.39208	-0.442626	-0.120909	-0.0594886	2.2023	1.139	0.83709	0.077226	0.10988
	RPP2229	[M+H]+	907.827	2.93607	Unknown	Unknown	0.091377	-0.0289483	0.0601762	-0.070532	-0.575801	-0.647078	-0.131918	-0.333919	1.98059	-0.132559	-0.0905492	-0.120843	13.051	3.7061	0.33236	0.47839	0.67283
	RPP2230	[M+H]+	441.075	9.85629	Unknown	Unknown	1.19486	1.53739	1.11525	0.230048	1.32133	0.792452	-3.36	-3.40051	-2.60741	0.725348	1.10996	1.34128	0.5131	-0.96269	0.058006	1.2365	3.558
	RPP2258	[M+H]+	821.363	8.41315	Unknown	Unknown	-1.98202	-1.94198	-1.99431	-1.96153	0.520701	1.56514	-0.0308593	2.67669	1.48432	0.0102482	2.20454	-0.550942	3.0564	1.6118	0.046039	1.3369	3.3296
	RPP2315	[M+H]+	266.034	10.4363	Unknown	Unknown	0.651961	1.00557	0.601236	-0.539472	0.702212	0.522327	-1.67226	-4.17521	0.837116	0.408181	0.71624	0.942108	0.83361	-0.26256	0.28324	0.54785	1.6917
	RPP2318	[M+H]+	290.693	2.79306	Unknown	Unknown	0.312798	0.34192	0.211404	0.211212	0.326555	0.224844	0.384328	0.150151	1.3745	0.119261	0.40946	-4.06643	1.4967	0.5818	0.50343	0.29807	0.93598
	RPP2327	[M+H]+	158.993	9.97531	Unknown	Unknown	-0.211679	0.156027	0.146657	-0.427582	0.188369	-0.204437	-0.279826	-0.349253	1.82713	-0.408279	0.615173	-1.05229	4.9723	2.3139	0.78927	0.10277	0.20266
	RPP2337	[M+H]+	1179.78	2.94046	Unknown	Unknown	-0.351495	0.47436	-0.385383	0.159715	-0.530402	-0.149079	0.439592	-0.581811	1.35476	-0.208173	-0.63525	0.413168	3.4805	1.7993	0.46936	0.32849	0.44956
	RPP2345	[M+H]+	148.004	3.41948	Unknown	Unknown	-0.0120385	-0.257472	-0.344737	-1.88121	0.33542	-0.790127	0.516594	1.09914	0.355998	0.233757	-0.134835	0.879509	9.1899	3.2	0.022682	1.6443	1.6954
	RPP2346	[M+H]+	229.196	3.89925	Unknown	Unknown	0.134912	0.126983	-0.579775	-0.155566	0.143581	-0.246872	-0.236706	0.309636	1.51655	-0.676951	0.628339	-0.964132	6.0513	2.5973	0.63405	0.19788	0.33143
	RPP2359	[M+H]+	758.22	20.7459	Unknown	Unknown	-0.164897	0.0511087	-0.964108	0.0927261	0.00778986	-0.184659	-0.0152655	-0.124279	1.9049	-0.308618	0.0163343	-0.311035	12.658	3.662	0.33506	0.47488	0.66779
	RPP2363	[M+H]+	310.583	10.6685	Unknown	Unknown	-0.263761	0.553025	0.524802	0.498931	0.71204	0.492821	-1.7029	-4.28459	1.4413	0.631552	0.73851	0.658267	1.2474	0.31887	0.37254	0.42882	1.4469
	RPP2377	[M+H]+	444.307	15.1587	Unknown	Unknown	0.205389	0.0723436	0.0499443	0.0561469	-0.0769444	0.281252	0.237935	-0.276777	1.45624	-1.79133	-0.0769436	-0.137256	2.5475	1.3491	0.65714	0.18234	0.33798
	RPP2384	[M+H]+	148.078	3.42486	Unknown	Unknown	0.465774	-0.375323	-0.182578	0.130249	-0.812218	-0.806416	0.134947	0.893799	1.67626	-0.650365	-0.603892	0.129764	4.7545	2.2493	0.23926	0.62113	0.90827
	RPP2399	[M+H]+	159.186	9.89036	Unknown	Unknown	-0.167464	0.0884466	-0.0643621	-0.576878	0.237825	-0.379213	-0.568914	-0.488311	2.03319	-0.396679	0.45149	-0.169134	7.6108	2.9281	0.51421	0.28886	0.49516
	RPP2400	[M+H]+	364.93	2.91953	Unknown	Unknown	0.036101	-0.136381	-0.610851	0.307547	-0.530806	-0.0292163	-0.105325	-0.708263	1.83677	-0.303972	0.104339	0.140058	6.0526	2.5976	0.42477	0.37184	0.55376
	RPP2417	[M+H]+	840.842	2.93002	Unknown	Unknown	0.670549	0.381167	-0.296525	0.35384	-0.464745	-0.799364	-0.0199868	-0.319583	1.57648	-0.582487	-0.219696	-0.279644	1.1217	0.16565	0.89877	0.04635	0.089119
	RPP2418	[M+H]+	567.389	2.91284	Unknown	Unknown	0.26889	-0.496534	-0.0349136	0.0138898	-1.26193	-0.503789	0.370519	0.254077	1.79814	0.0978907	-0.351394	-0.154848	8.907	3.1549	0.11031	0.95739	1.1576
	RPP2422	[M+H]+	908.829	2.91954	Unknown	Unknown	-0.337847	-0.00131489	0.172296	0.115069	-0.184953	0.051073	-0.0426162	-0.689865	1.8534	-0.34691	-0.576445	-0.011887	5.4744	2.4527	0.87687	0.057067	0.1067
	RPP2461	[M+H]+	182.19	2.68775	Unknown	Unknown	-0.406964	-0.0747102	-0.483024	0.146318	-0.226295	0.383757	0.0264774	-0.215944	1.02117	-0.684625	0.391532	0.122308	2.9447	1.5581	0.43545	0.36106	0.37981
	RPP2469	[M+H]+	916.314	2.95122	Unknown	Unknown	0.384666	0.0654094	-1.61251	-0.149334	-0.121303	0.249422	-0.174166	-1.61993	1.78993	0.765249	0.275554	0.147007	4.2561	2.0895	0.48606	0.31331	0.68021
	RPP2474	[M+H]+	334.233	4.32517	Unknown	Unknown	0.617237	-0.87406	-1.47314	-1.20745	-0.180157	-0.709421	1.44052	-0.0264312	-0.642656	0.903938	0.648098	1.50352	7.281	2.8641	0.020164	1.6954	2.1993
	RPP2482	[M+H]+	686.198	16.7024	Unknown	Unknown	-0.569287	-0.274748	0.0660222	0.101276	0.195421	-0.0914562	-0.74556	0.0828821	1.99581	-0.827593	-0.212091	0.279326	6.4984	2.7001	0.67083	0.17339	0.32916
	RPP2483	[M+H]+	829.306	2.98601	Unknown	Unknown	-0.516301	0.743088	-1.66604	-0.0297145	0.687266	-0.250066	-0.677532	-0.744577	1.39831	0.225233	0.638887	0.191449	1.7154	0.77853	0.49982	0.30118	0.59293
	RPP2493	[M+H]+	991.317	12.8615	Unknown	Unknown	1.69706	1.72125	-1.87865	-1.84463	1.72065	0.238551	-1.85877	-1.90561	-0.988586	-0.461275	1.86815	1.69186	0.66205	-0.59499	0.59045	0.22882	0.95064
	RPP2495	[M+H]+	398.231	6.4284	Unknown	Unknown	0.0363528	0.0581173	0.0483134	0.26667	-0.135703	0.118695	0.246444	-0.351193	1.43146	-1.04309	-0.856564	0.180494	3.5187	1.815	0.73225	0.13534	0.22553
	RPP2512	[M+H]+	398.232	5.17283	Unknown	Unknown	0.703074	-1.52737	-0.963445	0.823207	-2.34894	-1.25933	0.857049	0.739344	0.657296	0.493174	0.904953	0.920983	2.9956	1.5828	0.015371	1.8133	2.6279
	RPP2514	[M+H]+	375.081	3.45111	Unknown	Unknown	0.191092	0.310432	-0.114554	-0.576328	0.266988	0.267863	-1.49598	-0.000109634	1.97701	-1.3187	0.772593	-0.280311	2.653	1.4076	0.83894	0.076271	0.19854
	RPP2521	[M+H]+	602.927	2.93137	Unknown	Unknown	0.480392	1.21428	0.621482	-1.08573	0.713446	-1.835	1.21658	-0.643302	0.445487	-0.257676	-0.670179	-0.19979	0.54866	-0.86601	0.9506	0.022004	0.062569
	RPP2531	[M+H]+	413.938	2.92865	Unknown	Unknown	0.00950194	0.350793	0.417214	-0.585917	0.721406	-1.21806	0.541175	-0.805207	1.10245	-0.77692	0.079929	0.163635	1.259	0.3323	0.81554	0.088557	0.17531
	RPP2534	[M+H]+	436.341	7.53536	Unknown	Unknown	-0.216181	0.104854	-0.106961	0.873702	-0.247593	0.424074	-0.352461	-0.404744	0.507078	-0.506385	-0.126978	0.0515946	0.39842	-1.3277	0.26621	0.57478	0.47807
	RPP2550	[M+H]+	108.056	12.3509	Unknown	Unknown	-0.287661	-0.0343662	-0.652882	0.107771	-0.458749	-0.394304	-0.0909159	-0.242022	1.83231	0.0258737	0.159913	0.03503	19.002	4.2481	0.11709	0.93149	0.98854
	RPP2561	[M+H]+	108.056	4.37341	Unknown	Unknown	-1.56544	-0.0820754	-0.265584	0.139801	0.112868	0.362839	-0.215206	-0.289877	1.78922	-0.296426	0.163361	0.14652	3.4097	1.7696	0.34031	0.46813	0.74569
	RPP2583	[M+H]+	447.102	3.45091	Unknown	Unknown	0.857463	0.0792655	0.118941	0.316566	-0.219891	0.177174	-0.611336	-0.798213	0.351647	-0.960319	0.479756	0.208947	0.67153	-0.57447	0.16874	0.77278	0.76403
	RPP2585	[M+H]+	659.481	15.181	Unknown	Unknown	0.279037	0.630088	-0.361312	1.27455	0.146624	0.606887	-2.7023	-2.75858	1.46656	-0.176791	1.00028	0.59496	1.0425	0.06	0.30423	0.5168	1.4803
	RPP2592	[M+H]+	244.079	3.53926	Unknown	Unknown	0.170682	0.628873	-0.436621	0.254894	0.500517	-0.90132	-0.0989462	1.01544	-2.69555	0.122785	0.860921	0.578323	1.6575	0.72903	0.90779	0.042014	0.12472
	RPP2593	[M+H]+	476.211	8.71194	Unknown	Unknown	-0.310423	-0.605714	0.166083	0.673753	0.459673	0.351314	0.685473	0.763164	-0.374092	-0.209413	-1.57066	-0.0291581	0.8776	-0.18836	0.55419	0.25634	0.4222
	RPP2600	[M+H]+	444.143	5.14655	Unknown	Unknown	-0.0561518	0.206619	-0.310892	0.434921	0.0755067	-1.56957	-0.363722	-0.250781	1.69546	-0.420306	0.200221	0.358688	3.1435	1.6524	0.3738	0.42736	0.70085
	RPP2610	[M+H]+	230.982	5.00595	Unknown	Unknown	0.504857	0.0547886	-0.225109	-0.466959	0.336779	-1.53146	-1.61399	1.84055	0.683643	0.215697	0.320308	-0.119106	3.4133	1.7712	0.43861	0.35792	0.76265
	RPP2619	[M+H]+	148.08	9.19527	Unknown	Unknown	-0.10406	0.178825	-0.976449	0.277072	-0.0169082	-1.81907	0.178397	-0.0493957	1.79325	0.148333	0.215205	0.174793	5.503	2.4602	0.089596	1.0477	1.414
	RPP2627	[M+H]+	371.129	6.73179	Unknown	Unknown	0.204463	-0.0108532	-0.0854868	-1.94851	0.0758723	0.287785	-0.0264477	-0.293079	2.15317	-0.227644	0.084474	-0.21374	3.9379	1.9774	0.36395	0.43896	0.84863
	RPP2650	[M+H]+	359.204	8.5714	Unknown	Unknown	-0.0794303	-0.35103	-1.60309	0.503395	-0.0334804	0.332217	-0.0368879	0.149285	1.47958	-0.342587	-0.113405	0.0954313	2.0632	1.0449	0.33425	0.47592	0.70766
	RPP2671	[M+H]+	148.08	5.87542	Unknown	Unknown	0.229383	0.018821	-0.498023	-0.0617314	0.315961	-1.7147	-0.174683	-0.455138	1.74015	-0.0527148	0.438543	0.214137	4.2404	2.0842	0.22672	0.64451	0.98286
	RPP2707	[M+H]+	245.115	3.01863	Unknown	Unknown	0.0843497	0.572914	-1.60071	0.0747258	0.612613	0.0793329	-0.50627	-0.660832	1.26504	-0.973978	0.387481	0.665326	1.6278	0.70295	0.90605	0.042846	0.10159
	RPP2710	[M+H]+	355.226	9.17404	Unknown	Unknown	-0.382333	0.200167	-1.40142	0.619808	-0.225185	0.599937	0.24909	0.938872	0.671472	0.158111	-1.42185	-0.00666612	1.4208	0.50671	0.67669	0.16961	0.3385
	RPP2711	[M+H]+	74.0966	7.7633	Unknown	Unknown	-0.240895	-1.04343	-0.512979	0.247491	-0.158578	0.425262	0.152282	-0.145592	1.51988	0.0104846	-0.099692	-0.154231	2.5005	1.3222	0.24003	0.61974	0.73738
	RPP2747	[M+H]+	87.5683	17.0753	Unknown	Unknown	-0.22289	0.116597	0.21777	0.161244	0.00883522	-0.229318	-0.0337579	-0.115609	1.52028	-1.58684	0.126984	0.0367017	3.3378	1.7389	0.96698	0.014582	0.03002
	RPP2748	[M+H]+	281.165	6.5517	Unknown	Unknown	-0.208201	0.224553	-0.366192	-0.441217	0.191465	-0.295695	0.133111	-0.324618	1.95334	-0.527497	-0.379618	0.0405648	5.1104	2.3534	0.46556	0.33202	0.5145
	RPP2770	[M+H]+	229.202	4.45162	Unknown	Unknown	-0.137844	0.275581	-0.74325	-0.816899	0.370775	0.597991	-0.606525	0.431175	1.85139	-0.514355	-0.117963	-0.590071	1.8343	0.87521	0.74916	0.12542	0.2607
	RPP2774	[M+H]+	603.402	21.1775	Unknown	Unknown	0.460113	-0.366396	0.343741	0.590104	0.248956	0.344157	-3.84804	0.500476	1.00238	-0.313639	0.654954	0.383186	1.2788	0.35477	0.48757	0.31196	0.93135
	RPP2795	[M+H]+	141.066	6.77117	Unknown	Unknown	-0.286594	-0.00348487	-0.471743	0.556795	-0.654798	-0.398448	0.153862	-0.118518	1.46826	-0.266651	-0.981823	1.00314	4.7129	2.2366	0.32424	0.48913	0.72309
	RPP2839	[M+H]+	218.138	3.89915	Unknown	Unknown	-0.323037	0.701744	0.0282204	0.471621	1.32361	0.950465	-1.88341	1.22694	-0.197844	-1.21218	0.00276403	-1.08889	0.35386	-1.4987	0.067886	1.1682	1.8117
	RPP2840	[M+H]+	521.342	13.196	Unknown	Unknown	-1.61245	-0.226835	0.228104	0.616921	0.992727	0.457619	-0.424776	-0.215873	-0.514987	0.954886	-0.182536	-0.0727991	0.41611	-1.265	0.73342	0.13465	0.2621
	RPP2841	[M+H]+	225.121	2.89846	Unknown	Unknown	-0.159195	-0.145517	-0.0710209	0.191062	-0.390223	-0.00471397	-0.12011	-0.260198	1.77932	-0.555757	0.217571	-0.48122	10.437	3.3837	0.60669	0.21704	0.33308
	RPP2844	[M+H]+	1199.36	9.87399	Unknown	Unknown	-0.750737	0.185662	-0.258544	0.0368102	-1.15208	-0.391953	-0.367947	0.3557	1.67109	-0.438159	0.469502	0.640664	14.087	3.8163	0.064941	1.1875	1.3395
	RPP2846	[M+H]+	703.865	2.93776	Unknown	Unknown	-0.157407	0.30594	-0.566333	-0.17235	-0.282941	-0.473787	0.038407	-0.143827	1.89995	-0.0539307	-0.0306754	-0.363044	6.3306	2.6623	0.24348	0.61353	0.77401
	RPP2855	[M+H]+	310.544	9.87407	Unknown	Unknown	1.65673	1.81003	1.65791	1.74248	1.30845	1.40593	-2.37763	-2.41667	-1.65242	-2.47352	-2.29833	1.63705	0.17088	-2.5489	0.00070707	3.1505	5.5062
	RPP2864	[M+H]+	1195.54	9.93938	Unknown	Unknown	-0.0488993	-0.689996	0.754159	0.309675	0.816745	0.843887	0.264968	0.425602	0.146646	-1.96508	-1.60963	0.75192	0.5833	-0.77769	0.24205	0.6161	1.141
	RPP2870	[M+H]+	499.903	2.92472	Unknown	Unknown	0.0347635	0.0162262	-0.486049	0.154832	-0.167491	-0.289819	-0.0249871	-0.633915	2.01378	-0.601374	-0.0139052	-0.00205989	9.7774	3.2895	0.56091	0.25111	0.42384
	RPP2880	[M+H]+	979.537	10.2691	Unknown	Unknown	0.457656	-0.0914717	0.0454829	-0.389561	-1.03915	0.228132	-0.316148	-0.181854	2.2418	-0.204621	0.304421	-1.05468	3.4814	1.7997	0.61504	0.21109	0.45336
	RPP2887	[M+H]+	1164.92	10.0163	Unknown	Unknown	0.143826	0.0843806	-0.3554	0.475306	-1.1638	-0.638372	0.244106	0.0777588	2.26981	-0.929389	0.116645	-0.324875	3.8489	1.9445	0.35941	0.44441	0.8356
	RPP2901	[M+H]+	227.955	2.93604	Unknown	Unknown	-0.108411	0.0752567	-0.415139	-0.40419	-0.153063	-0.397911	0.0149753	-0.585272	1.99299	-0.458746	0.182353	0.257155	32.402	5.018	0.25502	0.59343	0.80653
	RPP2902	[M+H]+	218.138	4.47811	Unknown	Unknown	-0.473503	0.694238	0.0489034	-0.0946042	1.32191	0.339552	-1.31673	1.44987	0.534551	-1.38859	-0.246425	-0.869172	0.82532	-0.27698	0.27211	0.56526	1.0554
	RPP2911	[M+H]+	1185.58	10.0695	Unknown	Unknown	1.2397	-2.06788	0.712925	1.18743	-2.0607	1.09122	0.735047	0.743186	1.70605	-2.22609	0.964128	-2.02502	0.98042	-0.028532	0.97201	0.012331	0.059017
	RPP2914	[M+H]+	1136.79	2.89847	Unknown	Unknown	0.137338	0.0532683	0.409653	-0.042661	0.275335	0.0569733	0.502089	-1.27722	1.44287	-0.471511	-0.945852	-0.140278	2.0857	1.0605	0.48868	0.31097	0.5114
	RPP2943	[M+H]+	1170.79	2.90195	Unknown	Unknown	0.291744	0.679964	0.574241	-0.312535	-0.8598	-0.177182	0.352177	-0.87911	1.65112	-0.215582	-0.347195	-0.757838	1.2958	0.37389	0.88741	0.051878	0.11288
	RPP2960	[M+H]+	239.136	3.42496	Unknown	Unknown	-0.322612	0.205701	-0.721661	0.0638159	-0.27058	-0.671963	0.00852222	-0.341372	1.51944	-0.166483	0.470948	0.226241	8.2496	3.0443	0.097353	1.0117	0.98688
	RPP2986	[M+H]+	398.157	8.04831	Unknown	Unknown	-0.3178	-0.0517715	-0.276366	0.496675	-0.0612391	0.131264	-0.321045	-0.327148	1.82332	-0.92209	-0.0840085	-0.0897935	2.9031	1.5376	0.9489	0.022781	0.045535
	RPP2998	[M+H]+	991.368	10.97	Unknown	Unknown	1.49954	0.920479	1.60584	1.64332	1.8094	1.61376	-2.18008	-2.22277	-1.38708	-2.28493	-2.09337	1.07588	0.11836	-3.0788	0.0002579	3.5886	5.2251
	RPP2999	[M+H]+	1168.54	9.9078	Unknown	Unknown	-0.449559	0.801473	-1.232	0.320896	0.799837	-0.101576	-0.467149	-0.994894	0.0473305	-0.537419	0.749513	1.06355	0.96785	-0.047151	0.92143	0.035537	0.079918
	RPP3024	[M+H]+	1085.28	2.92466	Unknown	Unknown	-0.456989	-0.0891201	-0.703202	-0.0464994	-0.388454	0.113005	-0.649924	-0.352338	1.86424	0.295964	-0.0255426	0.438859	22.944	4.52	0.19935	0.70039	0.90296
	RPP3039	[M+H]+	448.885	2.96324	Unknown	Unknown	-0.435912	0.312021	-0.448329	-0.358218	0.215636	-0.372414	-0.453008	-0.179319	1.98934	-0.341897	0.115752	-0.0436468	3.9882	1.9957	0.38312	0.41667	0.62479
	RPP3044	[M+H]+	432.917	2.95101	Unknown	Unknown	0.0880036	-0.100444	-0.134197	-0.147494	-0.415714	-0.39421	-0.220515	-0.418244	1.91421	0.0370675	0.0573991	-0.265865	22.754	4.508	0.33396	0.47631	0.63447
	RPP3046	[M+H]+	636.879	2.92773	Unknown	Unknown	0.256771	0.20413	-0.497235	0.336276	-0.643403	-0.462587	-0.0674414	-0.285312	1.69989	0.21479	-0.431659	-0.324218	2.4016	1.264	0.48876	0.3109	0.46321
	RPP3053	[M+H]+	704.867	2.92482	Unknown	Unknown	0.0952581	-0.269045	-0.368603	-0.076276	-0.232558	-0.0798393	-0.508017	-0.305094	2.09174	-0.237876	-0.0355481	-0.0741453	21.897	4.4526	0.45507	0.34192	0.53505
	RPP3059	[M+H]+	759.22	20.7419	Unknown	Unknown	-0.300616	-0.00824572	-0.0357575	-0.162069	0.0910819	0.147207	-0.424131	-0.365745	1.86148	-0.533778	0.0219708	-0.291397	7.8975	2.9814	0.8174	0.087566	0.15424
	RPP3063	[M+H]+	89.2158	10.8583	Unknown	Unknown	0.296177	0.230111	0.488696	-0.262362	-0.55245	0.275126	-0.96052	0.111032	1.9353	0.231973	-2.06071	0.267626	1.9733	0.98064	0.78734	0.10384	0.27314
	RPP3064	[M+H]+	254.159	7.93423	Unknown	Unknown	-0.437799	-0.400163	0.269588	0.435449	-0.249091	0.521588	0.069876	-0.501617	0.460475	-0.383083	0.139457	0.0753188	0.60747	-0.71912	0.84352	0.073906	0.080208
	RPP3076	[M+H]+	266.074	3.50114	Unknown	Unknown	0.34868	0.645313	-0.290211	-0.593348	0.691922	-0.577754	-0.923146	-0.0365661	0.767598	-1.15975	0.565338	0.561925	1.1239	0.16854	0.86079	0.065102	0.12907
	RPP3134	[M+H]+	472.175	8.2671	Unknown	Unknown	0.615119	-1.02654	-1.16877	0.989962	0.0509463	-0.022873	-1.52957	0.397813	0.393304	0.202528	0.608159	0.489916	1.263	0.33686	0.70579	0.15132	0.32305
	RPP3145	[M+H]+	187.491	16.0753	Unknown	Unknown	0.255601	-0.211001	-0.00765818	0.0237886	0.171378	0.32292	-1.7988	-0.0795665	1.98995	-0.583387	-0.0535378	-0.0296883	2.572	1.3629	0.72236	0.14124	0.31896
	RPP3194	[M+H]+	263.081	13.7948	Unknown	Unknown	0.107539	-0.686478	-0.628791	-0.254049	0.259183	0.198419	0.11952	-0.652033	1.80415	-0.266344	-0.438354	0.437236	4.1766	2.0623	0.42511	0.3715	0.57707
	RPP3227	[M+H]+	187.491	7.06024	Unknown	Unknown	-0.292403	-1.36969	1.20304	-0.7781	-1.43682	0.274488	-0.179951	0.127395	1.42421	0.504624	0.503166	0.0200371	1.7455	0.80367	0.12438	0.90526	1.3789
	RPP3249	[M+H]+	285.191	7.52446	Unknown	Unknown	-0.553227	-0.149891	0.0659313	-1.98609	0.102345	0.455411	0.766992	0.273317	-0.0264314	0.280878	0.283322	0.487437	3.3533	1.7456	0.093304	1.0301	1.187
	RPP3252	[M+H]+	318.278	12.2173	Unknown	Unknown	-0.598326	-0.620913	-0.930959	0.250954	-0.594752	-0.0998871	0.659497	0.448782	1.44653	0.199439	-0.17083	0.010469	11.005	3.46	0.014747	1.8313	1.4906
	RPP3262	[M+H]+	268.205	8.37246	Unknown	Unknown	-0.401286	0.638174	0.632547	-2.64807	0.492728	0.785195	0.616524	-0.800754	1.79573	0.369074	-0.244988	-1.23488	1.0913	0.12607	0.8165	0.088041	0.28774
	RPP3277	[M+H]+	348.283	8.94414	Unknown	Unknown	-0.0387747	-0.492027	0.0138646	-0.505675	0.125289	-0.479542	0.268634	-0.477362	2.32515	-0.505519	0.202082	-0.436121	20.061	4.3263	0.34042	0.46799	0.79124
	RPP3289	[M+H]+	234.176	8.86006	Unknown	Unknown	0.13661	-0.292112	-0.384499	-1.17618	0.95665	0.283392	0.370721	0.510398	-0.699514	-0.375047	0.1752	0.494378	1.1264	0.17168	0.6675	0.17555	0.27362
	RPP3292	[M+H]+	166.082	8.63291	Unknown	Unknown	-1.49055	-0.468992	-0.996358	-0.0764063	0.461909	0.0133851	0.275148	-0.204144	1.60999	-0.0530615	0.671563	0.257512	5.9184	2.5652	0.056825	1.2455	1.4694
	RPP3295	[M+H]+	72.6684	18.6194	Unknown	Unknown	-0.118159	0.0430649	0.787031	-0.040555	0.891004	0.392692	-0.687896	-1.84843	0.979957	-0.807843	0.125476	0.283656	0.6572	-0.6056	0.17276	0.76255	1.1235
	RPP3301	[M+H]+	476.212	9.14184	Unknown	Unknown	-0.20809	0.469175	0.303153	1.00848	-0.988831	0.302976	0.26945	0.230261	-1.00127	-0.240073	0.0566567	-0.201887	0.26707	-1.9047	0.40112	0.39673	0.50966
	RPP3309	[M+H]+	315.17	12.1875	Unknown	Unknown	0.340781	0.201435	-1.05458	0.708676	0.342384	-0.311009	-1.5595	0.181512	0.331422	0.0582854	0.757333	0.00326517	0.83588	-0.25864	0.85791	0.06656	0.13084
	RPP3353	[M+H]+	215.128	7.98301	Unknown	Unknown	0.129326	0.0946355	0.0357126	0.266658	-0.178549	0.326735	-1.87652	0.0278346	1.63334	-0.375743	-0.0187833	-0.0646458	1.9474	0.96157	0.63743	0.19556	0.38763
	RPP3375	[M+H]+	476.372	4.7945	Unknown	Unknown	-0.408889	0.316538	0.0595697	0.162917	-0.570183	1.37884	-0.0651223	0.0615814	0.275842	-0.97838	0.0631949	-0.295905	0.20896	-2.2587	0.37199	0.42947	0.53949
	RPP3385	[M+H]+	243.107	2.95097	Unknown	Unknown	-0.097947	0.350013	-0.460356	0.14399	0.112861	0.214806	-0.575838	-0.625937	1.88035	-0.653836	-0.53787	0.249762	2.5923	1.3743	0.84079	0.075315	0.15135
	RPP3387	[M+H]+	430.263	9.1537	Unknown	Unknown	0.475511	0.253422	-0.893842	0.568132	-0.297756	-0.347934	0.879317	-1.18997	-0.330722	0.329344	0.318879	0.235616	1.3593	0.44281	0.83267	0.079529	0.13934
	RPP3394	[M+H]+	308.127	8.11438	Unknown	Unknown	-0.187417	-0.129202	-0.253261	0.204148	0.00477395	-0.0616635	-0.94208	-0.355947	2.20922	-0.0360108	-0.0960047	-0.35655	10.564	3.4011	0.76179	0.11816	0.24287
	RPP3405	[M+H]+	215.128	7.13991	Unknown	Unknown	-1.571	0.0842122	-0.0394626	0.375218	-0.826619	-0.0290764	-0.0737925	0.156482	1.56647	-0.554343	0.432069	0.479844	5.7325	2.5192	0.13809	0.85983	1.1532
	RPP3429	[M+H]+	159.113	6.84959	Unknown	Unknown	-2.36814	-0.586338	0.0820449	0.34613	-0.0344356	0.388043	0.120768	0.18238	1.58648	0.0814593	0.121546	0.0800663	2.6614	1.4122	0.17143	0.7659	1.2486
	RPP3440	[M+H]+	87.0998	7.81161	Unknown	Unknown	-0.227404	0.178912	-0.671105	-1.55033	-0.504312	0.670636	-0.27919	0.298649	0.93391	0.53799	0.170178	0.442062	2.8041	1.4875	0.074456	1.1281	1.2089
	RPP3442	[M+H]+	87.0998	4.21493	Unknown	Unknown	0.295233	-0.455384	-0.391695	0.221299	0.274019	0.170521	0.451019	-0.245498	1.54033	0.045804	-2.35426	0.448613	2.5863	1.3709	0.946	0.02411	0.065508
	RPP3453	[M+H]+	141.066	3.95144	Unknown	Unknown	-0.412192	-0.00237622	0.34547	-1.3122e-06	0.106261	0.864813	0.217242	-0.590148	1.02772	-0.559213	-0.75678	-0.240792	0.94762	-0.077622	0.37792	0.4226	0.51767
	RPP3471	[M+H]+	436.18	8.0888	Unknown	Unknown	-0.136217	-0.18121	-0.159071	0.802041	0.0454463	0.512107	-0.369864	-0.235927	0.0621301	-0.448404	0.0123239	0.0966453	0.12595	-2.989	0.16049	0.79454	0.50749
	RPP3475	[M+H]+	1199.8	9.96045	Unknown	Unknown	0.253329	-0.423814	-0.0673254	-0.466171	0.166691	-0.551148	-1.48088	-0.0996482	1.83645	0.237733	0.784627	-0.189841	6.8031	2.7662	0.45994	0.3373	0.62549
	RPP3482	[M+H]+	1141.95	9.87375	Unknown	Unknown	-0.184037	1.11825	0.836944	0.19935	-0.521686	0.165056	0.540127	0.773169	-3.64029	0.153365	0.0457475	0.514008	0.87359	-0.19497	0.47675	0.32171	0.92745
	RPP3511	[M+H]+	779.338	2.91171	Unknown	Unknown	-0.26622	0.165549	-0.695077	-0.175106	0.0173361	-0.0387224	-0.4537	-0.527219	1.95588	-0.298746	-0.0546642	0.370691	12.707	3.6676	0.42874	0.3678	0.57021
	RPP3515	[M+H]+	1160.35	9.79416	Unknown	Unknown	-0.0822298	2.10056	-0.611661	-0.339095	0.0258836	-0.796681	-0.849519	-0.488743	0.407885	-0.254147	0.560773	0.326978	0.60931	-0.71475	0.84324	0.07405	0.17055
	RPP3517	[M+H]+	915.313	2.95138	Unknown	Unknown	-0.236001	-0.159441	-0.352273	-0.123089	-0.448363	0.167679	-0.522603	-0.322698	2.03529	-0.340649	0.199655	0.102493	13.918	3.7988	0.35474	0.45009	0.66173
	RPP3553	[M+H]+	579.269	11.3227	Unknown	Unknown	0.389099	0.389886	-0.709677	0.218989	-0.189029	0.508037	-0.141365	-0.0224046	-0.808849	-0.0333094	0.514737	-0.116115	0.34195	-1.5481	0.449	0.34775	0.349
	RPP3554	[M+H]+	900.421	7.89105	Unknown	Unknown	0.0523429	0.496951	-0.430024	-2.0762	1.60575	2.59038	1.41602	2.23432	-1.23635	-2.20295	-1.99673	-0.453516	0.76927	-0.37845	0.47213	0.32593	1.2868
	RPP3604	[M+H]+	437.184	8.06987	Unknown	Unknown	-0.401606	-0.147426	-0.424543	0.555929	0.0338418	0.218502	-0.301382	-0.244068	1.29968	-0.343968	-0.220096	-0.0248677	1.608	0.68526	0.85844	0.066292	0.094994
	RPP3616	[M+H]+	174.619	10.0263	Unknown	Unknown	-0.256415	0.130909	-0.000613426	-0.348324	-0.116709	-0.4252	-0.579249	-0.25683	2.12273	-0.240339	-0.0530643	0.023102	16.358	4.0319	0.42701	0.36956	0.58407
	RPP3627	[M+H]+	174.343	9.91299	Unknown	Unknown	0.455422	0.579806	0.469791	-1.66505	-0.13939	-0.252751	0.0803335	-1.46145	1.99776	0.199766	-0.906981	0.642744	1.9404	0.95638	0.76664	0.11541	0.31731
	RPP3628	[M+H]+	652.895	2.90726	Unknown	Unknown	0.134264	1.03544	0.959118	-0.513564	0.320069	-0.74448	1.04243	-1.45375	0.744345	-1.27088	-0.288445	0.035455	0.74414	-0.42635	0.45742	0.33969	0.68434
	RPP3633	[M+H]+	811.308	12.7891	Unknown	Unknown	1.47668	0.0472102	-1.03968	-0.873566	-0.307134	-1.04813	0.634486	0.113687	-0.44165	0.0738367	0.314531	1.04973	1.4345	0.52053	0.22343	0.65085	1.0026
	RPP3660	[M+H]+	652.844	2.9587	Unknown	Unknown	-0.341744	0.356323	-0.237314	-0.476577	0.289366	-0.36915	-1.10324	-0.687789	1.63213	0.176301	0.29875	0.462946	3.9792	1.9925	0.548	0.26122	0.44772
	RPP3667	[M+H]+	903.396	17.8052	Unknown	Unknown	0.212902	-0.138181	-0.0892208	-0.583928	-0.254662	-0.550147	0.309538	-0.596589	1.61778	-0.11714	0.112104	0.0775408	9.9307	3.3119	0.18421	0.73469	0.8064
	RPP3669	[M+H]+	549.913	2.91601	Unknown	Unknown	-0.202267	0.828198	0.46309	-1.04687	0.335061	-0.828257	0.145518	-0.850853	1.46571	-0.0153992	-0.649486	0.355558	1.2093	0.27417	0.74787	0.12618	0.2592
	RPP3671	[M+H]+	148.08	7.87733	Unknown	Unknown	-0.266536	-0.875534	0.0241077	0.206713	0.120562	0.182606	-0.226925	-0.33688	1.98076	-0.994019	0.023755	0.161391	4.0556	2.0199	0.65763	0.18202	0.34945
	RPP3677	[M+H]+	477.262	12.0985	Unknown	Unknown	-0.0212789	-0.0974446	-1.72803	0.166152	0.330249	-0.0149514	0.579286	-0.014471	0.559444	0.0489976	0.232742	-0.0406936	2.8605	1.5162	0.19486	0.71028	0.7846
	RPP3685	[M+H]+	726.905	2.90907	Unknown	Unknown	-0.8721	-1.08433	0.20838	-0.634216	-1.11019	-0.143938	-0.288784	0.47655	1.75451	1.07413	0.123474	0.496513	18.811	4.2335	0.0079266	2.1009	2.0897
	RPP3689	[M+H]+	555.333	19.7992	Unknown	Unknown	0.176063	-0.187305	0.080407	0.614216	-0.748301	0.94699	-4.29332	0.588685	0.713197	0.596299	0.612073	0.900992	1.8766	0.90814	0.74112	0.13011	0.5069
	RPP3691	[M+H]+	302.144	2.91617	Unknown	Unknown	-0.0637736	0.122046	0.216489	0.167831	-0.169658	0.141291	0.00156522	-0.143313	1.72676	-0.844736	-0.700399	-0.454103	2.6685	1.416	0.72881	0.13738	0.23804
	RPP3735	[M+H]+	243.12	8.27323	Unknown	Unknown	-0.299783	-0.995717	-0.368721	-0.233108	-0.18484	0.207594	-0.090776	-0.0928728	1.96164	-0.140211	-0.161226	0.398025	11.352	3.5049	0.12773	0.89371	1.0773
	RPP3741	[M+H]+	108.055	5.84916	Unknown	Unknown	-1.01809	-0.0460913	-0.188921	-0.0324857	-0.202959	0.145269	-0.042098	-0.2434	1.84721	-0.44869	0.202394	0.0278571	14.274	3.8353	0.2618	0.58203	0.77194
	RPP3744	[M+H]+	243.121	4.29451	Unknown	Unknown	-0.203617	-0.65707	-0.47692	0.154026	0.318719	0.0834264	-0.23521	-0.220323	1.48016	-0.719444	0.444729	0.0315217	3.5169	1.8143	0.47183	0.32621	0.44907
	RPP3754	[M+H]+	466.952	2.95127	Unknown	Unknown	0.495224	1.18629	0.785127	-1.47132	0.987857	-1.01844	1.29299	-2.83423	-0.0865606	-0.139453	0.337936	0.464584	0.60663	-0.7211	0.67095	0.17331	0.5544
	RPP3774	[M+H]+	544.303	8.39302	Unknown	Unknown	0.452878	0.213708	-0.163172	0.559307	0.169174	0.371952	-0.0677386	0.69474	-1.47769	0.0642705	-1.07994	0.262511	0.57818	-0.79041	0.16446	0.78394	0.92168
	RPP3843	[M+H]+	189.16	4.34738	Unknown	Unknown	-0.110986	-0.116556	-0.238979	0.0105095	-0.177158	-0.144953	-1.34794	-0.459309	2.92347	-0.25166	-0.12642	0.0399805	274.62	8.1013	0.6717	0.17283	0.44716
	RPP3849	[M+H]+	315.17	11.8492	Unknown	Unknown	-0.393528	0.289335	0.158112	1.06146	0.0358444	-0.398718	0.339442	-0.792042	0.0417226	-0.682155	0.638824	-0.298295	0.66036	-0.59869	0.45104	0.34579	0.43244
	RPP3868	[M+H]+	316.143	9.64336	Unknown	Unknown	-1.31738	-0.790765	-1.21304	0.394437	-0.916642	0.596078	-0.53629	-0.582622	2.75403	1.13458	0.438206	0.0394051	4.4071	2.1398	0.10909	0.96223	1.8661
	RPP3896	[M+H]+	159.113	4.63721	Unknown	Unknown	-0.226415	0.120577	-0.763711	0.885482	-0.52715	0.555516	-0.426133	-0.83328	1.82478	-0.872811	-0.0942902	0.357432	1.3974	0.48278	0.97642	0.010363	0.025457
	RPP3942	[M+H]+	1052.81	9.6873	Unknown	Unknown	0.79702	0.510216	-0.17438	-1.51556	0.476831	-0.885708	-0.221352	-0.593983	0.661462	0.398317	0.806118	-0.258984	1.0459	0.064694	0.55982	0.25195	0.4549
	RPP3950	[M+H]+	839.339	2.91012	Unknown	Unknown	0.102393	-0.180672	0.0222824	-0.257797	-0.672424	-0.309888	0.0483588	-0.331285	2.02946	-0.0583865	-0.1436	-0.248438	16.638	4.0564	0.28637	0.54307	0.74483
	RPP3952	[M+H]+	1192.72	9.96731	Unknown	Unknown	0.175717	-0.913358	-0.407527	-0.509008	0.526906	-0.488952	0.326117	-0.817221	1.73221	0.185336	0.0258752	0.163904	3.4623	1.7917	0.20657	0.68493	0.92879
	RPP4007	[M+H]+	1185.46	10.2149	Unknown	Unknown	-0.391868	0.369696	-0.487552	0.917576	-1.16678	0.400021	-0.5484	-0.922666	0.610973	0.304237	0.287257	0.627511	1.0845	0.11706	0.77421	0.11114	0.20626
	RPP4018	[M+H]+	290.647	12.5033	Unknown	Unknown	-3.2909	0.412796	0.374386	0.371502	0.438644	0.399598	-0.365358	0.307835	1.6232	0.250066	-1.0512	0.529433	1.3574	0.44081	0.56036	0.25153	0.74361
	RPP4023	[M+H]+	290.64	20.7973	Unknown	Unknown	0.234459	0.268151	0.199695	0.207246	0.208563	-3.48742	0.19217	0.158797	1.19078	0.0220727	0.379823	0.425655	2.1189	1.0833	0.24652	0.60814	1.3616
	RPP4046	[M+H]+	182.19	8.45737	Unknown	Unknown	-0.139368	-0.267629	-0.369347	0.584071	-0.22125	0.530153	0.188025	0.240751	-0.325692	-0.406563	0.0570672	0.129782	0.5525	-0.85594	0.85441	0.068332	0.067024
	RPP4059	[M+H]+	661.384	2.9249	Unknown	Unknown	0.0756827	0.151466	0.213135	-0.414327	0.504418	-0.233682	0.775257	-1.13304	1.49221	-0.602495	-0.30856	-0.520064	2.4001	1.2631	0.81982	0.086282	0.1705
	RPP4071	[M+H]+	171.149	4.67175	Unknown	Unknown	-0.218993	-0.0191436	-0.216425	-0.0173581	-0.0298801	0.101998	-0.274169	-0.561981	1.80087	-0.635969	0.0630014	0.00804884	18.303	4.194	0.72586	0.13915	0.22975
	RPP4073	[M+H]+	372.122	8.39633	Unknown	Unknown	-0.0311602	0.080795	0.0251913	0.287082	0.0712893	-1.81667	0.0588273	0.0331369	2.52662	0.0388288	-1.46662	0.192682	6.1364	2.6174	0.47041	0.32752	0.79504
	RPP4074	[M+H]+	685.201	16.2952	Unknown	Unknown	0.0786493	0.23103	0.186561	0.320776	0.255357	0.260259	-3.33907	0.172063	1.36616	-0.121523	0.292743	0.296987	1.5969	0.67526	0.51466	0.28848	0.76582
	RPP4086	[M+H]+	182.19	12.2889	Unknown	Unknown	-1.34658	-0.11878	-0.346095	0.348111	0.0412597	0.109995	0.610423	0.337819	0.382409	0.273029	0.272799	-0.564392	3.7566	1.9094	0.16885	0.77249	0.75402
	RPP4090	[M+H]+	1044.8	2.93786	Unknown	Unknown	-0.375679	-0.35116	-0.550893	0.0361913	0.436049	-0.609096	-0.0286067	-0.388589	1.61315	0.163804	-0.482236	0.537064	4.8981	2.2922	0.21274	0.67214	0.81292
	RPP4128	[M+H]+	248.149	8.55728	Unknown	Unknown	0.0628625	0.544135	-0.736856	-1.22913	0.787459	-0.595633	0.466699	0.718372	0.836907	0.664883	0.351688	-1.87139	2.1788	1.1235	0.47848	0.32013	0.67073
	RPP4129	[M+H]+	617.356	2.95118	Unknown	Unknown	-0.257737	0.404432	-1.31662	0.158231	0.774708	0.140757	-1.40257	-0.447994	1.68992	0.122471	-0.0614643	0.195863	1.3587	0.44218	0.95072	0.021947	0.0553
	RPP4140	[M+H]+	483.93	2.93359	Unknown	Unknown	0.0211786	0.394959	0.972981	-0.697562	0.163438	0.307564	0.359328	-1.2222	0.930935	-0.643305	-0.47978	-0.107539	0.69375	-0.52752	0.33575	0.47399	0.66809
	RPP4146	[M+H]+	296.942	2.93348	Unknown	Unknown	-0.351756	0.0727672	-0.135593	0.310173	-0.609434	-0.102557	-0.115753	-0.10122	1.83197	-0.45239	0.15469	-0.500893	5.1854	2.3745	0.48687	0.31259	0.46916
	RPP4165	[M+H]+	398.232	9.06303	Unknown	Unknown	0.430204	-0.760752	0.28295	0.760637	0.0904813	0.3754	0.370151	0.491558	-2.53951	0.115541	-0.262826	0.646169	0.83699	-0.25672	0.4757	0.32267	0.67749
	RPP4194	[M+H]+	371.239	18.7249	Unknown	Unknown	-0.272246	0.187606	-0.577932	-0.2895	-0.276341	-0.387057	0.539469	0.265634	1.75045	-0.611738	0.10243	-0.430773	14.147	3.8224	0.16515	0.78212	0.92836
	RPP4204	[M+H]+	215.128	5.00626	Unknown	Unknown	-0.235999	0.090712	-0.21287	-0.183824	-0.40739	-0.822027	0.142957	-0.210379	1.83534	-0.807415	0.193826	0.617071	30.654	4.938	0.15592	0.80708	1.018
	RPP4222	[M+H]+	195.105	6.70552	Unknown	Unknown	0.0140458	-0.133227	-0.0977581	0.243121	0.0297619	-0.72866	-0.190457	-0.276024	1.43768	-0.307408	0.174124	-0.165203	5.6149	2.4893	0.47974	0.31899	0.38659
	RPP4317	[M+H]+	399.249	16.7551	Unknown	Unknown	-0.173438	0.0731153	-0.0388223	-0.397164	0.500697	-0.60854	0.737817	-0.606242	1.56874	-0.534994	-0.192309	-0.328857	4.0185	2.0067	0.59074	0.2286	0.37017
	RPP4321	[M+H]+	290.661	9.87523	Unknown	Unknown	-0.3975	0.703209	0.586342	0.273027	-1.03237	-0.542539	-1.64466	-0.19901	0.148003	0.467461	0.893312	0.744722	1.4421	0.52815	0.77863	0.10867	0.23552
	RPP4354	[M+H]+	290.646	11.1657	Unknown	Unknown	0.445107	-0.0372245	0.105594	0.295929	-1.76507	-1.57381	0.10424	0.128405	1.83204	-0.0528242	0.249224	0.26839	3.0496	1.6086	0.11772	0.92915	1.4536
	RPP4355	[M+H]+	1170.49	9.96852	Unknown	Unknown	0.365041	0.734098	-0.910647	-1.09887	-0.0157491	-0.226363	0.564808	-1.73426	1.7599	0.135038	0.191721	0.235278	2.6259	1.3928	0.49558	0.30489	0.6623
	RPP4360	[M+H]+	1198.4	10.1488	Unknown	Unknown	-1.2545	0.51283	-0.707567	-1.45408	0.333226	0.363973	0.494326	0.249072	1.78282	0.692708	-1.68546	0.672662	3.2157	1.6851	0.23866	0.62222	1.2678
	RPP4362	[M+H]+	592.561	9.84278	Unknown	Unknown	0.33202	1.12991	-0.513889	-1.27979	-0.400923	-0.948484	0.380471	0.0765308	1.65074	-0.305797	0.0417063	-0.162492	1.4701	0.55594	0.25306	0.59678	0.96611
	RPP4380	[M+H]+	1177.33	10.0467	Unknown	Unknown	-0.254473	0.194476	0.0022556	-0.322232	-1.34776	-1.45302	0.498877	0.231998	1.49986	-0.00499461	0.263566	0.691455	16.175	4.0157	0.014406	1.8415	1.8279
	RPP4392	[M+H]+	539.541	9.92911	Unknown	Unknown	1.67296	1.39696	1.80102	1.69763	0.776919	1.48075	-2.26807	-2.30886	-1.51018	-2.36828	-2.1852	1.81435	0.2056	-2.2821	0.0015962	2.7969	5.0722
	RPP4412	[M+H]+	1163.12	9.82822	Unknown	Unknown	0.488105	1.79228	-2.30937	0.719871	1.18636	-0.730761	-2.28789	0.992457	0.87576	-2.41222	0.304708	1.3807	0.84881	-0.23649	0.68788	0.16249	0.65885
	RPP4414	[M+H]+	614.344	9.26343	Unknown	Unknown	1.10453	0.18769	-1.43484	-2.6318	0.896539	-2.66675	0.280481	2.04767	1.08086	1.05394	0.368405	-0.28672	2.2072	1.1422	0.079281	1.1008	2.6117
	RPP4428	[M+H]+	1191	9.86342	Unknown	Unknown	0.39062	0.702376	-1.75215	-1.66432	0.21663	-0.554299	-0.0578016	0.411854	1.96615	0.206793	0.342811	-0.208659	2.2352	1.1604	0.13097	0.88283	1.5293
	RPP4429	[M+H]+	1141.86	10.0781	Unknown	Unknown	0.439899	1.18951	1.35494	0.89001	-2.43703	-2.50084	1.2265	0.50965	1.34032	0.321872	-2.37841	0.0435923	0.88838	-0.17076	0.70797	0.14998	0.61117
	RPP4432	[M+H]+	290.657	4.91389	Unknown	Unknown	0.0486673	-2.03169	0.0720283	-0.202462	0.179091	-0.328243	0.102808	0.029029	1.71768	-0.0467568	0.229732	0.230121	7.6992	2.9447	0.11369	0.94428	1.3003
	RPP4434	[M+H]+	1197.76	10.4848	Unknown	Unknown	-0.0128996	1.0551	-0.0285713	-0.0960312	-0.252901	0.138058	-0.211121	-0.851425	1.99028	-0.976037	0.0264779	-0.780928	1.6901	0.75714	0.59903	0.22255	0.46132
	RPP4449	[M+H]+	167.481	9.92015	Unknown	Unknown	-0.0550217	-1.1164	-0.093831	0.449635	-0.112828	-0.181769	-0.158643	0.0391546	1.76121	-0.831827	0.20538	0.0949429	4.6693	2.2232	0.38448	0.41512	0.63801
	RPP4466	[M+H]+	753.331	2.95108	Unknown	Unknown	-0.303157	0.500015	-0.508238	-0.188651	0.261395	-0.789095	-0.980265	-0.346933	1.85316	0.0306623	0.120986	0.350122	3.0921	1.6286	0.44735	0.34935	0.59061
	RPP4485	[M+H]+	991.788	2.96785	Unknown	Unknown	-0.104721	0.26121	-0.872391	-0.216093	0.583211	-0.731644	-0.954719	0.248475	1.41979	-0.113171	0.716935	-0.236881	2.8241	1.4978	0.39589	0.40242	0.62089
	RPP4489	[M+H]+	89.216	10.4328	Unknown	Unknown	-1.41745	0.288978	0.241316	0.116741	0.209931	0.154897	0.132157	0.19322	1.67702	-2.51707	0.430371	0.489884	2.8883	1.5302	0.8337	0.07899	0.23308
	RPP4504	[M+H]+	806.89	2.92478	Unknown	Unknown	0.396683	0.953988	0.783831	-1.77595	0.812684	-0.630413	0.991746	-1.52944	0.683349	-0.481467	-0.199825	-0.0051851	0.56843	-0.81496	0.75961	0.11941	0.3108
	RPP4510	[M+H]+	372.122	7.20168	Unknown	Unknown	-0.0880606	-0.132193	-0.204481	0.383678	-0.0855362	0.0682759	-0.237034	-0.430799	1.26943	-0.180198	-0.641359	0.278276	3.4233	1.7754	0.94865	0.022894	0.033513
	RPP4513	[M+H]+	1025.28	2.9643	Unknown	Unknown	-0.34074	0.412869	-1.51447	0.102831	0.125281	-0.470951	-0.530144	-0.121832	1.83711	-0.0993235	0.392443	0.206929	3.8004	1.9262	0.22875	0.64064	0.96843
	RPP4530	[M+H]+	1059.27	2.95121	Unknown	Unknown	-0.159937	0.170059	-1.32748	-0.230458	0.243254	-0.234164	-0.821718	-0.425863	1.93864	-0.0456022	0.421343	0.471919	6.8484	2.7758	0.28599	0.54365	0.88426
	RPP4531	[M+H]+	345.951	2.89829	Unknown	Unknown	0.0167061	0.204197	0.992891	-1.09491	0.509068	-0.901465	0.757951	-1.0443	1.085	-0.280679	-0.000619421	-0.243838	1.0698	0.097292	0.84573	0.072766	0.15718
	RPP4551	[M+H]+	290.196	9.16897	Unknown	Unknown	-0.866316	0.374671	-0.552216	-0.796995	-0.471043	0.0263824	-0.138552	-0.445233	2.5584	0.110306	0.0657928	0.134804	7.1507	2.8381	0.14867	0.82778	1.3134
	RPP4557	[M+H]+	400.154	7.82159	Unknown	Unknown	-0.0651885	-0.0324916	-0.201199	-0.363853	0.000213767	0.430951	-1.11027	-0.170809	1.90488	-0.0430927	-0.353169	0.00402181	4.4255	2.1458	0.85879	0.066113	0.13307
	RPP4559	[M+H]+	359.204	2.5611	Unknown	Unknown	0.288854	-1.77298	0.11082	-0.205145	-0.44519	0.48905	0.202791	-0.195948	1.45268	-0.312714	0.134043	0.253736	2.2988	1.2009	0.25169	0.59913	0.88188
	RPP4564	[M+H]+	371.239	17.573	Unknown	Unknown	0.109898	0.0364179	-0.0128236	-0.0823751	0.354143	-0.299186	0.275103	0.0510239	1.65419	-2.26892	0.0726946	0.109837	4.3204	2.1112	0.94745	0.023444	0.060958
	RPP4567	[M+H]+	193.264	2.89835	Unknown	Unknown	-0.33532	-0.131305	1.14862	0.0785841	-0.0865	-0.205296	-0.246995	-0.1195	1.69912	-0.817825	-0.557734	-0.425849	1.3845	0.46939	0.72407	0.14022	0.26939
	RPP4568	[M+H]+	398.232	5.7042	Unknown	Unknown	0.0598227	0.0295294	-1.09759	0.188325	-0.120817	-0.30919	0.2332	-0.1594	1.70742	-0.500871	-0.355264	0.324833	8.1542	3.0275	0.29752	0.52648	0.71829
	RPP4576	[M+H]+	478.265	7.95676	Unknown	Unknown	0.0643333	-0.642002	-0.0958523	0.0181162	-0.651781	0.363536	0.133037	0.861677	0.507735	0.22718	-0.546113	-0.239866	3.877	1.9549	0.26315	0.57979	0.54229
	RPP4584	[M+H]+	430.264	8.85269	Unknown	Unknown	0.373608	0.159661	-0.436156	0.573988	0.51339	0.248803	0.149252	0.441687	-1.69474	0.080122	-0.0621406	-0.347471	0.35904	-1.4778	0.1948	0.71042	0.82367
	RPP4600	[M+H]+	315.17	9.06346	Unknown	Unknown	0.206369	-0.481059	0.16269	0.729101	0.00437219	0.355351	-0.289427	-1.05679	-0.22076	0.133703	0.050556	0.40589	0.4049	-1.3044	0.24394	0.61271	0.56135
	RPP4604	[M+H]+	74.0966	9.06369	Unknown	Unknown	-0.12943	-0.214814	-0.436135	0.362221	-0.355356	-0.024542	0.361231	0.477949	0.869621	0.395877	-1.60533	0.298707	6.6301	2.729	0.49521	0.30521	0.45862
	RPP4651	[M+H]+	1081.77	2.95118	Unknown	Unknown	0.769818	-0.474443	-2.13261	0.698333	0.749751	-0.0637473	-1.06067	0.375285	1.46206	0.111677	1.56766	-2.00312	1.5855	0.66496	0.84153	0.07493	0.26027
	RPP4652	[M+H]+	193.258	2.38899	Unknown	Unknown	-0.432889	0.169839	2.3371	-0.563439	1.39478	-1.15981	-0.241739	-0.498402	0.946587	-1.14501	-0.401058	-0.405964	0.24267	-2.0429	0.36155	0.44184	1.0031
	RPP4659	[M+H]+	610.183	18.0678	Unknown	Unknown	-0.229673	-0.295359	0.12891	0.17798	0.0164637	-2.05727	0.23414	0.13084	1.42822	-0.263218	0.391619	0.337356	7.7961	2.9628	0.099722	1.0012	1.2982
	RPP4660	[M+H]+	215.128	5.25207	Unknown	Unknown	-0.143004	0.142981	-0.209402	-0.115639	0.112513	-1.61757	0.251269	-0.169981	1.71047	-0.853104	0.598789	0.292668	11.158	3.48	0.19548	0.7089	1.0517
	RPP4767	[M+H]+	941.32	2.95111	Unknown	Unknown	0.225611	0.102887	-0.495241	-0.00461927	-1.04564	-0.111648	0.165096	-0.27801	1.97946	0.0893109	-0.6103	-0.0169028	6.7961	2.7647	0.31366	0.50354	0.76354
	RPP4769	[M+H]+	1199.19	9.90458	Unknown	Unknown	-1.34708	-0.794153	-0.00467781	0.246111	-0.118276	-0.158209	-0.600724	0.243764	1.95999	0.144758	0.432349	-0.00384485	11.287	3.4966	0.11916	0.92386	1.2506
	RPP4781	[M+H]+	1169.18	9.96193	Unknown	Unknown	-0.0120124	0.821119	-0.614053	-1.37228	0.366484	-0.267445	-0.0493791	-0.430078	1.44547	0.301776	0.702765	-0.892361	2.0627	1.0446	0.45489	0.34209	0.6196
	RPP4782	[M+H]+	1173.47	9.95841	Unknown	Unknown	0.337574	-1.09945	0.684553	-0.404862	0.709421	-0.202604	-0.0403529	-1.90535	1.6453	0.0842466	-0.110447	0.301976	1.1732	0.23048	0.9883	0.0051098	0.014153
	RPP4794	[M+H]+	367.299	11.0421	Unknown	Unknown	1.05076	1.21845	-0.371964	-0.174914	1.24383	0.204895	-3.43366	-3.47916	0.336314	1.06301	1.21222	1.13021	1.0064	0.0092134	0.30663	0.51338	1.8223
	RPP4818	[M+H]+	1120.36	10.1244	Unknown	Unknown	0.185272	0.0676736	0.273967	0.609474	-1.78976	1.02541	-0.268074	0.00684478	2.23238	-0.782992	0.0696185	-1.62982	1.0681	0.095005	0.85447	0.068304	0.2138
	RPP4835	[M+H]+	1076.24	9.90059	Unknown	Unknown	-0.287674	-1.47879	0.0530747	-0.255809	0.557223	0.326969	-0.252339	0.195397	1.87182	-0.27897	0.732838	-1.18374	2.9871	1.5788	0.49926	0.30167	0.62352
	RPP4848	[M+H]+	1179.31	10.3981	Unknown	Unknown	0.354102	0.150052	-0.649277	0.544282	0.423532	-0.93884	0.757274	-0.297173	1.87074	-0.593253	0.0334052	-1.65485	1.808	0.85443	0.94557	0.024307	0.066747
	RPP4862	[M+H]+	104.502	10.7337	Unknown	Unknown	-1.51276	0.408635	0.260963	0.473315	0.327313	0.109788	-1.25995	-0.27772	2.25595	0.732632	-0.697908	-0.820253	1.8916	0.91958	0.9716	0.012512	0.038648
	RPP4866	[M+H]+	166.313	9.92574	Unknown	Unknown	0.0962347	0.290876	-0.0630996	-0.281437	-0.359286	-0.485522	-0.765094	-0.542192	1.88904	-0.305847	0.295325	0.231005	6.2363	2.6407	0.52761	0.27769	0.46102
	RPP4878	[M+H]+	787.325	2.95106	Unknown	Unknown	-0.441155	0.357967	-1.12146	-0.213437	0.0120213	-0.143531	-0.804777	-0.17022	1.91848	-0.0247084	0.194619	0.4362	6.8865	2.7838	0.25269	0.59741	0.8905
	RPP4906	[M+H]+	167.464	10.464	Unknown	Unknown	-0.157656	0.348761	-0.92253	0.389555	-0.583979	0.617687	-0.714458	-0.00789753	1.70925	-0.00264757	-1.45198	0.775898	1.8326	0.87392	0.84615	0.072554	0.17709
	RPP4916	[M+H]+	193.261	11.1274	Unknown	Unknown	-0.421529	0.187374	-1.81997	-0.183937	0.260768	-0.0250112	-0.0583462	0.308825	1.96414	-0.0339319	-0.184437	0.00605242	5.0833	2.3458	0.1754	0.75596	1.1507
	RPP4952	[M+H]+	542.321	13.5283	Unknown	Unknown	-1.41616	-0.111344	-0.128871	0.614938	1.02867	0.310432	-0.667686	-0.104755	0.104176	0.410278	-0.0228404	-0.0168412	0.26337	-1.9248	0.79565	0.09928	0.17106
	RPP4962	[M+H]+	148.08	8.35197	Unknown	Unknown	0.00774472	0.10464	0.123208	0.286047	0.220203	-0.929357	0.148182	-0.132291	1.77689	-1.99112	0.0767107	0.30915	3.115	1.6392	0.9076	0.042105	0.10776
	RPP5003	[M+H]+	477.262	11.8829	Unknown	Unknown	-0.318961	-0.682326	-0.404114	-0.0357609	0.0758671	-0.0578862	0.769478	0.594937	0.531357	-0.472644	0.329781	-0.329729	29.228	4.8693	0.076813	1.1146	0.81786
	RPP5010	[M+H]+	999.772	2.9766	Unknown	Unknown	-0.845567	0.334918	-1.53343	0.118463	0.151836	0.228839	-0.551046	-0.89782	1.67087	0.26414	0.423399	0.635399	3.5891	1.8436	0.31231	0.50541	0.88783
	RPP5011	[M+H]+	108.056	4.11043	Unknown	Unknown	-0.56813	0.0562145	-0.148341	0.182638	0.253087	-0.796435	-0.243312	-0.416177	1.96912	-0.303394	-0.0197398	0.0344672	4.0719	2.0257	0.42106	0.37566	0.58672
	RPP5028	[M+H]+	382.2	7.83399	Unknown	Unknown	-0.332242	0.10994	-0.125003	0.346195	0.141652	0.419765	-0.931929	-0.800515	1.90882	-0.0381409	-0.3205	-0.378043	1.876	0.90764	0.67869	0.16833	0.32199
	RPP5036	[M+H]+	87.0998	8.13279	Unknown	Unknown	0.162904	-0.0802956	-1.88242	-0.059371	0.0292142	-0.449523	0.607019	0.505615	0.399594	0.742488	0.337407	-0.312632	13.477	3.7524	0.05296	1.2761	1.31
	RPP5051	[M+H]+	371.129	2.19595	Unknown	Unknown	-0.261064	-0.200928	-0.365845	0.0561168	-1.00745	0.100392	-0.351089	-0.118033	2.30715	0.00571764	-0.133716	-0.0312551	14.758	3.8834	0.23231	0.63394	0.96474
	RPP5053	[M+H]+	296.243	9.65657	Unknown	Unknown	0.319465	-1.33828	-0.684784	0.11867	0.0219879	0.406014	0.564549	-0.0972213	1.02758	-0.282611	0.198835	-0.254202	2.0677	1.048	0.29562	0.52927	0.66485
	RPP5062	[M+H]+	314.146	7.65401	Unknown	Unknown	0.00406617	0.358618	-0.232415	-1.47079	-0.236812	0.412515	-0.480383	-0.203702	1.54956	-0.321051	0.254544	0.36584	2.7988	1.4848	0.36831	0.43378	0.66938
	RPP5070	[M+H]+	89.2097	21.6912	Unknown	Unknown	0.0830372	0.0963359	-0.279746	0.207346	0.148462	-0.154304	-0.0447207	-0.235067	2.0482	-0.285536	-1.54831	-0.0356955	3.8268	1.9362	0.9454	0.024386	0.058117
	RPP5079	[M+H]+	271.176	2.52958	Unknown	Unknown	0.590212	0.510227	-1.8189	0.593024	0.648267	0.72361	-1.50028	0.654693	-0.135261	0.2329	0.687284	-1.18577	0.51381	-0.96068	0.47329	0.32487	0.71629
	RPP5085	[M+H]+	281.165	4.10999	Unknown	Unknown	0.173009	0.398129	0.229949	-0.493236	0.296434	0.329691	0.226829	-0.114351	1.67042	-2.2336	0.103529	-0.586799	1.4019	0.48742	0.57356	0.24142	0.53673
	RPP5100	[M+H]+	348.282	12.457	Unknown	Unknown	-0.447519	-0.167635	-0.82949	0.141566	-0.156823	-0.283926	-0.546184	-0.173858	3.04616	-0.208936	0.0401167	-0.413477	21.759	4.4435	0.33434	0.47582	1.0021
	RPP5104	[M+H]+	344.256	8.56279	Unknown	Unknown	-0.0499577	-0.205397	-0.353222	0.107856	-0.0813438	0.862137	0.511409	-0.0490435	-1.26448	-0.185918	0.197025	0.510934	1.257	0.32995	0.7775	0.1093	0.16095
	RPP5110	[M+H]+	159.113	7.16676	Unknown	Unknown	-1.12483	0.0774697	0.575769	0.275582	0.0525498	0.0514361	-0.0893518	-0.0964069	0.996611	0.159806	-0.889706	0.0110722	1.1305	0.17697	0.9303	0.031375	0.052884
	RPP5124	[M+H]+	243.206	3.95208	Unknown	Unknown	-0.662545	-1.01234	-0.195603	-0.941736	1.01973	-0.0957156	2.04863	0.189677	-0.953244	-0.636307	-0.00581878	1.24527	3.4154	1.7721	0.28581	0.54392	1.0851
	RPP5143	[M+H]+	193.35	10.2	Unknown	Unknown	-1.16121	0.0418486	-0.0147774	-0.286993	-0.304673	0.247313	-0.150075	-0.391313	2.2637	-0.33604	-0.447294	0.539511	9.6875	3.2761	0.3237	0.48986	0.84964
	RPP5145	[M+H]+	611.286	11.2068	Unknown	Unknown	0.424398	0.1084	-0.0496166	0.339755	0.349015	0.356497	-0.326709	-0.327642	-0.75376	-0.334129	0.0549931	0.158798	0.13562	-2.8824	0.0076123	2.1185	0.87835
	RPP5194	[M+H]+	1136.51	9.84413	Unknown	Unknown	-0.466492	1.10808	1.37498	1.2318	-0.756589	-1.1738	-0.613941	0.672727	-2.75218	0.740486	1.24293	-0.608014	0.71502	-0.48395	0.57342	0.24153	0.75741
	RPP5211	[M+H]+	409.161	12.7631	Unknown	Unknown	0.595495	0.359679	-0.495037	-0.630084	-0.32429	-0.417189	0.59395	-0.416239	0.863002	-0.585806	-0.154614	0.611131	2.1648	1.1142	0.36981	0.43203	0.52377
	RPP5228	[M+H]+	290.685	14.61	Unknown	Unknown	0.212998	0.293071	0.159835	0.205811	0.343764	0.16925	0.22658	-3.81106	1.43872	0.116418	0.276304	0.368307	1.7522	0.8092	0.54854	0.26079	0.79576
	RPP5234	[M+H]+	290.674	15.33	Unknown	Unknown	0.514176	0.497205	0.433666	0.425656	0.608796	-3.26293	0.509971	-1.58809	1.56308	0.334622	-0.468627	0.432474	1.1455	0.19594	0.73904	0.13133	0.45022
	RPP5240	[M+H]+	66.5073	9.82158	Unknown	Unknown	0.284811	0.355557	-0.700174	-0.0154778	-0.165638	-0.304874	-0.704207	-0.319596	1.93449	-0.524871	0.352924	-0.192942	3.5711	1.8364	0.67982	0.16761	0.31365
	RPP5244	[M+H]+	317.007	10.7262	Unknown	Unknown	0.138452	-0.00221665	-0.190705	0.0594212	-1.48574	-1.0239	-0.172176	0.266507	2.00671	-0.111173	0.315838	0.198981	14.074	3.815	0.079832	1.0978	1.4394
	RPP5249	[M+H]+	266.036	10.1635	Unknown	Unknown	-0.220214	0.275757	0.941179	1.00198	0.397792	0.907502	-3.6645	-3.7085	1.164	0.68383	1.11505	1.10612	1.1546	0.20739	0.30278	0.51887	1.8987
	RPP5264	[M+H]+	437.184	7.52223	Unknown	Unknown	-0.296005	-0.212438	-0.359972	0.487235	0.0586084	0.21354	-0.314648	-0.178125	1.3443	-0.331605	-0.260841	-0.150049	1.7702	0.82394	0.90568	0.043024	0.062657
	RPP5272	[M+H]+	627.389	2.95131	Unknown	Unknown	-0.00276286	0.272862	0.0260042	-0.311588	-0.153886	-1.6739	0.783061	-0.317435	1.37854	-0.736634	0.506356	0.229381	9.6875	3.2761	0.17565	0.75535	1.0593
	RPP5278	[M+H]+	312.91	2.97733	Unknown	Unknown	-0.690797	0.209417	-0.928829	-0.302029	0.730306	0.0548077	-0.639007	-0.493187	1.7772	-0.331027	0.496548	0.116595	2.4033	1.265	0.50192	0.29936	0.53279
	RPP5312	[M+H]+	477.261	13.479	Unknown	Unknown	-0.137365	-0.13505	-0.212954	0.226959	-1.39967	0.166612	0.174354	0.202055	1.16592	-0.186137	0.192684	-0.0574068	4.4061	2.1395	0.13998	0.85394	0.8571
	RPP5313	[M+H]+	290.699	5.55013	Unknown	Unknown	0.178047	0.467775	0.286085	0.24508	0.267698	0.15424	0.339735	0.144979	0.861868	-3.71977	0.356742	0.417523	1.3265	0.40758	0.46331	0.33413	0.91886
	RPP5335	[M+H]+	398.232	6.16536	Unknown	Unknown	0.187538	0.188805	0.0242924	0.364606	0.057116	0.204114	0.410147	-1.75346	0.208823	-0.537661	0.200352	0.445325	1.2321	0.30117	0.35364	0.45144	0.58988
	RPP5348	[M+H]+	610.183	21.3351	Unknown	Unknown	0.176911	0.168971	0.289192	0.418217	0.299467	-1.60008	0.42433	-0.242834	1.69353	0.0961561	0.290243	-2.0141	1.8512	0.88848	0.8904	0.050414	0.14213
	RPP5351	[M+H]+	302.195	3.95225	Unknown	Unknown	0.725945	1.51898	-1.4857	1.42782	0.353951	-1.48241	0.471356	-1.52294	-0.256126	0.106648	-1.3268	1.46927	0.50845	-0.97582	0.63481	0.19736	0.60834
	RPP5369	[M+H]+	522.354	12.6111	Unknown	Unknown	0.164536	-1.46446	0.255768	0.052144	0.799385	0.152514	0.702436	0.779191	0.430134	-1.50046	0.32418	-0.695369	1.5698	0.6506	0.9785	0.0094386	0.023054
	RPP5371	[M+H]+	166.082	9.11648	Unknown	Unknown	-0.509951	-0.257309	0.227039	-0.0829069	0.342155	-0.658677	-0.438624	-0.0280471	1.89798	-1.32389	0.351566	0.480664	4.795	2.2615	0.51765	0.28596	0.53999
	RPP5377	[M+H]+	281.165	5.09166	Unknown	Unknown	-0.715905	0.29514	-0.125135	0.142034	0.295789	-0.199567	0.585484	-1.69746	1.48783	0.0601357	0.66617	-0.794514	3.8189	1.9331	0.83892	0.076279	0.17679
	RPP5390	[M+H]+	281.165	2.44173	Unknown	Unknown	-0.288579	0.25545	-0.39001	0.107232	-0.139124	0.373897	0.204359	-0.927429	1.06796	0.0478589	0.450123	-0.761743	2.403	1.2648	0.93659	0.028451	0.046625
	RPP5401	[M+H]+	1120.62	9.56311	Unknown	Unknown	-1.6973	0.992522	1.30566	-1.66821	-0.316875	-0.187791	-1.68755	0.610133	2.09847	0.0360245	0.175006	0.339894	1.4182	0.50406	0.48186	0.31708	0.90337
	RPP5403	[M+H]+	194.117	7.40379	Unknown	Unknown	-0.149108	0.415759	0.0834721	1.59427	-0.0828874	0.107846	-0.367478	-0.271073	-0.703055	-0.4306	-0.588936	0.391795	0.1781	-2.4892	0.05934	1.2267	1.1317
	RPP5411	[M+H]+	336.31	17.094	Unknown	Unknown	-1.12073	-0.11373	0.803391	-0.112933	0.334659	0.670539	1.14922	-1.5864	-1.59308	0.553692	0.76925	0.246113	1.5029	0.58775	0.79292	0.10077	0.26504
	RPP5427	[M+H]+	166.082	8.2557	Unknown	Unknown	0.0100944	-0.450712	0.448062	-0.366594	-0.946685	-0.160361	-0.230738	-0.262095	1.93465	-0.365653	0.417386	-0.0273505	5.1317	2.3594	0.25514	0.59322	0.84258
	RPP5503	[M+H]+	197.011	10.4461	Unknown	Unknown	-0.109599	0.548307	-0.471449	-1.67674	-0.722637	0.240371	0.211454	0.14197	2.19542	0.248054	0.293044	-0.898199	3.9168	1.9697	0.19163	0.71755	1.2595
	RPP5528	[M+H]+	290.663	13.2079	Unknown	Unknown	0.154353	0.220931	0.170635	0.16634	0.213847	0.282455	0.267678	0.136129	1.47865	0.0214832	0.376137	-3.48864	1.8867	0.91583	0.57324	0.24167	0.69452
	RPP5539	[M+H]+	1158.57	10.0509	Unknown	Unknown	0.234688	-0.119461	-0.00660815	0.590229	-1.38066	-0.280027	0.167603	-0.216791	1.1317	-0.889892	0.900553	-0.131327	2.6662	1.4148	0.45351	0.34341	0.55274
	RPP5549	[M+H]+	89.2131	10.1809	Unknown	Unknown	0.653148	-0.758013	0.539753	0.238807	-1.16804	0.289238	-1.65904	0.483443	1.88624	0.369071	0.0275396	-0.902148	1.6074	0.68471	0.90933	0.041279	0.11787
	RPP5557	[M+H]+	1178.9	10.771	Unknown	Unknown	-0.0979605	1.56333	0.707175	0.496623	0.269773	-0.943221	-0.65584	0.482326	-2.88419	-0.308056	0.260222	1.10983	0.60999	-0.71314	0.33975	0.46884	1.1469
	RPP5565	[M+H]+	321.203	3.84687	Unknown	Unknown	-0.108206	0.291057	1.16793	-0.0477438	0.01441	1.05641	-0.588807	1.24767	-1.81713	-0.765338	-0.473314	0.0230547	0.50237	-0.99318	0.1254	0.9017	1.3642
	RPP5579	[M+H]+	182.19	4.59732	Unknown	Unknown	0.178621	0.106221	-0.609291	0.347944	0.128729	0.416883	0.248099	-0.0327481	1.55941	-1.94266	0.254343	-0.65555	1.7498	0.80717	0.71012	0.14867	0.32705
	RPP5582	[M+H]+	182.19	4.1104	Unknown	Unknown	-0.170431	-0.235111	-0.49821	0.184041	-0.291589	0.187285	-0.0554216	-0.461563	1.77524	-0.542023	0.0314502	0.0763354	5.0684	2.3415	0.46534	0.33223	0.47354
	RPP5585	[M+H]+	182.19	5.72632	Unknown	Unknown	0.113908	-0.00942451	-2.56098	0.195878	0.0540018	0.217561	0.196031	-0.0215334	1.51869	-0.135044	0.169093	0.261822	3.6903	1.8837	0.22273	0.65222	1.1431
	RPP5595	[M+H]+	148.06	3.64626	Unknown	Unknown	-0.532495	0.18361	0.555164	-0.285177	0.370542	-0.0646067	-0.784571	1.81108	1.06037	-0.976667	-0.57523	-0.762015	2.5883	1.372	0.88435	0.053378	0.13047
	RPP5600	[M+H]+	635.295	11.5111	Unknown	Unknown	0.316285	0.510672	0.796084	-0.122168	0.233457	0.209745	-0.166011	-0.0296917	-2.13134	0.111884	0.293369	-0.022282	0.19623	-2.3494	0.12592	0.89992	1.1172
	RPP5619	[M+H]+	290.611	8.13259	Unknown	Unknown	0.575243	-2.66118	0.56497	0.445167	0.2629	0.415722	-2.29054	0.27034	1.17534	0.275492	0.728397	0.238153	1.1871	0.2475	0.85748	0.066778	0.22824
	RPP5635	[M+H]+	580.272	11.3443	Unknown	Unknown	0.610621	0.111619	0.054879	0.193843	0.157675	0.440027	-0.223399	0.228641	-1.29345	-0.188762	-0.0410494	-0.0506425	0.14594	-2.7766	0.049262	1.3075	0.90146
	RPP5664	[M+H]+	223.096	5.91951	Unknown	Unknown	-0.29111	0.149003	-0.382097	-1.42996	-0.366666	0.179121	0.126202	-0.203349	1.68511	0.0308048	0.518121	-0.0151762	7.1885	2.8457	0.08234	1.0844	1.2308
	RPP5665	[M+H]+	193.459	7.58773	Unknown	Unknown	0.207904	-0.358662	-0.724094	-0.0855507	0.0571388	0.514793	0.775847	0.244477	0.367088	-0.868034	0.187399	-0.318305	2.0191	1.0137	0.66986	0.17402	0.22324
	RPP5667	[M+H]+	148.08	8.70734	Unknown	Unknown	-0.0943989	-0.0920904	-0.249506	0.279063	0.0370384	0.228432	0.0342778	-0.264504	1.76648	-1.84764	0.0311101	0.171743	3.6786	1.8791	0.94111	0.02636	0.062374
	RPP5690	[M+H]+	223.096	6.7093	Unknown	Unknown	-0.311168	0.386319	-0.660473	0.199938	-0.134802	-0.517802	-0.147444	0.097281	1.87504	-0.718707	0.254022	-0.322208	3.7964	1.9246	0.41111	0.38604	0.5965
	RPP5705	[M+H]+	281.165	4.42633	Unknown	Unknown	-0.435442	0.669983	-0.148618	0.135527	0.346409	0.111688	-2.06687	0.257069	0.841624	-0.586414	0.523339	0.351706	1.5619	0.64334	0.6356	0.19682	0.39051
	RPP5721	[M+H]+	74.0966	13.3507	Unknown	Unknown	0.162645	-0.0344467	-0.969837	-0.0292762	-0.303021	-0.0306838	-0.574699	0.142067	1.97544	-0.0175109	0.217191	-0.537869	14.331	3.841	0.35612	0.4484	0.69226
	RPP5726	[M+H]+	281.165	4.79498	Unknown	Unknown	-0.0359081	-0.0732471	-0.775579	-0.306238	0.218607	0.351908	-0.267003	-1.27883	1.62278	-0.0395662	0.442478	0.140593	3.8652	1.9505	0.63338	0.19833	0.35656
	RPP5739	[M+H]+	510.209	5.32245	Unknown	Unknown	0.164925	0.7061	0.178302	0.474617	0.646944	-2.29501	-0.161866	0.214174	0.370494	-0.0455561	-0.314776	0.0616499	0.29779	-1.7476	0.93236	0.030419	0.071327
	RPP5744	[M+H]+	195.105	4.11041	Unknown	Unknown	-0.013901	0.133189	-0.591345	0.375999	-0.118386	0.102531	-0.285544	0.0429773	1.83908	-0.624227	-0.0990632	-0.761313	3.0762	1.6211	0.92881	0.032072	0.064313
	RPP5752	[M+H]+	66.5184	15.0258	Unknown	Unknown	0.0892138	0.11816	-0.10139	-0.00449804	-0.059123	-0.146261	-0.955313	-0.319016	1.88312	-0.67969	0.102283	0.0725099	9.9137	3.3094	0.93466	0.029344	0.059707
	RPP5757	[M+H]+	66.5187	15.9216	Unknown	Unknown	0.204513	0.103791	-0.0564892	0.0818892	0.146521	0.0501112	-2.43942	0.0205624	1.62963	-0.347572	0.319582	0.286882	3.8454	1.9431	0.75227	0.12363	0.30477
	RPP5769	[M+H]+	281.165	2.10809	Unknown	Unknown	-0.0783785	0.13824	-0.636368	0.432087	-0.364328	0.0711175	-0.003579	-1.07277	1.76046	-0.381509	0.106924	0.0281063	2.9545	1.5629	0.7308	0.1362	0.25149
	RPP5790	[M+H]+	281.165	8.00975	Unknown	Unknown	-1.1046	0.0689112	-0.926652	-0.180773	0.0891327	0.0118535	-0.0230734	0.365491	1.71306	0.00563536	-0.167296	0.148309	13.128	3.7146	0.086703	1.062	1.1735
	RPP5793	[M+H]+	177.787	9.89891	Unknown	Unknown	-0.160473	0.364413	0.0592297	0.135026	0.458766	-0.507671	-0.596864	0.457336	1.76452	-1.67967	-0.353275	0.0586615	2.2414	1.1644	0.81739	0.08757	0.20073
	RPP5810	[M+H]+	1177.13	10.0487	Unknown	Unknown	0.200406	-0.446255	0.812612	-0.601526	-0.362845	-0.348712	0.0617781	-0.507915	1.84261	-1.26823	0.347898	0.270176	2.4896	1.3159	0.61238	0.21298	0.42889
	RPP5827	[M+H]+	364.247	4.67207	Unknown	Unknown	-0.0800489	0.106962	-0.0820348	0.257851	-0.133338	0.522691	0.478382	-0.356527	-0.805987	-0.558072	0.393286	0.256836	1.2715	0.34653	0.43949	0.35705	0.34025
	RPP5829	[M+H]+	1157.19	9.88068	Unknown	Unknown	0.263401	0.403909	-0.388779	0.210313	0.51451	0.218079	-1.65517	-0.439804	1.62178	-0.00490814	-1.19007	0.446742	1.2847	0.36146	0.43211	0.3644	0.70192
	RPP5830	[M+H]+	1196.86	9.97409	Unknown	Unknown	0.261216	-1.45263	-1.4046	-0.219193	0.624616	0.560559	-0.0408223	-0.100587	0.833383	0.0289645	0.59735	0.31174	1.2247	0.29239	0.22024	0.6571	0.93673
	RPP5832	[M+H]+	745.344	2.92491	Unknown	Unknown	-0.487732	0.0786189	-0.761539	-0.0459008	0.0802195	0.201588	-0.662459	-0.162157	1.8743	0.217973	-0.144821	-0.188092	5.8029	2.5368	0.44773	0.34899	0.53717
	RPP5855	[M+H]+	1198.99	10.4166	Unknown	Unknown	0.277813	0.642268	1.06847	-0.827039	-0.199445	-1.16348	-0.123087	-0.224421	2.07541	-1.69324	0.483707	-0.31695	1.2869	0.36393	0.91494	0.038608	0.11575
	RPP5863	[M+H]+	290.637	19.9314	Unknown	Unknown	-3.26397	0.655386	0.502338	0.614677	0.606435	-3.15221	0.542229	0.169901	1.45618	0.445141	0.674871	0.749016	1.6971	0.76308	0.13239	0.87816	2.3201
	RPP5926	[M+H]+	317.042	11.0164	Unknown	Unknown	0.531721	-1.50736	-0.090495	0.386882	0.0994049	0.149815	0.305886	-1.2777	1.53653	-0.0592254	-0.0498222	-0.0256321	1.5777	0.65781	0.76914	0.11399	0.24713
	RPP5949	[M+H]+	182.19	13.4686	Unknown	Unknown	-0.224089	0.0238855	-1.52405	0.387876	-0.321555	0.0129594	0.328263	0.353053	0.609591	-0.031426	0.183511	0.201979	3.9456	1.9803	0.081539	1.0886	0.94532
	RPP5951	[M+H]+	685.201	16.8609	Unknown	Unknown	-0.527487	-0.0553526	-0.118131	0.102848	0.019122	0.00509752	-0.0333943	-0.0980201	1.87864	-0.52983	-0.566014	-0.0774765	14.767	3.8843	0.62602	0.20341	0.3298
	RPP5959	[M+H]+	280.096	13.1005	Unknown	Unknown	0.245902	0.388814	-1.19337	-0.332584	0.295974	-0.402066	-0.352849	-0.0793365	1.56183	0.0121137	0.234456	-0.37889	1.9429	0.95822	0.4074	0.38998	0.57314
	RPP5961	[M+H]+	141.07	3.68852	Unknown	Unknown	-0.230121	0.274077	-0.198695	-0.246552	-0.128011	-0.956494	0.169343	0.0835825	0.233552	-0.359627	0.212202	1.14674	6.7265	2.7499	0.084287	1.0742	0.85384
	RPP5966	[M+H]+	400.154	8.1147	Unknown	Unknown	-0.242646	-0.230188	-0.399987	0.328433	-0.192978	0.265824	-0.331804	-0.484994	1.90212	-0.366404	-0.0576422	-0.18973	3.2001	1.6781	0.69501	0.15801	0.27098
	RPP5996	[M+H]+	345.221	8.22027	Unknown	Unknown	-0.223803	-0.274685	-0.393516	0.176624	-0.449761	-0.500575	0.240377	-0.297991	2.60281	-0.000920887	0.131357	-1.00991	16.815	4.0717	0.30168	0.52046	0.95724
	RPP5998	[M+H]+	311.915	3.00287	Unknown	Unknown	-0.129472	0.630893	-1.37403	-0.298309	0.237484	-0.37395	-0.619389	-0.832892	1.78693	-0.0232317	0.409463	0.586502	3.2041	1.6799	0.38158	0.41841	0.75131
	RPP6013	[M+H]+	398.232	8.6146	Unknown	Unknown	-0.203391	-0.000888607	-0.088426	0.494873	-0.0859016	0.39597	0.402893	0.492951	0.00344093	-1.75401	0.275959	0.0665339	1.3936	0.47886	0.64736	0.18885	0.29437
	RPP6028	[M+H]+	243.121	5.08494	Unknown	Unknown	0.101147	-0.569806	-0.363768	-0.353184	-0.042808	0.557852	-0.489451	-0.0457138	1.87131	-0.451544	-0.0297447	-0.184291	2.8391	1.5054	0.58617	0.23198	0.38536
	RPP6029	[M+H]+	148.08	8.09739	Unknown	Unknown	-0.0591772	0.0483869	-0.234732	0.273502	0.129508	-2.08717	-0.0455206	-0.249892	1.83727	-0.00347119	0.0834788	0.307818	4.9356	2.3032	0.20674	0.68457	1.1089
	RPP6048	[M+H]+	761.217	20.8965	Unknown	Unknown	0.0478835	0.0368358	-0.362979	0.388125	0.0902709	-0.163031	-0.688261	-0.258723	1.83597	-0.629076	-0.415235	0.118223	3.47	1.7949	0.97598	0.010561	0.021323
	RPP6065	[M+H]+	148.08	6.08514	Unknown	Unknown	0.0335924	-0.214435	-0.614252	-0.04186	0.0912978	-0.144495	-0.246895	-0.537604	1.94015	-0.557906	0.117776	0.174632	17.845	4.1575	0.46894	0.32888	0.51154
	RPP6106	[M+H]+	364.247	4.12783	Unknown	Unknown	0.169549	0.254567	0.182359	0.343617	0.126157	0.4859	-2.0494	0.240144	-0.616066	-0.0863115	0.51631	0.433172	0.76164	-0.39282	0.22139	0.65485	0.89772
	RPP6127	[M+H]+	187.491	10.3726	Unknown	Unknown	0.21339	0.410854	0.300003	-0.390011	1.03328	-0.256856	-1.23052	-0.0197728	1.66869	-1.46563	-0.229653	-0.0337874	0.85254	-0.23016	0.4033	0.39438	0.7532
	RPP6137	[M+H]+	758.22	21.0542	Unknown	Unknown	-0.304841	-0.286847	-0.150663	0.213992	-0.288156	0.054339	-0.336643	-0.27668	1.90995	-0.321502	-0.149196	-0.0637541	7.1129	2.8304	0.50774	0.29436	0.438
	RPP6156	[M+H]+	203.052	3.79421	Unknown	Unknown	0.00394478	0.603058	-1.55109	0.53704	0.313411	-0.648992	-1.38353	0.195294	1.19916	-0.0317169	1.00859	-0.245159	1.6488	0.7214	0.63912	0.19442	0.42677
	RPP6192	[M+H]+	612.289	11.2068	Unknown	Unknown	0.642778	0.241159	0.0664902	-0.284257	0.4926	-0.890274	-0.000897753	0.457151	-0.854169	-0.370574	0.267704	0.232288	0.66335	-0.59215	0.77434	0.11107	0.1543
	RPP6194	[M+H]+	108.056	6.74485	Unknown	Unknown	-0.551954	-0.838114	-1.05235	0.282983	0.0469089	0.291611	0.27126	-0.70842	1.6623	-0.0279231	0.332383	0.291316	4.1137	2.0404	0.15662	0.80517	1.0464
	RPP6197	[M+H]+	515.877	3.00328	Unknown	Unknown	-0.227412	0.111575	-1.44632	-0.188176	-0.0307649	-0.396622	-0.183768	0.218545	1.71391	0.0894109	0.261444	0.0781754	21.112	4.4	0.070862	1.1496	1.2515
	RPP6208	[M+H]+	714.062	6.79763	Unknown	Unknown	-0.41743	0.723314	0.227469	0.129314	-0.0542105	-1.20028	-0.220551	-1.20229	1.70354	0.186205	-0.225128	0.350044	2.0735	1.0521	0.68511	0.16424	0.3401
	RPP6245	[M+H]+	477.261	15.9032	Unknown	Unknown	0.241543	-0.074065	0.103518	0.203986	-2.51157	-0.156331	0.663959	0.402811	0.789517	-0.36332	0.447293	0.252661	4.6544	2.2186	0.1465	0.83415	1.2602
	RPP6259	[M+H]+	384.346	21.8606	Unknown	Unknown	-0.24464	-0.0186019	-0.255705	0.265798	-0.101212	0.244031	-0.81596	-0.38168	1.62591	-0.62347	0.264608	0.0409227	3.7871	1.9211	0.92344	0.034592	0.063404
	RPP6265	[M+H]+	684.201	19.4052	Unknown	Unknown	-0.169019	0.0524488	-0.167182	0.2278	-0.15895	-0.285002	-1.00834	-0.102663	1.90251	-0.500559	0.353843	-0.144889	8.0456	3.0082	0.69679	0.1569	0.28728
	RPP6271	[M+H]+	438.188	2.74041	Unknown	Unknown	0.138448	0.334269	0.0242546	0.162101	0.0102741	0.631078	-1.76085	-0.253507	1.01437	-0.581418	-0.0438419	0.324827	1.03	0.042628	0.29578	0.52903	0.74732
	RPP6285	[M+H]+	438.188	2.48734	Unknown	Unknown	0.36443	0.59458	-0.533085	0.511377	-0.187473	0.824411	-1.50155	-2.08979	1.17851	0.0128343	0.234845	0.590905	0.87899	-0.18608	0.36905	0.43292	0.90467
	RPP6289	[M+H]+	371.129	5.42762	Unknown	Unknown	0.110713	0.0608315	0.0869566	0.372559	0.160096	-0.644177	-0.163741	-0.144056	1.85122	-0.0884952	0.391766	-1.99367	2.8352	1.5034	0.92722	0.032818	0.084465
	RPP6294	[M+H]+	657.474	14.5046	Unknown	Unknown	0.265829	0.537849	0.0873555	1.06547	0.251792	0.514191	-2.21558	-3.96687	0.978187	0.743193	0.923236	0.815347	1.2709	0.34588	0.32472	0.48849	1.5645
	RPP6330	[M+H]+	365.245	3.34613	Unknown	Unknown	-0.594951	-0.146373	-0.547317	0.0202867	-0.59007	0.352198	-0.0670687	-1.80635	4.01958	0.16779	-0.328992	-0.478733	11.236	3.49	0.5541	0.25641	0.86558
	RPP6476	[M+H]+	1161.15	10.4658	Unknown	Unknown	-0.808482	0.604102	-1.88481	0.529845	-0.631205	0.22142	-0.849599	0.414489	1.68848	0.54315	-0.181361	0.353963	2.2133	1.1462	0.23797	0.62347	1.1316
	RPP6518	[M+H]+	290.652	6.11256	Unknown	Unknown	0.0185547	0.213186	-0.0385677	0.0441545	0.149676	0.0867983	0.165476	-2.24496	1.70445	-0.179286	0.183361	-0.102839	4.0073	2.0026	0.76675	0.11535	0.27228
	RPP6550	[M+H]+	104.504	10.8899	Unknown	Unknown	0.275585	0.322619	-0.411241	0.345472	0.0528955	0.106259	-0.154638	-0.242208	2.06152	0.502832	-1.59374	-1.26536	2.3253	1.2174	0.68356	0.16523	0.39744
	RPP6557	[M+H]+	677.856	2.92482	Unknown	Unknown	-0.161589	0.359016	-0.743462	-0.0517045	-0.377648	0.0766187	-0.807356	0.0562746	1.72455	0.380584	0.0328899	-0.488174	5.0347	2.3319	0.46204	0.33532	0.5165
	RPP6638	[M+H]+	1134.83	2.9245	Unknown	Unknown	-1.37213	-1.31827	0.409197	-1.34457	0.511323	0.318843	-1.36289	1.47972	1.86696	1.72673	-1.23959	0.324676	4.355	2.1227	0.22408	0.64959	1.6066
	RPP6643	[M+H]+	398.232	7.48161	Unknown	Unknown	0.147808	0.0472977	0.0478452	0.489073	0.374715	0.516685	0.525626	0.559419	-1.99015	-1.62775	0.504488	0.404941	1.2286	0.29705	0.30185	0.52022	0.93293
	RPP6649	[M+H]+	398.232	8.08764	Unknown	Unknown	0.00139838	0.0366783	-0.0633093	0.532966	-0.0550078	0.508273	0.381574	-0.156018	0.246401	-1.86678	0.291708	0.142118	0.98378	-0.023599	0.40451	0.39307	0.55226
	RPP6662	[M+H]+	358.201	12.1565	Unknown	Unknown	-0.567773	-0.279187	-0.221874	0.847136	0.266493	0.453655	0.366227	-1.41577	1.02805	-0.26298	-0.185297	-0.0286824	0.88966	-0.16867	0.68229	0.16603	0.28644
	RPP6668	[M+H]+	610.183	18.8854	Unknown	Unknown	-0.120177	0.037951	-0.0347601	-2.24988	0.297054	0.16179	0.346705	0.363543	1.5434	-0.166212	0.286515	-0.465931	5.1116	2.3538	0.21554	0.66648	1.0965
	RPP6669	[M+H]+	444.144	8.29838	Unknown	Unknown	0.123505	0.0989395	-0.055648	0.2035	0.118238	0.26097	-0.157998	-2.56795	1.6902	0.00703742	0.0737903	0.205413	2.4547	1.2956	0.66632	0.17631	0.43072
	RPP6693	[M+H]+	603.402	21.7968	Unknown	Unknown	0.60722	-1.08377	0.520459	0.74109	0.399464	0.633721	-4.31156	0.165811	1.10235	0.2786	0.80708	0.139538	0.85921	-0.21892	0.49909	0.30182	1.0449
	RPP6697	[M+H]+	344.294	13.7569	Unknown	Unknown	0.0824188	-1.61835	-0.498117	-0.0112064	-0.0238797	0.207377	0.00164639	-0.270131	2.27436	0.102197	-0.188915	-0.0574017	8.2007	3.0357	0.22961	0.63901	1.0699
	RPP6730	[M+H]+	399.16	7.73296	Unknown	Unknown	-0.50948	0.0599536	-0.17713	0.57094	0.318962	0.466612	-0.439288	-1.30502	1.3998	-0.0926393	0.0953785	-0.388092	1.0556	0.078125	0.55605	0.25489	0.41943
	RPP6885	[M+H]+	369.214	7.48187	Unknown	Unknown	-1.77411	1.008	-0.992559	-1.75564	0.0827755	0.33286	-1.76792	-1.28769	4.98482	1.13711	-0.718752	0.751095	4.8273	2.2712	0.3752	0.42574	1.7807
	RPP7115	[M+H]+	1138.3	10.2658	Unknown	Unknown	-0.587481	0.38612	0.232041	-3.60047	-0.338317	1.58874	0.169127	0.300062	2.17894	0.147197	-0.86946	0.393497	1.4448	0.53092	0.3678	0.43439	1.3329
	RPP7247	[M+H]+	1157.98	9.89226	Unknown	Unknown	-1.92357	-1.88346	1.60454	1.64052	-1.87691	1.04931	-1.91669	0.66572	2.28304	0.673768	1.5281	-1.84438	1.1994	0.26227	0.66343	0.1782	0.79854
	RPP7400	[M+H]+	333.316	10.3341	Unknown	Unknown	-1.20373	-0.379275	-0.74479	-0.802962	0.727101	0.684982	-0.384095	0.234162	1.64608	-0.317359	0.606485	-0.0666031	1.7609	0.81629	0.23588	0.62731	0.98767
	RPP7440	[M+H]+	372.122	4.74172	Unknown	Unknown	0.194812	0.122526	-0.105024	0.306586	0.133878	0.286608	-0.141543	-0.384804	-1.44805	0.173631	0.455185	0.406199	0.99111	-0.012879	0.31524	0.50136	0.53984
	RPP7448	[M+H]+	372.122	4.32092	Unknown	Unknown	0.202656	-0.0370392	-0.205763	0.280105	0.0684655	0.138771	-0.375402	-0.714447	0.44021	-0.477098	0.460988	0.218555	1.6228	0.6985	0.51364	0.28934	0.25699
	RPP7741	[M+H]+	325.22	7.82521	Unknown	Unknown	-0.0599058	-0.0531621	-0.257769	0.870854	-0.271569	0.434479	-0.1813	-0.27273	0.348237	-0.568095	0.0216194	-0.010659	0.28347	-1.8187	0.34621	0.46066	0.38096
	RPP8065	[M+H]+	105.11	3.26709	Unknown	Unknown	-0.248242	-0.0803762	0.282831	0.0328869	0.616455	-0.507603	-0.510243	-0.341167	1.62853	-0.457706	0.0667794	-0.482147	1.8186	0.86281	0.93403	0.02964	0.05514
	RPP8097	[M+H]+	182.19	3.74135	Unknown	Unknown	0.0311735	-1.43811	-0.310622	0.347271	-0.100718	0.376613	0.114736	-0.279818	1.2783	-0.344707	0.186924	0.138959	2.2762	1.1866	0.33771	0.47145	0.62891
	RPP8178	[M+H]+	305.197	7.69348	Unknown	Unknown	-0.683379	-0.959779	0.477365	-0.365018	-0.973707	0.611745	-0.642337	0.732375	2.1451	-0.749159	0.0526793	0.354115	3.015	1.5922	0.25303	0.59682	1.0877
	RPP8302	[M+H]+	575.376	2.95127	Unknown	Unknown	0.381655	-0.433322	-0.35	-2.12778	0.671901	0.210469	0.207542	0.0867865	2.22416	-0.137761	1.31133	-2.04499	3.0295	1.5991	0.46252	0.33487	0.94653
	RPP8389	[M+H]+	290.65	9.45304	Unknown	Unknown	0.52459	-0.101593	-0.140572	0.544442	0.416846	0.584629	0.495947	0.3385	-2.84439	0.363223	-0.61305	0.431431	0.78682	-0.34589	0.29559	0.52931	1.0507
	RPP8421	[M+H]+	193.467	6.21744	Unknown	Unknown	0.207536	0.0322197	0.130105	0.3974	-0.289772	-0.571904	0.272665	0.126516	2.00903	-0.409742	-2.09596	0.191903	3.3885	1.7606	0.95616	0.01947	0.054258
	RPP8516	[M+H]+	193.466	8.11431	Unknown	Unknown	-0.317269	-0.0512438	-0.18264	-0.012046	0.112963	-0.262472	-0.0421718	-0.111429	1.85402	-0.550705	-0.203116	-0.233895	16.374	4.0334	0.52484	0.27997	0.40957
	RPP8546	[M+H]+	477.262	14.7626	Unknown	Unknown	0.319557	-0.418967	0.337297	-0.0399877	0.0680691	-0.403376	0.680841	0.166902	-0.849089	0.0483528	0.17501	-0.0846089	1.4774	0.56302	0.85567	0.067695	0.078964
	RPP8586	[M+H]+	182.19	3.3725	Unknown	Unknown	0.0542714	-0.182259	-0.459576	0.0199944	-0.311125	0.18792	-0.00365011	-0.596516	1.82858	-0.885861	0.35323	-0.00500759	8.3171	3.0561	0.57874	0.23752	0.39697
	RPP8592	[M+H]+	239.149	7.5223	Unknown	Unknown	-0.538379	-0.407487	-0.298764	-0.408721	-0.492408	0.650689	0.690549	-0.157899	1.13529	0.308287	-0.735783	0.254631	3.6697	1.8757	0.15359	0.81364	0.85917
	RPP8596	[M+H]+	359.204	6.07753	Unknown	Unknown	0.255613	-1.76001	0.237773	-0.0881974	0.162166	0.118946	-0.18737	-0.2936	1.28213	-0.216654	0.270096	0.219107	2.287	1.1934	0.39273	0.40591	0.61703
	RPP8865	[M+H]+	1172.44	9.87397	Unknown	Unknown	-0.0711721	-0.917177	0.275851	-1.2513	0.899373	-0.253242	-0.812989	0.673319	1.71397	-0.429835	0.0336906	0.139513	2.1784	1.1233	0.38589	0.41354	0.75722
	RPP8897	[M+H]+	1135.85	10.1522	Unknown	Unknown	1.07537	1.27356	-2.51406	0.453107	-2.44987	-2.51155	-0.0664506	0.724665	1.65676	1.17012	1.14115	0.0471902	1.6915	0.7583	0.087393	1.0585	2.6857
	RPP8911	[M+H]+	1083.28	10.2876	Unknown	Unknown	0.853658	1.05787	-1.89449	-1.85807	0.70889	-1.89194	1.42267	-1.92335	-0.941589	1.67216	1.75785	1.03636	2.2473	1.1682	0.28121	0.55097	1.7379
	RPP8932	[M+H]+	1197.71	10.4075	Unknown	Unknown	0.19223	-0.427515	0.725232	-0.111722	-0.0902448	-0.697763	0.359958	-0.457288	1.73089	-0.856125	0.0361647	-0.403819	2.318	1.2129	0.75475	0.1222	0.23549
	RPP8933	[M+H]+	325.219	5.77819	Unknown	Unknown	-0.0211222	-0.261105	-0.00957513	0.278683	0.000558524	0.0531295	-0.442158	-0.606849	1.77904	-0.644126	-0.0463939	-0.0800832	5.3507	2.4197	0.97221	0.012239	0.023314
	RPP8993	[M+H]+	651.35	2.97656	Unknown	Unknown	-0.51935	0.178876	-1.58285	-0.0220647	0.111599	-0.290877	-0.227056	-0.584242	1.93506	0.449148	0.305012	0.246745	10.1	3.3363	0.14114	0.85036	1.221
	RPP9024	[M+H]+	476.211	4.54883	Unknown	Unknown	0.133926	0.15185	0.0112864	0.230087	0.0710364	0.385286	0.315062	0.108159	1.17126	-1.75611	-1.16055	0.338705	1.9658	0.97511	0.4787	0.31994	0.56517
	RPP9095	[M+H]+	401.311	6.55984	Unknown	Unknown	-0.677703	-1.3242	0.0594209	-0.408501	-1.31753	1.55455	-1.35806	-1.40413	4.05664	1.70225	-1.26448	0.381731	3.8042	1.9276	0.49683	0.30379	1.2148
	RPP9119	[M+H]+	401.311	7.56081	Unknown	Unknown	-1.65028	1.58123	-0.254712	-0.375197	-0.833309	0.69047	-1.64371	-1.68688	4.6042	1.11742	-0.767195	-0.78204	2.5185	1.3326	0.80184	0.095913	0.48375
	RPP9123	[M+H]+	193.273	5.37407	Unknown	Unknown	-0.240186	-0.170738	0.646487	-0.115161	-0.214276	0.0994487	0.0447682	-0.163876	1.96047	-1.42411	-0.309535	-0.113296	2.6877	1.4264	0.99691	0.001343	0.0032042
	RPP9136	[M+H]+	398.232	4.2674	Unknown	Unknown	0.00504719	0.0394601	0.107718	0.110621	-0.149135	0.28832	0.126451	0.149885	1.07359	-2.06315	0.373322	-0.0621325	3.1264	1.6445	0.76417	0.11681	0.23104
	RPP9167	[M+H]+	371.129	6.30535	Unknown	Unknown	0.298472	0.210854	0.0055822	-1.86386	0.131494	0.138381	0.0374243	-0.203237	2.31277	-1.5426	0.168305	0.306415	3.5995	1.8478	0.56827	0.24545	0.62011
	RPP9173	[M+H]+	193.263	18.4252	Unknown	Unknown	-0.394429	0.122016	1.04913	-1.41843	0.933385	-0.171126	-0.405577	-0.0738916	1.5787	-0.929681	-0.0616548	-0.228442	0.75022	-0.41462	0.93859	0.027523	0.069273
	RPP9189	[M+H]+	193.254	21.4552	Unknown	Unknown	-0.418242	-0.14403	0.344312	0.376655	0.137923	-0.206131	-0.463831	-0.41483	1.79432	-1.02413	-0.122703	0.140685	2.2527	1.1717	0.9437	0.025165	0.052
	RPP9208	[M+H]+	193.264	12.7359	Unknown	Unknown	0.0119847	-0.0655815	-0.234049	0.166301	0.334105	-1.55129	0.249902	-0.43958	1.93633	-0.127592	0.237801	-0.518335	4.7296	2.2417	0.35518	0.44955	0.76921
	RPP9213	[M+H]+	193.268	4.3466	Unknown	Unknown	0.0967405	0.0638908	1.10119	0.0852044	0.0471414	-2.42164	0.0844012	-0.124116	1.47969	-0.275709	-0.111329	-0.0254661	1.122	0.16608	0.54685	0.26213	0.59046
	RPP9219	[M+H]+	193.461	5.87459	Unknown	Unknown	-0.12204	0.243406	0.481848	-0.311317	-0.0648892	-1.42612	0.408772	0.116064	1.69059	-0.939661	-0.282287	0.205641	3.3373	1.7387	0.39266	0.40598	0.6891
	RPP9225	[M+H]+	193.258	7.69274	Unknown	Unknown	0.10841	-0.125694	0.440043	0.14786	-0.113287	-1.43207	-0.0482813	0.0650582	1.89504	-0.807267	-0.0797414	-0.050076	2.8146	1.4929	0.49277	0.30735	0.56015
	RPP9238	[M+H]+	148.08	7.16569	Unknown	Unknown	-0.31999	-0.583959	-0.474945	0.407736	-0.179919	0.0178729	-0.603537	-0.275562	2.03928	-0.169321	-0.0329421	0.175281	5.2011	2.3788	0.38112	0.41894	0.65122
	RPP9244	[M+H]+	193.464	2.1607	Unknown	Unknown	-0.771616	0.229437	-0.404953	-0.0303843	-0.259364	-0.288899	0.301082	0.0168854	2.03805	-0.909109	0.160866	-0.0819974	10.957	3.4538	0.25373	0.59562	0.87682
	RPP9246	[M+H]+	314.146	8.72019	Unknown	Unknown	0.0897812	-0.105021	-0.0131769	0.863695	-0.0126497	-0.100505	-0.136468	0.540363	1.04568	-1.7564	-0.885162	0.469861	2.1559	1.1083	0.60499	0.21825	0.41498
	RPP9248	[M+H]+	148.08	6.82327	Unknown	Unknown	-0.0145696	0.0410581	-0.0768176	0.381815	0.213077	0.344069	-0.198744	-0.295537	1.79825	-2.3731	0.0840643	0.0964325	2.019	1.0137	0.60173	0.2206	0.51067
	RPP9266	[M+H]+	312.165	7.81164	Unknown	Unknown	0.160549	0.380655	-1.28632	0.815092	0.59039	0.367066	0.613727	0.462037	-2.61422	0.340005	-0.323226	0.494247	0.82553	-0.2766	0.57564	0.23985	0.59043
	RPP9271	[M+H]+	193.262	16.5018	Unknown	Unknown	-0.00433714	0.366143	-0.0563141	-1.5963	0.215809	0.373156	0.552251	-0.519224	1.05176	-0.0840632	-0.289109	-0.00976853	1.6793	0.7479	0.55834	0.2531	0.40333
	RPP9283	[M+H]+	603.402	21.5486	Unknown	Unknown	0.573726	-0.492137	0.4531	0.686986	0.365961	0.583313	-4.36397	0.588975	0.955334	-0.452185	0.481758	0.619143	0.99331	-0.0096861	0.4103	0.3869	1.2476
	RPP9293	[M+H]+	878.772	3.00292	Unknown	Unknown	-1.49345	1.45255	-1.5098	0.0509959	2.08662	-1.50674	-1.48432	-0.0138251	-0.369006	0.857793	1.37424	0.554942	0.77629	-0.36533	0.70238	0.15342	0.5286
	RPP9313	[M+H]+	193.267	2.58226	Unknown	Unknown	-0.330389	0.0454501	2.0419	-0.00589227	0.906508	-0.140909	-0.161975	-0.277107	1.095	-2.56362	-0.246983	-0.361981	0.36582	-1.4508	0.1975	0.70444	1.4463
	RPP9401	[M+H]+	1134.15	10.0411	Unknown	Unknown	-1.75799	-0.104242	-0.408117	-0.238067	1.18757	-0.439161	1.03542	0.354611	0.25853	-0.164601	-0.0949574	0.370999	1.7003	0.76577	0.19429	0.71154	1.0114
	RPP9422	[M+H]+	166.576	9.91247	Unknown	Unknown	-0.0085911	0.165252	-0.226916	-0.190976	-0.23937	-0.106829	-0.703282	-0.292482	2.16188	-0.419775	-0.415796	0.276888	14.734	3.8811	0.65337	0.18484	0.34907
	RPP9426	[M+H]+	1172.2	10.3524	Unknown	Unknown	0.357716	0.334535	0.349592	-0.112892	-0.296718	-1.1854	-0.703057	1.33771	1.22727	0.0191602	-1.4245	0.0965889	2.5728	1.3633	0.72165	0.14167	0.31789
	RPP9431	[M+H]+	1198.02	10.7893	Unknown	Unknown	0.859456	0.366192	1.18714	1.69985	0.13575	0.251152	0.456783	-2.46498	-1.37116	-2.54635	1.19418	0.231975	0.41851	-1.2567	0.057302	1.2418	2.5858
	RPP9506	[M+H]+	182.985	5.5068	Unknown	Unknown	0.184132	-0.196909	-0.0717524	-0.2615	-0.0652101	-1.89122	-0.0128168	0.0461712	1.75947	-0.187385	0.422913	0.274105	13.571	3.7625	0.099118	1.0038	1.3232
	RPP9527	[M+H]+	603.402	20.4063	Unknown	Unknown	0.42275	0.207179	0.2661	0.354602	-0.234109	0.356159	-3.81758	0.566015	1.44241	0.209059	-0.523229	0.750649	1.8473	0.88538	0.56599	0.24719	0.78884
	RPP9538	[M+H]+	193.253	8.35229	Unknown	Unknown	-0.0885267	-0.0134019	0.183461	-0.0386593	0.199915	-0.508842	-0.159285	0.0199986	2.15677	-0.548558	-0.860238	-0.342628	5.6751	2.5047	0.84868	0.071254	0.15289
	RPP9728	[M+H]+	438.188	6.30584	Unknown	Unknown	0.125668	-0.695558	-0.0983761	0.559291	-1.62083	0.0213901	0.118701	-0.0963108	1.68562	-0.25593	0.173565	0.0827742	2.9168	1.5444	0.21089	0.67594	0.98178
	RPP9784	[M+H]+	324.216	7.32461	Unknown	Unknown	-0.45948	-0.132624	-0.151515	0.634964	0.0079759	0.30875	-0.0587935	-0.177866	0.837717	-0.555896	-0.110016	-0.143215	0.88038	-0.1838	0.78367	0.10587	0.11957
	RPP9814	[M+H]+	1199.41	10.1854	Unknown	Unknown	-1.97966	0.083849	-0.349486	0.283494	-0.305342	-1.56454	0.149007	0.45629	2.09182	0.272124	0.250037	0.612409	10.424	3.3819	0.023716	1.625	2.202
	RPP9855	[M+H]+	686.198	16.4955	Unknown	Unknown	-2.34664	0.0727089	0.127599	0.153387	0.229449	0.196	-0.0278241	-0.0452466	1.58457	-0.414978	0.210784	0.260192	2.6382	1.3996	0.32433	0.48901	0.90079
	RPP9892	[M+H]+	316.143	7.82516	Unknown	Unknown	-1.32563	-0.365967	-1.9276	0.165748	-0.118643	0.107721	-0.220084	-0.175805	2.4553	1.08223	0.383685	-0.0609612	14.328	3.8407	0.062291	1.2056	1.9909
	RPP9917	[M+H]+	438.188	5.08507	Unknown	Unknown	0.0912641	-1.18937	-0.47562	-0.17515	0.0422519	0.104916	0.272045	-0.282274	1.64266	-0.573014	0.214528	0.327759	10.298	3.3643	0.1827	0.73826	0.92045
	RPP9999	[M+H]+	436.18	8.35217	Unknown	Unknown	-0.260836	-0.196729	-0.236117	0.492054	-0.0948397	0.248218	-0.389299	-0.301797	1.37591	-0.45171	-0.130025	-0.0548279	1.8585	0.89411	0.9593	0.018046	0.027728
	RPP10023	[M+H]+	290.653	7.97012	Unknown	Unknown	0.335761	-1.90903	-0.172095	0.382002	-1.8016	-0.280714	0.364813	0.298538	1.75068	0.129397	0.486002	0.416253	4.7991	2.2628	0.038907	1.41	1.9801
	RPP10063	[M+H]+	321.257	8.87902	Unknown	Unknown	-0.039533	-2.16378	-0.372472	0.118657	-0.0882962	-0.0342811	0.255817	0.215157	1.4977	0.186311	0.335731	0.0889912	21.689	4.4389	0.064413	1.191	1.4825
	RPP10073	[M+H]+	171.149	2.16052	Unknown	Unknown	0.016713	-0.828166	-0.114851	0.126897	-0.0145739	0.194717	-0.239656	-0.364235	1.74709	-0.600954	0.0435101	0.0335074	5.3894	2.4301	0.59467	0.22572	0.35587
	RPP10074	[M+H]+	266.029	11.0235	Unknown	Unknown	1.37879	1.2845	1.14427	1.37873	1.22515	0.764641	-2.17072	-2.22012	-1.253	-2.29206	-0.555828	1.31565	0.18338	-2.4471	0.0021271	2.6722	4.1239
	RPP10086	[M+H]+	954.747	2.9774	Unknown	Unknown	-1.05748	1.24096	-2.70917	0.116959	1.59918	0.106686	-1.38341	-0.274992	1.29629	-0.0460522	0.350027	0.761011	0.78576	-0.34784	0.76058	0.11886	0.40392
	RPP10113	[M+H]+	609.359	17.3159	Unknown	Unknown	-0.00591953	0.438441	-0.0422012	0.0971022	-0.0689134	0.106612	0.477819	0.37555	1.3222	-3.00547	0.222608	0.0821756	3.8616	1.9492	0.78163	0.107	0.30177
	RPP10136	[M+H]+	359.204	6.40234	Unknown	Unknown	0.144993	-2.16872	0.194313	0.432943	0.0480511	0.073522	-0.222859	-0.280919	1.63847	-0.23613	0.242625	0.13372	2.2542	1.1726	0.41103	0.38613	0.73265
	RPP10177	[M+H]+	148.08	5.40139	Unknown	Unknown	0.302866	-2.54341	-0.463195	0.0567272	0.173663	0.366656	-0.0592073	-0.272812	1.57898	0.0408154	0.421903	0.397009	2.7097	1.4381	0.21328	0.67106	1.2107
	RPP10181	[M+H]+	196.154	8.88779	Unknown	Unknown	0.232386	-0.333824	0.689563	-0.258017	-0.530589	0.508302	0.297802	0.395165	-2.17546	0.391689	0.508601	0.274386	1.3057	0.38482	0.83224	0.07975	0.1769
	RPP10198	[M+H]+	204.142	15.8105	Unknown	Unknown	0.254565	-1.58823	0.200787	0.34674	0.289367	-2.33459	0.383979	0.21905	1.85964	-0.153274	0.266373	0.25559	2.7343	1.4512	0.12309	0.90977	1.6271
	RPP10268	[M+H]+	1125.6	10.221	Unknown	Unknown	1.20961	-2.19943	1.66779	1.30559	1.21717	-2.2512	-2.23376	1.1884	1.31467	0.601329	0.338892	-2.15906	0.63763	-0.6492	0.7593	0.11959	0.54567
	RPP10286	[M+H]+	266.025	9.90249	Unknown	Unknown	1.59379	1.46402	1.50214	1.28493	0.996003	1.29058	-2.49335	-2.53626	-1.69609	-2.59876	-0.403677	1.59668	0.19639	-2.3482	0.0027765	2.5565	4.6729
	RPP10413	[M+H]+	166.082	8.90534	Unknown	Unknown	-1.18339	-0.188318	1.05223	0.46009	-0.984483	-0.00069351	-1.05293	0.378697	1.39821	-0.778931	0.589248	0.310269	1.7696	0.82338	0.59167	0.22792	0.48534
	RPP10430	[M+H]+	610.182	17.1135	Unknown	Unknown	-0.0794344	-2.68106	0.401311	-0.12695	-0.403443	-0.199023	0.260764	-0.0132326	1.66637	0.299084	0.475531	0.400077	7.7239	2.9493	0.069781	1.1563	1.7749
	RPP10463	[M+H]+	164.59	7.04362	Unknown	Unknown	1.18586	1.18322	0.311237	1.11565	1.17216	1.10753	-1.94325	-1.9959	0.478982	-2.07257	-1.8363	1.29337	0.29175	-1.7772	0.008978	2.0468	3.4915
	RPP10468	[M+H]+	367.251	10.4442	Unknown	Unknown	1.73847	1.86404	1.60196	1.38631	1.65169	1.54489	-2.41463	-2.45304	-1.70108	-2.50897	-2.33661	1.62698	0.16626	-2.5885	0.0006254	3.2038	5.6245
	RPP10506	[M+H]+	749.959	10.4216	Unknown	Unknown	0.110525	-0.0972493	0.641059	-0.952148	0.590008	0.805008	-0.606806	0.0705447	1.61241	-1.68482	-0.229219	-0.259311	0.78407	-0.35094	0.4914	0.30857	0.63053
	RPP10548	[M+H]+	371.239	18.0076	Unknown	Unknown	-0.0150636	-0.182668	-0.345461	0.0044558	0.616525	0.0217429	0.0935995	0.0402097	1.74302	-1.83909	-0.170944	0.0336792	2.9719	1.5714	0.94656	0.02385	0.057197
	RPN4	[M-H]-	316.944	2.95876	Unknown	Unknown	0.36809	-0.715996	1.22805	-0.207601	-0.421513	-1.81399	-0.599887	0.128971	0.500154	0.501576	0.709526	0.322613	1.3546	0.43782	0.2835	0.54745	0.75216
	RPN5	[M-H]-	384.931	2.95426	Unknown	Unknown	0.406923	-0.69239	1.27083	-0.183531	-0.422408	-1.87079	-0.571078	0.125448	0.477784	0.509716	0.668842	0.280654	1.2289	0.29735	0.31367	0.50353	0.71771
	RPN6	[M-H]-	452.918	2.95282	Unknown	Unknown	0.466627	-0.734692	1.31328	-0.139793	-0.458872	-1.89997	-0.55259	0.130478	0.473214	0.506752	0.629556	0.266016	1.1267	0.17209	0.33583	0.47389	0.69945
	RPN7	[M-H]-	520.905	2.95428	Unknown	Unknown	0.459255	-0.735459	1.31532	-0.136523	-0.47501	-1.91004	-0.539848	0.146792	0.480359	0.532925	0.608665	0.253563	1.1392	0.18808	0.32725	0.48512	0.71342
	RPN8	[M-H]-	248.957	2.96019	Unknown	Unknown	0.353099	-0.687107	1.20198	-0.252477	-0.393989	-1.82649	-0.608892	0.134257	0.5092	0.519673	0.711465	0.339287	1.4231	0.50905	0.2693	0.56977	0.77239
	RPN11	[M-H]-	588.892	2.94723	Unknown	Unknown	0.489588	-0.755329	1.33655	-0.123795	-0.532014	-1.88721	-0.504603	0.115982	0.477012	0.541929	0.60955	0.232342	1.0822	0.11395	0.33193	0.47896	0.70849
	RPN12	[M-H]-	656.879	2.94126	Unknown	Unknown	0.506814	-0.747566	1.36564	-0.108219	-0.615867	-1.92476	-0.443991	0.138077	0.518003	0.535729	0.549458	0.226684	1.0507	0.071353	0.32185	0.49234	0.7334
	RPN13	[M-H]-	724.866	2.93278	Unknown	Unknown	0.534074	-0.761946	1.42885	-0.0815387	-0.711459	-1.90509	-0.421413	0.158908	0.481166	0.518183	0.567201	0.193064	0.97712	-0.033394	0.33758	0.47163	0.72048
	RPN14	[M-H]-	792.853	2.93728	Unknown	Unknown	0.59948	-0.744563	1.45754	-0.0863089	-0.820929	-1.85219	-0.335371	0.0785901	0.561286	0.520714	0.433881	0.187873	0.86626	-0.20713	0.35378	0.45127	0.69635
	RPN15	[M-H]-	112.984	2.95793	Unknown	Unknown	0.322308	-0.614788	1.2302	-0.184958	-0.302373	-1.92344	-0.617526	0.0932933	0.466567	0.539115	0.729375	0.262226	1.3461	0.42876	0.31968	0.49528	0.7089
	RPN19	[M-H]-	860.841	2.93807	Unknown	Unknown	0.731626	-1.07411	1.45778	0.00730176	-0.9283	-1.69173	-0.246687	0.151245	0.602278	0.559887	0.44734	-0.0166266	0.80151	-0.31921	0.34926	0.45686	0.72063
	RPN21	[M-H]-	672.853	2.99228	Unknown	Unknown	-0.266612	-0.325752	0.827727	-0.0653721	0.106864	-2.036	-1.06682	0.211048	0.586719	0.597704	0.851558	0.578938	3.0217	1.5953	0.25064	0.60095	0.84658
	RPN26	[M-H]-	604.866	2.98647	Unknown	Unknown	0.155275	-0.410015	0.795103	-0.10096	0.0169065	-2.01947	-1.01844	0.0997567	0.47388	0.557436	0.952958	0.497572	2.6676	1.4156	0.30066	0.52192	0.75226
	RPN28	[M-H]-	177.886	2.97082	Unknown	Unknown	-1.66388	0.417794	-1.08321	-1.94181	0.47956	-0.222894	0.42837	1.00674	1.29661	1.37891	-1.22873	1.13255	5.8385	2.5456	0.046069	1.3366	1.9319
	RPN29	[M-H]-	740.84	2.98926	Unknown	Unknown	0.154955	-0.353828	0.774196	-0.127662	-0.00906114	-2.02141	-1.13178	0.211529	0.519609	0.566222	0.884892	0.532338	2.9196	1.5457	0.3003	0.52245	0.76172
	RPN31	[M-H]-	536.879	2.9923	Unknown	Unknown	0.0786092	-0.345817	0.795368	-0.0835562	0.135123	-2.12518	-1.0648	-0.0174951	0.555745	0.606506	0.912925	0.552575	2.603	1.3802	0.32571	0.48717	0.74374
	RPN33	[M-H]-	808.827	2.98412	Unknown	Unknown	0.321368	-0.958761	0.635967	-0.137049	-0.107705	-1.83199	-0.965829	0.297351	0.611856	0.742421	0.849703	0.542668	3.1775	1.6679	0.16268	0.78866	1.0001
	RPN34	[M-H]-	187.004	14.5675	Unknown	Unknown	1.12535	0.356224	1.1848	0.599414	0.777393	-0.836815	-0.00553561	-1.59813	-2.30534	-1.94095	1.13118	1.51241	0.65398	-0.61267	0.17693	0.7522	1.543
	RPN35	[M-H]-	928.83	2.94578	Unknown	Unknown	0.693686	-0.965782	1.55747	-0.192994	-1.34687	-1.5682	-0.183116	0.258645	0.546995	0.570659	0.466538	0.16296	0.89081	-0.16682	0.26697	0.57353	0.87716
	RPN38	[M-H]-	468.892	3.00677	Unknown	Unknown	0.22902	-0.207481	0.738514	0.0551559	0.358434	-2.12582	-1.12825	-0.364702	0.39181	0.522869	0.881449	0.649004	1.7702	0.82391	0.55302	0.25726	0.45823
	RPN40	[M-H]-	180.97	2.95635	Unknown	Unknown	0.324789	-0.551078	1.31771	-0.67369	-0.322054	-1.75515	-0.548798	0.134529	0.521873	0.583145	0.493339	0.475389	1.344	0.42653	0.254	0.59517	0.79861
	RPN42	[M-H]-	818.845	8.53285	Unknown	Unknown	-0.701014	-0.854839	-0.842055	-2.10481	0.988093	0.440298	-0.0440453	3.21197	-2.93962	0.323598	2.80878	-0.286353	4.4398	2.1505	0.34025	0.4682	1.4795
	RPN44	[M-H]-	876.816	2.98427	Unknown	Unknown	0.266417	-0.52447	0.972555	-0.123566	-0.19321	-1.7314	-1.12005	-0.19777	0.44902	0.762706	0.852081	0.587687	2.1391	1.097	0.3757	0.42516	0.64182
	RPN46	[M-H]-	172.989	13.9327	Unknown	Unknown	-0.666661	1.19308	1.89428	1.15892	1.71977	-1.05314	-2.32284	-2.98911	-0.740813	-0.705462	1.08321	1.42876	0.42114	-1.2476	0.14045	0.85247	2.0435
	RPN48	[M-H]-	800.84	2.9685	Unknown	Unknown	0.542437	-0.957833	1.00742	-0.167904	-0.279831	-1.87594	-0.900359	0.332738	0.621889	0.600473	0.633956	0.442954	1.6976	0.76347	0.26346	0.57929	0.83335
	RPN50	[M-H]-	996.819	2.9488	Unknown	Unknown	0.228216	-0.747927	1.5614	-0.321509	-1.23188	-1.46114	-0.178534	-0.127181	0.654932	0.689372	0.659428	0.274821	1.2729	0.34812	0.2024	0.69379	0.94942
	RPN51	[M-H]-	758.86	2.94722	Unknown	Unknown	0.595232	-0.373806	1.50754	0.286038	-0.560515	-2.37362	-0.36981	0.240521	0.803599	0.1282	0.180531	-0.0639131	0.56635	-0.82023	0.59632	0.22452	0.44233
	RPN53	[M-H]-	834.835	2.96544	Unknown	Unknown	0.671432	-0.657009	1.4626	-0.211403	-0.238029	-1.78692	-0.377803	0.11329	0.82381	0.675411	-0.511148	0.0357712	0.77229	-0.37279	0.62765	0.20228	0.36542
	RPN54	[M-H]-	826.848	2.94973	Unknown	Unknown	0.715368	-0.977144	1.66019	-0.0865077	-0.573652	-1.98099	-0.380074	0.240885	0.176749	0.35154	0.324868	0.528766	0.683	-0.55005	0.45982	0.33741	0.59806
	RPN55	[M-H]-	868.829	2.96479	Unknown	Unknown	0.435169	-1.14883	1.2263	-0.135592	-0.389063	-1.96473	-0.567051	0.381742	0.609268	0.412557	0.717871	0.42236	1.5305	0.61402	0.21533	0.6669	0.9513
	RPN56	[M-H]-	970.813	2.96248	Unknown	Unknown	0.391395	-0.626819	1.02822	0.202401	-0.296616	-1.7245	-0.942274	0.401253	0.262075	0.529693	0.697653	0.0775204	1.2131	0.27874	0.47085	0.32712	0.49372
	RPN57	[M-H]-	766.847	2.9631	Unknown	Unknown	0.609998	-0.559904	1.25757	-0.0181904	-1.0776	-1.87017	-0.727483	0.175755	0.7255	0.530431	0.46973	0.484365	1.2771	0.35287	0.30473	0.51608	0.79805
	RPN62	[M-H]-	944.805	2.97749	Unknown	Unknown	0.158404	-0.405106	0.197157	-0.176754	-0.0885575	-1.65147	-1.28731	0.179435	0.695501	0.578003	1.20712	0.593583	9.1331	3.1911	0.1742	0.75894	0.94628
	RPN63	[M-H]-	732.853	2.9669	Unknown	Unknown	0.581378	-0.471922	0.916048	0.306271	-0.356075	-2.24007	-0.805351	0.137277	0.507155	0.975018	0.582504	-0.132237	1.2206	0.28763	0.4426	0.35399	0.60847
	RPN64	[M-H]-	124.006	3.4268	Unknown	Unknown	0.789626	-0.549823	1.19137	-2.2196	0.270072	-1.78628	0.0096203	1.4249	-0.412968	0.157081	0.29305	0.832939	1.207	0.27147	0.24813	0.60532	1.1091
	RPN67	[M-H]-	902.824	2.9609	Unknown	Unknown	0.477908	-0.697504	1.36557	-0.16906	-0.259192	-1.65417	-1.15325	0.303769	0.621351	-0.0492652	0.891156	0.32268	1.16	0.21416	0.5548	0.25587	0.45066
	RPN69	[M-H]-	894.837	2.94821	Unknown	Unknown	0.81962	-0.316608	1.15782	-0.265224	-1.06303	-1.54461	-0.422119	-0.0607598	-0.35881	0.779963	0.768109	0.505647	1.0385	0.054461	0.42163	0.37507	0.58328
	RPN71	[M-H]-	572.918	2.9531	Unknown	Unknown	0.843747	-0.488816	1.36192	-0.675546	0.296139	-2.06834	0.494148	-0.878128	-0.0796724	0.376289	0.525396	0.292869	0.67499	-0.56706	0.66549	0.17686	0.35174
	RPN72	[M-H]-	216.906	26.6274	Unknown	Unknown	0.516112	-0.87248	1.04984	0.278946	-0.293666	-2.02846	-0.505887	0.0077085	0.689633	0.150994	0.947358	0.0598936	1.0056	0.0080546	0.38806	0.4111	0.64954
	RPN76	[M-H]-	274.877	27.2268	Unknown	Unknown	0.471901	-0.806095	1.4266	-0.122327	-0.515607	-1.37114	-0.696576	-0.370295	0.757894	0.287034	0.399085	0.539532	1.0446	0.062942	0.52691	0.27826	0.44114
	RPN77	[M-H]-	504.931	2.95092	Unknown	Unknown	0.624645	0.14525	1.44128	-0.943353	-0.0479941	-2.02352	0.52378	-0.338505	0.22591	0.244006	-0.0299253	0.178424	0.53012	-0.9156	0.61059	0.21425	0.38677
	RPN78	[M-H]-	690.872	2.94857	Unknown	Unknown	0.823093	-0.596702	1.81679	0.282059	-0.219515	-2.33989	-0.789886	0.10567	0.623863	0.0529236	0.140223	0.101364	0.35046	-1.5127	0.89988	0.045814	0.11269
	RPN80	[M-H]-	698.859	2.97221	Unknown	Unknown	0.581792	-0.423051	1.33738	0.371995	0.250987	-2.88831	-0.661677	-0.0438447	0.778432	0.7488	-0.274018	0.221516	0.68801	-0.53949	0.69822	0.15601	0.37018
	RPN81	[M-H]-	145.06	3.42188	Unknown	Unknown	0.541114	-0.51798	1.52855	-0.463399	-0.0520884	-2.27758	-0.745243	0.825733	0.186084	0.6876	0.570661	-0.283452	1.0966	0.13308	0.48866	0.31099	0.59741
	RPN83	[M-H]-	184.874	8.43626	Unknown	Unknown	-0.734109	-0.829015	1.13482	0.527832	-1.28275	-0.758734	-0.154215	-0.710224	0.933503	0.656335	0.593218	0.623341	1.6874	0.7548	0.18902	0.72349	0.93456
	RPN84	[M-H]-	436.944	2.94472	Unknown	Unknown	0.362003	-0.356524	1.82307	-0.476964	0.479484	-1.75521	0.724174	-1.2563	0.231897	0.0276738	0.091318	0.105378	0.44299	-1.1746	0.96466	0.015626	0.036508
	RPN89	[M-H]-	332.917	3.00141	Unknown	Unknown	0.232898	0.0495402	0.701709	-0.0587798	0.69967	-2.34835	-1.26092	0.0685376	0.342436	0.170805	0.898445	0.504003	1.1783	0.23667	0.67228	0.17245	0.34809
	RPN90	[M-H]-	962.826	2.95009	Unknown	Unknown	0.71736	-0.713062	1.51796	-0.0883595	-1.3561	-1.35642	-0.00208631	0.101141	0.533504	0.76758	-0.331807	0.210296	0.72131	-0.4713	0.41415	0.38284	0.61533
	RPN92	[M-H]-	910.811	2.98422	Unknown	Unknown	0.368108	-0.700124	0.973803	0.0106202	0.375848	-1.43657	-0.86814	-0.313408	-0.0173794	-0.41034	1.10346	0.914126	1.1675	0.22342	0.78076	0.10748	0.1965
	RPN93	[M-H]-	1064.81	2.9482	Unknown	Unknown	0.784099	-1.23561	1.13434	0.00754825	-1.25168	-1.26951	-0.0669916	0.325365	0.773891	0.762347	-0.0201518	0.0563473	0.99573	-0.0061681	0.2283	0.6415	0.88107
	RPN95	[M-H]-	842.822	2.97974	Unknown	Unknown	-0.048725	-0.210741	0.631595	-0.096201	0.363398	-1.82823	-1.22056	0.549454	0.81088	0.190217	0.0387549	0.820151	2.42	1.275	0.41852	0.37828	0.57215
	RPN98	[M-H]-	1080.78	2.97237	Unknown	Unknown	0.561968	-0.712923	0.917712	-0.127993	-0.219523	-1.57135	-0.957286	0.391163	0.897307	0.954386	-0.0184691	-0.11499	1.5154	0.5997	0.43052	0.366	0.55445
	RPN102	[M-H]-	214.911	27.2121	Unknown	Unknown	-0.628912	-0.560129	1.38473	-0.343348	-0.0991891	-1.71811	-0.544274	0.0901166	0.816381	0.467701	0.483384	0.651655	1.8111	0.85683	0.18236	0.73906	0.94563
	RPN115	[M-H]-	1038.8	3.01021	Unknown	Unknown	0.734551	-0.119802	1.45119	0.219786	-0.0214419	-2.15336	-0.119459	0.256177	0.74757	-2.20338	0.436701	0.771476	0.91946	-0.12114	0.95732	0.018942	0.053379
	RPN120	[M-H]-	978.8	2.97894	Unknown	Unknown	0.322111	-1.14075	1.05065	-0.637796	0.116785	-1.50763	-0.727728	0.409038	0.86116	0.47503	0.619015	0.160123	1.6942	0.76064	0.21708	0.66338	0.86462
	RPN126	[M-H]-	1106.79	2.9625	Unknown	Unknown	0.835259	-0.970229	0.894138	0.160835	-0.145542	-1.47073	-0.622045	0.239233	0.263546	-0.102615	0.693385	0.224762	0.7517	-0.41178	0.60104	0.2211	0.33507
	RPN133	[M-H]-	293.175	22.3135	Unknown	Unknown	0.614718	-1.09158	1.49189	0.130213	-0.0919998	-1.85323	-0.6009	-0.273158	0.592534	0.015612	0.330205	0.735696	0.74838	-0.41815	0.62681	0.20286	0.38499
	RPN135	[M-H]-	396.455	2.96182	Unknown	Unknown	0.492811	-0.511968	0.965175	-0.0741973	-0.451818	-1.86624	-0.985902	-0.00446218	0.696313	0.698042	0.805843	0.236403	1.6706	0.7404	0.34447	0.46284	0.69599
	RPN147	[M-H]-	184.874	24.8398	Unknown	Unknown	0.469891	-0.658339	1.23729	0.146825	-0.334361	-2.03569	-0.489963	-0.18427	0.303759	0.603117	0.689993	0.251745	0.997	-0.0043411	0.44503	0.35162	0.56516
	RPN152	[M-H]-	426.964	16.4399	Unknown	Unknown	0.506362	-1.23137	1.56151	0.0960254	-0.339253	-1.55112	-0.839628	0.00311853	0.933138	-0.233853	0.606875	0.488191	0.93867	-0.091317	0.56582	0.24732	0.46096
	RPN154	[M-H]-	750.872	2.95177	Unknown	Unknown	0.569735	-0.305444	1.41412	0.399034	-0.540914	-1.84851	0.202323	-0.909742	0.893823	-0.333567	0.557603	-0.0984595	0.69408	-0.52683	0.84772	0.07175	0.15014
	RPN158	[M-H]-	219.842	9.56452	Unknown	Unknown	0.743486	-1.36195	0.360209	0.524353	-0.0948013	-3.83653	0.670985	0.312672	1.24492	-0.564965	1.16612	0.8355	2.5976	1.3772	0.14114	0.85035	1.7639
	RPN161	[M-H]-	219.842	9.17307	Unknown	Unknown	0.300648	-0.416285	1.32776	0.770958	-0.411924	-1.86253	0.293537	-1.38512	1.00466	-0.392807	0.768156	0.00294652	0.8624	-0.21358	0.86969	0.060634	0.14022
	RPN162	[M-H]-	892.793	2.99566	Unknown	Unknown	0.350635	-0.130819	-0.0565043	-0.215021	0.192878	-1.67671	-1.26433	0.290164	0.781648	0.634893	1.55001	-0.456849	5.9849	2.5813	0.33194	0.47894	0.73897
	RPN163	[M-H]-	725.368	2.96318	Unknown	Unknown	0.513656	-0.203724	1.80209	0.347797	-0.28944	-2.02533	-0.13548	0.340816	-0.621785	0.65764	0.167434	-0.553678	0.43783	-1.1915	0.93193	0.030617	0.069806
	RPN166	[M-H]-	494.101	24.8928	Unknown	Unknown	0.515841	-0.659835	1.1988	0.0339691	-0.581389	-1.88219	-0.893412	0.0738006	0.73802	0.683658	0.141015	0.631723	1.2969	0.37503	0.38474	0.41483	0.66162
	RPN170	[M-H]-	492.104	24.932	Unknown	Unknown	0.205055	-0.949609	1.08503	0.0745995	-0.130968	-2.41668	-0.346287	0.0327797	0.696649	0.691193	0.440222	0.618016	1.8159	0.86066	0.20196	0.69472	1.0263
	RPN173	[M-H]-	920.845	2.95723	Unknown	Unknown	0.585777	-0.216027	1.52086	-0.274082	-1.06144	-1.83712	0.218429	-0.402036	0.637911	0.0395112	0.803628	-0.0154045	0.80662	-0.31003	0.42711	0.36946	0.61697
	RPN181	[M-H]-	494.101	21.1558	Unknown	Unknown	0.586283	-0.627143	1.27438	0.288922	-0.215389	-1.94702	-0.520481	-0.021043	0.677126	-0.738679	0.765551	0.477496	0.8933	-0.16278	0.69247	0.1596	0.30798
	RPN182	[M-H]-	492.104	21.8455	Unknown	Unknown	0.79704	-0.399384	0.2713	-0.419285	-0.0460105	-1.87937	-0.421902	-0.524095	0.846352	0.25871	0.981946	0.534698	2.4527	1.2944	0.24476	0.61126	0.80643
	RPN184	[M-H]-	1046.79	2.97154	Unknown	Unknown	0.594148	-0.559599	0.928184	-0.881261	-0.00426813	-1.2905	-1.08305	0.211411	0.442222	-0.302727	0.981791	0.963654	1.7067	0.77124	0.41801	0.37882	0.58389
	RPN185	[M-H]-	688.827	3.00369	Unknown	Unknown	-0.0801315	-0.310401	-0.47439	-0.707791	0.693298	-1.76476	-1.22194	0.263991	0.779854	0.751044	1.09178	0.979451	5.5696	2.4776	0.097603	1.0105	1.2725
	RPN188	[M-H]-	620.84	3.00388	Unknown	Unknown	-0.0999146	-0.366087	-0.0119331	-1.16784	0.839585	-1.79973	-0.789209	0.0504343	1.00103	0.627412	1.15429	0.561966	4.0398	2.0143	0.099289	1.0031	1.2541
	RPN195	[M-H]-	1140.78	2.95331	Unknown	Unknown	-0.36569	-1.5287	1.60714	-0.547551	-0.13787	-1.13018	-0.701815	0.619323	0.507205	0.613243	0.914607	0.150295	1.7443	0.80264	0.19241	0.71578	1.012
	RPN198	[M-H]-	232.921	27.2425	Unknown	Unknown	0.475478	-0.493524	1.58599	0.527693	-0.331798	-2.2089	-0.603624	-0.350209	0.604229	0.438184	0.144779	0.211704	0.54032	-0.88813	0.79527	0.099486	0.21418
	RPN205	[M-H]-	290.459	21.0793	Unknown	Unknown	0.91665	0.192844	1.39522	0.62905	0.414754	-2.24672	-2.83317	-0.364568	0.933463	-0.652303	1.02945	0.585322	0.71823	-0.47749	0.59497	0.22551	0.62648
	RPN218	[M-H]-	960.78	2.99313	Unknown	Unknown	0.088215	-0.979457	0.517438	-0.273217	0.422065	-1.755	-1.04801	0.0272174	0.502073	0.654303	1.22614	0.618246	2.945	1.5583	0.19957	0.6999	0.95285
	RPN227	[M-H]-	978.998	10.1252	Unknown	Unknown	-0.65818	-0.221745	1.67063	-0.49036	-0.586796	-1.50061	-1.02148	0.451377	0.92078	0.732897	0.367321	0.336169	1.6803	0.74876	0.2734	0.56319	0.86001
	RPN228	[M-H]-	104.534	2.96632	Unknown	Unknown	0.387636	-0.694464	0.814972	-0.141202	-0.205393	-1.76657	-0.877836	0.149152	0.517848	0.674702	0.809287	0.331869	2.0635	1.0451	0.25551	0.59259	0.77241
	RPN235	[M-H]-	801.842	2.96993	Unknown	Unknown	0.204309	-0.664367	1.37249	-0.359848	-0.86117	-1.5758	-1.00186	0.355765	0.54767	0.524313	0.694419	0.764068	1.8297	0.87163	0.23195	0.6346	0.90685
	RPN236	[M-H]-	819.848	8.53605	Unknown	Unknown	0.0162452	-2.35237	-1.49904	-2.06603	0.948449	0.516709	0.00314129	3.19242	-1.83327	0.348033	2.85677	-0.131044	4.3192	2.1108	0.16026	0.79519	2.1348
	RPN238	[M-H]-	290.455	17.3857	Unknown	Unknown	0.798338	-0.170916	1.34071	-1.71603	0.0879214	-1.21846	-0.12465	0.329207	0.744478	0.552427	0.844638	-1.46767	1.1094	0.14973	0.63125	0.1998	0.42274
	RPN246	[M-H]-	494.1	20.0955	Unknown	Unknown	0.258911	-0.465304	1.43504	0.470598	0.129823	-1.70221	-0.0704569	0.271972	0.812513	0.568835	0.950163	-2.65989	1.1347	0.18231	0.95272	0.021036	0.061053
	RPN249	[M-H]-	290.453	25.7395	Unknown	Unknown	0.822299	-0.239388	1.3594	0.346091	0.0379759	-1.39345	-0.288177	-0.362771	0.0247289	0.559067	0.948231	-1.81401	0.59723	-0.74365	0.58419	0.23345	0.44897
	RPN262	[M-H]-	759.362	2.95345	Unknown	Unknown	0.847012	-0.857577	1.67139	0.282572	-0.414964	-1.85825	-0.507787	-0.56731	0.459002	0.197054	0.558873	0.189986	0.50161	-0.99536	0.84572	0.072772	0.15872
	RPN274	[M-H]-	221.839	9.20642	Unknown	Unknown	0.617776	-0.36432	1.29685	0.652923	-0.953388	-1.56679	-0.527428	-0.371793	0.938571	-0.606904	1.16958	-0.285077	0.82118	-0.28422	0.85145	0.069839	0.15253
	RPN276	[M-H]-	816.815	2.99233	Unknown	Unknown	-0.439743	-0.294376	0.829001	-0.0301984	0.705757	-1.68391	-1.82952	0.439074	0.474924	0.354693	0.996787	0.477511	1.7865	0.83717	0.59324	0.22677	0.4396
	RPN278	[M-H]-	327.123	17.8704	Unknown	Unknown	0.829641	-0.311888	1.15144	0.200035	0.0963855	-1.56234	-1.15612	0.271497	1.02083	-0.618416	0.954961	-0.876024	0.98681	-0.019154	0.81172	0.090595	0.19408
	RPN298	[M-H]-	653.265	11.478	Unknown	Unknown	0.415151	-0.033209	1.24676	0.268145	-0.870361	-1.85576	-1.00514	-0.75411	0.984649	1.12648	0.662988	-0.185583	1.4372	0.52326	0.64343	0.1915	0.39908
	RPN301	[M-H]-	95.4178	2.96186	Unknown	Unknown	0.478457	-0.744673	0.777619	-0.761538	-0.174275	-1.63435	-0.712376	0.10989	0.628079	0.728894	0.920868	0.383409	2.2051	1.1408	0.14638	0.83451	0.99077
	RPN304	[M-H]-	979.798	2.97526	Unknown	Unknown	-0.983788	-1.56587	-0.392635	-0.109208	0.701182	-0.916678	-0.735509	0.701502	0.945504	1.02861	0.69374	0.633145	5.7013	2.5113	0.026092	1.5835	1.5722
	RPN305	[M-H]-	339.196	24.4631	Unknown	Unknown	-0.0734231	-0.693739	1.5165	-0.152914	0.778963	-2.13834	-0.0209716	0.474964	-0.366291	0.104426	-0.0404972	0.611317	0.51879	-0.94677	0.64388	0.19119	0.36716
	RPN322	[M-H]-	980.845	2.95094	Unknown	Unknown	0.557305	-0.284497	1.90234	-0.845407	-0.548274	-1.79208	0.358485	-0.222175	-0.00123163	-0.0755865	0.641122	0.310002	0.5325	-0.90914	0.54305	0.26516	0.48635
	RPN331	[M-H]-	492.104	24.2335	Unknown	Unknown	0.429118	-1.15783	1.22213	0.339207	0.0358611	-3.08212	-0.221573	0.135418	0.689336	0.527134	0.577465	0.505866	1.2017	0.26505	0.27799	0.55597	1.0653
	RPN342	[M-H]-	843.324	2.98051	Unknown	Unknown	-1.08468	-0.36743	0.948206	-0.390004	0.105771	-1.71622	-0.846944	0.310562	0.749836	0.668572	1.53553	0.0868079	3.1777	1.668	0.1241	0.90622	1.2052
	RPN350	[M-H]-	245.009	14.7369	Unknown	Unknown	-0.0683011	-1.81156	0.382709	0.762582	-0.848738	-2.34066	-1.82003	4.95164	1.43456	0.951945	-0.180523	-1.41361	6.4037	2.6789	0.2716	0.56607	1.8884
	RPN359	[M-H]-	877.318	2.9767	Unknown	Unknown	0.241818	-0.728937	1.05666	-0.200438	-1.09351	-1.50504	-0.507156	0.156814	0.418393	0.0958749	1.4041	0.661422	2.1065	1.0749	0.13941	0.85571	1.0729
	RPN360	[M-H]-	1166.79	2.94953	Unknown	Unknown	0.189657	-1.9005	1.67504	-0.00212316	-0.537383	-1.29347	0.14074	0.326509	0.663219	0.466936	0.513576	-0.242202	1.1317	0.17855	0.26525	0.57635	0.89934
	RPN385	[M-H]-	214.911	27.7782	Unknown	Unknown	0.654592	-0.428781	1.34921	-0.934334	0.0776432	-1.61659	-0.258126	0.256537	0.570951	0.117564	-0.555879	0.76721	0.82259	-0.28175	0.54994	0.25968	0.43228
	RPN387	[M-H]-	749.547	2.96181	Unknown	Unknown	0.42178	-0.774837	1.01194	-0.242406	-0.163861	-1.72806	-0.848981	0.145141	0.655551	0.517887	0.757402	0.248442	1.6206	0.69651	0.30559	0.51486	0.71005
	RPN409	[M-H]-	481.33	17.888	Unknown	Unknown	0.734589	-1.15826	0.487306	0.146555	-0.0666742	-1.4848	-0.874237	-0.147418	0.341954	0.48358	0.976468	0.560935	1.7263	0.7877	0.34687	0.45983	0.64548
	RPN423	[M-H]-	89.1137	2.96621	Unknown	Unknown	0.55667	-0.63362	1.11359	-0.25852	-0.657238	-1.59975	-1.11054	0.324766	0.77603	0.260637	0.792178	0.435797	1.5498	0.63204	0.33502	0.47493	0.7117
	RPN428	[M-H]-	1048.83	2.96245	Unknown	Unknown	0.0735424	-0.68611	1.66747	-0.883465	-0.0725191	-1.89092	0.867587	0.100471	0.0172301	-0.449892	0.722236	0.534372	1.2873	0.36433	0.28314	0.54799	0.86239
	RPN429	[M-H]-	809.329	2.97368	Unknown	Unknown	0.298788	0.0531512	0.822217	0.0480128	0.933918	-1.30965	-0.511055	0.349646	0.704395	0.525497	0.0431951	-1.95811	0.75273	-0.40979	0.59927	0.22238	0.40734
	RPN440	[M-H]-	309.17	21.0249	Unknown	Unknown	0.897297	-0.485645	1.44357	-0.0891371	-0.052309	-1.32113	-1.53452	-0.277186	0.564233	0.692866	-0.819552	0.981513	0.95626	-0.064531	0.82255	0.084837	0.18896
	RPN442	[M-H]-	247.478	10.1404	Unknown	Unknown	0.776634	0.0545416	1.30411	0.307036	0.285611	-3.12486	-0.135168	0.429924	0.797677	-2.22576	0.815158	0.715102	1.011	0.015832	0.87182	0.059575	0.19102
	RPN448	[M-H]-	292.887	27.7772	Unknown	Unknown	0.77132	-0.12436	1.52768	0.443106	0.0255364	-1.85507	-0.678947	0.0564426	0.625174	0.42704	-1.4068	0.188878	0.46889	-1.0927	0.64934	0.18752	0.37932
	RPN482	[M-H]-	592.235	2.96036	Unknown	Unknown	0.302692	-0.74545	1.09568	0.0117596	-0.799327	-1.60885	-0.585689	0.194845	0.495901	0.619234	0.789479	0.22973	1.6513	0.72357	0.2138	0.66999	0.83905
	RPN488	[M-H]-	907.886	7.97759	Unknown	Unknown	1.38619	-0.374533	-0.156351	-2.01914	1.72881	1.44486	0.470863	2.47286	-1.754	-1.85754	-1.67646	0.334453	0.71895	-0.47603	0.48559	0.31373	0.96722
	RPN494	[M-H]-	837.998	6.79193	Unknown	Unknown	0.32837	-0.268379	1.51659	-0.978906	0.325567	-1.75992	-0.592207	0.0285636	0.143305	0.436391	0.866739	-0.0461139	0.67956	-0.55734	0.59463	0.22575	0.40265
	RPN557	[M-H]-	66.5708	2.96336	Unknown	Unknown	0.931	-0.0690401	0.0806074	-1.21118	-1.77067	-1.06052	-0.125062	-0.591665	1.0464	0.957844	1.10531	0.706985	3.7705	1.9147	0.065689	1.1825	1.4918
	RPN625	[M-H]-	837.332	6.78409	Unknown	Unknown	-0.463709	-0.345033	1.84157	-0.353876	-0.547452	-1.58212	-0.326471	0.0741477	-0.201016	0.903145	0.462989	0.537825	1.0738	0.10275	0.35396	0.45104	0.6981
	RPN637	[M-H]-	337.201	22.6176	Unknown	Unknown	0.88646	0.25452	1.45554	0.318496	0.223386	-1.83655	-1.59619	-1.64841	1.20781	1.01318	0.268487	-0.54674	0.79336	-0.33396	0.54024	0.26741	0.62651
	RPN643	[M-H]-	333.133	2.95952	Unknown	Unknown	0.680964	-0.826498	-0.0305693	-0.255627	-0.404053	-1.68853	-0.531627	0.362419	0.788405	0.736148	0.44036	0.728609	4.4821	2.1642	0.052823	1.2772	1.2148
	RPN661	[M-H]-	165.99	2.97694	Unknown	Unknown	-0.0259576	-0.718853	1.09879	-0.234409	-0.172746	-2.14781	-0.567942	-0.0856529	0.761411	0.637851	0.795973	0.659341	2.5962	1.3764	0.16493	0.7827	1.0592
	RPN714	[M-H]-	478.785	26.6048	Unknown	Unknown	0.454657	-0.315568	-0.000706001	0.510709	0.241328	-3.33171	-0.0221618	0.4812	0.996247	0.00857629	0.882359	0.0950694	2.0407	1.0291	0.22269	0.65229	1.1749
	RPN753	[M-H]-	358.836	26.6303	Unknown	Unknown	0.186168	-0.86337	1.56658	-0.882427	-0.1193	-1.55755	-1.24822	1.04408	0.764447	0.685025	-0.107654	0.532226	1.7258	0.78727	0.3464	0.46042	0.80363
	RPN781	[M-H]-	836.667	6.79489	Unknown	Unknown	0.840075	-0.413348	0.790384	-0.564536	-0.335089	-1.59096	-1.2825	-0.526502	0.755113	0.897794	0.573327	0.856242	1.89	0.91835	0.43797	0.35856	0.61285
	RPN787	[M-H]-	213.046	3.40224	Unknown	Unknown	0.879511	-0.430816	1.4219	-0.316885	-0.0104616	-2.04922	-1.04168	0.119344	0.669742	0.637105	0.607309	-0.485854	0.88347	-0.17875	0.77345	0.11157	0.24349
	RPN957	[M-H]-	304.91	27.5633	Unknown	Unknown	0.542554	-0.716615	1.03792	-0.211256	-0.310318	-1.68341	-0.576502	0.375927	0.101124	0.0649925	1.03798	0.337603	1.2129	0.27845	0.33875	0.47012	0.64541
	RPN977	[M-H]-	942.417	16.9	Unknown	Unknown	0.473267	0.116833	0.500535	-0.612649	-1.459	-1.44908	0.0842987	0.643557	-0.225168	2.07663	0.731554	-0.880783	3.2409	1.6964	0.17465	0.75784	1.1695
	RPN1017	[M-H]-	1075.63	14.7478	Unknown	Unknown	0.732752	0.0722127	1.44619	-1.75793	-0.959903	-1.07282	0.274778	-0.0138289	-0.418941	1.3566	0.795808	-0.454919	1.0782	0.10859	0.39356	0.40499	0.74087
	RPN1027	[M-H]-	321.206	23.7626	Unknown	Unknown	-0.38313	-0.128297	1.57439	0.447981	-0.012975	-1.34246	-0.392459	-1.65403	0.8174	0.158613	0.0601281	0.854831	0.93487	-0.097156	0.92628	0.033257	0.074841
	RPN1062	[M-H]-	836.001	6.78703	Unknown	Unknown	-0.290436	-0.612737	1.23195	-1.1393	-0.128008	-1.63752	0.0797849	0.42146	0.714416	0.759551	0.483437	0.117401	2.0895	1.0632	0.067873	1.1683	1.2397
	RPN1205	[M-H]-	222.847	8.6217	Unknown	Unknown	0.700334	-0.36243	1.27204	-1.1928	-1.76486	-0.851994	0.434786	0.181745	-0.269395	1.12807	-0.150891	0.875393	1.3281	0.40931	0.1922	0.71625	1.0586
	RPN1216	[M-H]-	126.904	17.0727	Unknown	Unknown	0.474624	-0.376877	1.07773	-0.256927	-0.413487	-1.92779	-0.135949	1.17555	0.528684	-1.18199	0.366016	0.670415	1.7649	0.8196	0.39303	0.40558	0.68468
	RPN1304	[M-H]-	790.399	21.1069	Unknown	Unknown	0.936436	-0.681617	-0.276703	0.5152	0.000352468	-2.71797	-0.277067	0.245889	0.881745	0.308925	0.678329	0.38648	1.7222	0.78426	0.2066	0.68486	1.0704
	RPN1329	[M-H]-	484.303	17.94	Unknown	Unknown	0.73077	0.115162	0.913721	-0.691394	-0.481419	-1.29549	-1.6023	0.611439	0.423464	0.55746	0.690917	0.0276754	1.313	0.39288	0.64702	0.18908	0.34104
	RPN1341	[M-H]-	837	6.78801	Unknown	Unknown	0.583448	-0.413376	0.778248	-1.96734	-0.448768	-0.994053	0.0725514	0.634655	0.596835	0.33562	0.433283	0.388898	1.807	0.85359	0.081197	1.0905	1.1847
	RPN1350	[M-H]-	465.249	18.0901	Unknown	Unknown	0.150858	-1.15587	1.75255	0.169099	-0.571482	-1.06615	-0.309383	-0.527318	0.752856	-0.524021	0.784447	0.54441	1.0044	0.0063914	0.64909	0.1877	0.34697
	RPN1365	[M-H]-	396.791	26.6332	Unknown	Unknown	0.627883	-0.796741	1.25764	-1.00637	-0.333953	-1.68799	-0.113598	0.140421	0.928895	-0.0332274	0.809039	0.207997	1.1063	0.14572	0.20813	0.68167	0.93339
	RPN1586	[M-H]-	486.281	26.337	Unknown	Unknown	1.43668	-0.506657	0.529373	-2.02549	-0.776945	-1.12384	0.657176	-0.0795743	0.526918	-0.0362344	-0.158709	1.55731	1.3941	0.47938	0.17894	0.7473	1.1872
	RPN1589	[M-H]-	456.128	21.2353	Unknown	Unknown	0.471113	-0.88944	1.09889	-0.0765354	-0.386377	-1.40225	-0.385147	0.0244801	0.794268	-0.568825	0.830356	0.489473	1.3618	0.44548	0.39443	0.40403	0.57008
	RPN1591	[M-H]-	222.847	24.8378	Unknown	Unknown	0.446041	-1.00693	1.16956	-0.604391	-0.546979	-1.31073	-0.542538	0.179928	0.706732	0.613512	0.628717	0.267072	1.4825	0.56801	0.17918	0.74671	0.89195
	RPN1594	[M-H]-	184.874	9.61457	Unknown	Unknown	0.0517142	-0.522174	0.744251	0.0743713	-0.930116	-2.00477	0.278279	-0.533777	0.659974	0.826955	0.856864	0.498426	3.5834	1.8413	0.081671	1.0879	1.2448
	RPN1598	[M-H]-	458.125	24.9173	Unknown	Unknown	0.178359	-1.25407	1.30631	0.0182391	-0.245508	-1.39492	-0.571064	0.0555598	0.371329	0.626683	0.638388	0.270693	1.3056	0.38467	0.32454	0.48874	0.66969
	RPN1603	[M-H]-	453.921	2.95865	Unknown	Unknown	-0.0245446	-0.695963	1.34686	0.145374	-0.627803	-1.61731	-0.871883	0.0438827	0.791156	0.71023	0.508348	0.291655	1.571	0.65171	0.328	0.48413	0.70906
	RPN1604	[M-H]-	589.895	2.95186	Unknown	Unknown	0.668321	-0.332554	1.47748	0.0210539	-0.381167	-1.41224	-0.0454529	0.325071	0.7114	0.636448	-2.15591	0.487546	0.99697	-0.0043782	0.98231	0.0077525	0.019681
	RPN1609	[M-H]-	725.87	2.95333	Unknown	Unknown	0.491599	-0.841159	1.61926	-0.0721139	-0.955298	-1.6242	-0.552178	0.210998	0.66244	0.384545	0.499808	0.176296	0.91603	-0.12653	0.38484	0.41472	0.66504
	RPN1610	[M-H]-	793.355	2.94946	Unknown	Unknown	0.984138	-0.4803	1.35388	0.15859	-0.0597128	-2.86475	-0.336609	0.163401	-0.16062	0.319284	0.537591	0.385103	0.56294	-0.82896	0.63828	0.19499	0.43704
	RPN1620	[M-H]-	290.456	17.4926	Unknown	Unknown	0.527898	-1.17686	1.27527	0.0182125	-0.262835	-1.80397	-0.452343	0.0118399	0.539078	0.294329	0.608693	0.420692	1.029	0.041289	0.35176	0.45375	0.68447
	RPN1633	[M-H]-	835.337	2.9752	Unknown	Unknown	0.446337	-0.462982	1.23771	-0.00353652	-0.0511096	-1.55457	-1.21292	0.327361	-0.988833	0.832045	0.773923	0.656577	1.5375	0.62056	0.81386	0.089451	0.1868
	RPN1642	[M-H]-	1056.82	2.95706	Unknown	Unknown	0.177694	-0.893725	1.88487	-0.745492	-0.291075	-1.62449	0.147489	-0.488306	0.543824	0.650804	0.533546	0.104856	0.95998	-0.058925	0.3637	0.43926	0.71812
	RPN1655	[M-H]-	986.786	2.98876	Unknown	Unknown	0.181809	-0.445182	0.219991	-0.219647	0.0525321	-1.85942	-1.27984	0.47894	0.812865	0.0346628	1.10825	0.915041	7.3647	2.8806	0.18237	0.73906	0.99614
	RPN1658	[M-H]-	937.818	2.97303	Unknown	Unknown	0.506799	-0.723179	1.4704	0.189215	0.0339255	-1.32058	-0.346661	0.584897	-0.357673	0.833801	0.519794	-1.39074	0.88109	-0.18263	0.92247	0.035048	0.075356
	RPN1660	[M-H]-	733.355	2.96604	Unknown	Unknown	0.657281	-0.756283	-0.109623	0.466214	0.179323	-1.78209	-0.599976	-0.971388	0.556749	0.341616	1.17201	0.846163	2.238	1.1622	0.39566	0.40267	0.64736
	RPN1670	[M-H]-	274.877	27.7566	Unknown	Unknown	0.720806	-0.592225	0.946928	0.0480974	-0.316087	-1.82377	-0.691214	-0.0389045	0.302505	0.334621	0.467793	0.641451	1.0177	0.025297	0.47208	0.32599	0.48907
	RPN1675	[M-H]-	221.839	9.58218	Unknown	Unknown	0.375117	-0.367525	0.915686	0.35501	-0.501228	-2.8259	0.148618	-0.544895	0.640025	0.57695	0.696479	0.531667	1.5756	0.65587	0.26212	0.58149	0.98599
	RPN1683	[M-H]-	454.922	2.96474	Unknown	Unknown	0.628868	-1.44804	1.07741	0.021977	-0.187028	-1.47737	-1.25337	0.457543	0.66127	0.667574	0.808403	0.0427627	1.5258	0.60954	0.40772	0.38964	0.66613
	RPN1704	[M-H]-	484.866	3.013	Unknown	Unknown	0.184827	-0.129168	0.684125	-0.392697	0.662591	-2.28762	-0.743757	0.399521	0.439888	0.477792	1.02297	-0.318479	1.5277	0.61135	0.43098	0.36554	0.615
	RPN1725	[M-H]-	247.481	2.97082	Unknown	Unknown	0.13163	-2.13498	0.946935	-3.60788	0.461772	-0.369012	-0.0556373	0.68833	1.01334	0.955479	1.16925	0.800781	3.0031	1.5864	0.065558	1.1834	2.2
	RPN1796	[M-H]-	538.876	2.97575	Unknown	Unknown	0.641827	0.113386	0.983014	0.0318425	0.0827887	-1.45763	-0.508761	0.636083	0.491677	0.385345	-2.0792	0.67962	1.1835	0.24307	0.81783	0.087339	0.1902
	RPN1800	[M-H]-	384.8	2.95032	Unknown	Unknown	0.672236	-0.796071	0.672902	-0.203815	-0.490196	-1.78873	-0.41048	0.198135	0.586426	0.773369	0.63252	0.153703	1.7419	0.80067	0.15781	0.80187	0.93057
	RPN1852	[M-H]-	397.222	21.2003	Unknown	Unknown	0.781143	-0.405028	1.24199	-0.23413	-0.174571	-1.56758	-1.25844	-0.243283	0.814339	1.08967	-0.487717	0.443602	1.1602	0.21443	0.82943	0.081218	0.17237
	RPN1858	[M-H]-	293.887	27.2563	Unknown	Unknown	0.299034	0.163691	1.20114	-2.13235	0.416946	-1.24704	-1.25965	0.381033	0.716751	0.369952	0.550611	0.539891	1.2293	0.29786	0.476	0.32239	0.62494
	RPN1964	[M-H]-	307.191	23.0739	Unknown	Unknown	0.660943	-0.649654	1.41136	0.107146	0.166505	-2.77354	-0.565943	0.108468	0.350328	0.0749479	0.685492	0.423952	0.7004	-0.51374	0.57156	0.24294	0.51842
	RPN2005	[M-H]-	903.815	10.6334	Unknown	Unknown	0.582899	0.459811	0.863656	-2.55911	0.449185	-0.348882	0.281714	-0.903697	-2.23823	0.716282	1.68626	1.01011	1.5683	0.64919	0.81861	0.086923	0.26586
	RPN2030	[M-H]-	496.097	19.2566	Unknown	Unknown	0.381291	-0.217696	1.69108	-1.39958	-1.78838	-1.93945	-0.209029	0.389684	0.975923	1.14847	-0.0975465	1.06523	1.7267	0.78805	0.11542	0.93771	1.575
	RPN2081	[M-H]-	164.833	7.07843	Unknown	Unknown	0.575184	-1.47823	0.756912	0.183191	-1.35867	-1.33398	-0.236723	0.0777713	0.465952	1.07773	0.574487	0.696376	1.9082	0.93222	0.089564	1.0479	1.278
	RPN2087	[M-H]-	460.122	24.2227	Unknown	Unknown	0.188772	-0.0571377	0.881665	-0.72754	0.180844	-1.05755	-0.0259122	-2.19627	0.86466	0.0535552	1.15654	0.73838	2.2475	1.1683	0.73798	0.13195	0.28439
	RPN2090	[M-H]-	495.104	23.0081	Unknown	Unknown	1.18263	-0.496309	0.482707	-0.0357176	-0.413953	-1.4557	-0.0756619	-0.0492794	0.908562	1.02526	1.07555	-2.14809	1.8066	0.85329	0.70188	0.15374	0.35436
	RPN2170	[M-H]-	184.874	19.0732	Unknown	Unknown	-0.585509	0.144622	1.70008	0.181546	-0.47357	-2.55897	-1.10395	0.185183	0.43197	0.202741	0.765803	1.11005	1.3302	0.4116	0.43049	0.36603	0.76604
	RPN2196	[M-H]-	701.532	25.2587	Unknown	Unknown	0.0287659	-1.3378	1.44883	0.00732987	-0.34522	-1.24583	-0.237433	-0.777369	0.65866	-0.159273	1.34201	0.617331	1.7628	0.81785	0.37803	0.42247	0.69488
	RPN2212	[M-H]-	220.85	24.884	Unknown	Unknown	0.31981	-0.869687	1.12671	-0.199995	-0.4459	-1.56322	-0.555532	0.0656822	0.612194	0.429254	0.66752	0.413163	1.5119	0.59632	0.22905	0.64008	0.78553
	RPN2220	[M-H]-	521.908	2.95489	Unknown	Unknown	0.290825	-0.345688	1.38159	-0.0624961	-0.890793	-1.92363	-0.339171	0.172559	0.56636	0.360941	0.422525	0.366981	1.1294	0.1755	0.30048	0.52218	0.74602
	RPN2233	[M-H]-	290.451	29.8915	Unknown	Unknown	0.867129	0.0476138	-1.63073	0.0992865	-0.156038	-1.69688	-0.264518	0.117092	0.67384	0.579841	0.848722	0.514646	2.6951	1.4303	0.099151	1.0037	1.1885
	RPN2240	[M-H]-	494.101	22.6726	Unknown	Unknown	0.82828	-0.346424	1.22009	-1.15553	-0.152124	-1.85108	-0.926858	0.243026	0.636397	0.292122	0.95111	0.260997	1.1634	0.21831	0.3898	0.40916	0.70107
	RPN2325	[M-H]-	485.092	19.9179	Unknown	Unknown	0.763438	0.210757	0.74896	-1.64605	-0.754168	-1.04329	-0.245069	0.780229	0.273041	0.453277	0.568589	-0.109712	1.2041	0.26796	0.22332	0.65108	0.82791
	RPN2342	[M-H]-	187.387	2.96786	Unknown	Unknown	0.542072	-0.451838	1.2459	0.0919837	-0.321715	-1.98026	-0.890123	0.0290224	0.577546	-0.373755	0.880519	0.650648	1.137	0.18522	0.59176	0.22785	0.42054
	RPN2355	[M-H]-	201.664	10.3897	Unknown	Unknown	0.284082	0.297859	1.40335	0.447691	0.518112	-4.50129	0.252856	0.511119	0.190825	-0.846203	0.605325	0.836274	0.81205	-0.30036	0.57787	0.23817	0.74602
	RPN2364	[M-H]-	488.286	17.0894	Unknown	Unknown	1.13643	0.657646	1.17811	-1.44338	0.0550414	-2.20231	0.457972	0.9763	0.88136	0.73412	-1.33539	-1.0959	1.0074	0.010693	0.77931	0.10829	0.29763
	RPN2366	[M-H]-	201.68	2.97043	Unknown	Unknown	0.266837	-0.638522	1.03563	-0.401816	-0.336346	-1.39581	-1.19437	0.471537	0.22384	0.84706	0.774513	0.347448	2.0447	1.0319	0.30607	0.51418	0.70744
	RPN2430	[M-H]-	462.984	6.78212	Unknown	Unknown	0.464212	-0.652552	1.88114	-0.772652	-0.295749	-1.38415	-1.23801	-0.0369388	0.196702	0.332016	0.729211	0.776766	0.86743	-0.20518	0.66072	0.17998	0.36563
	RPN2446	[M-H]-	564.325	12.4483	Unknown	Unknown	0.0482278	-0.297527	-1.02535	1.20361	1.134	-1.57628	-0.487548	0.416369	-0.294147	1.59217	-1.54937	0.835844	1.1922	0.25357	0.79558	0.099317	0.24703
	RPN2480	[M-H]-	800.666	6.78311	Unknown	Unknown	-0.4687	-0.270769	0.906438	-0.513932	0.201285	-2.00268	-0.747004	0.105102	0.781584	0.335558	1.38819	0.284935	2.6123	1.3853	0.17429	0.75872	1.0339
	RPN2487	[M-H]-	484.905	17.835	Unknown	Unknown	0.884736	0.33084	0.83157	-1.22794	-0.486305	-1.24774	-0.900889	0.795137	0.228518	0.477577	0.681782	-0.367288	1.0663	0.092568	0.54001	0.2676	0.44026
	RPN2502	[M-H]-	362.937	2.87574	Unknown	Unknown	0.721524	-0.769041	1.53734	-0.382632	1.04577	-2.71909	-1.44208	0.809373	-0.286753	0.425239	0.784409	0.275937	0.69446	-0.52603	0.79944	0.097214	0.27245
	RPN2514	[M-H]-	486.468	16.3546	Unknown	Unknown	0.797248	0.27894	1.07787	-1.24039	-1.1141	-0.952851	-0.218852	0.245211	0.407338	0.311414	0.605603	-0.197431	0.72864	-0.45672	0.40619	0.39127	0.55501
	RPN2553	[M-H]-	495.104	24.5425	Unknown	Unknown	0.824557	-0.748626	1.78081	0.578316	-1.61278	-0.899925	-0.630745	0.42424	-1.02986	0.787837	1.24584	-0.719656	0.77207	-0.37319	0.96878	0.013773	0.037369
	RPN2574	[M-H]-	485.65	17.8036	Unknown	Unknown	1.34286	0.755689	-0.066478	-1.57302	-1.30038	-0.670316	0.303244	0.187042	0.126955	0.633093	0.581671	-0.320355	0.87278	-0.19631	0.32846	0.48352	0.72747
	RPN2580	[M-H]-	817.552	16.7389	Unknown	Unknown	1.52262	0.468203	1.19216	1.4461	0.353309	-3.02726	-0.125014	-0.650361	0.589008	-1.64914	-0.3312	0.211575	0.16082	-2.6365	0.41635	0.38055	0.94089
	RPN2682	[M-H]-	456.128	24.9575	Unknown	Unknown	0.467157	-0.871555	0.946018	-0.130916	-0.374455	-1.56842	-0.724406	0.0716949	0.511868	0.557157	0.672798	0.443058	1.5961	0.67459	0.25881	0.58702	0.73735
	RPN2683	[M-H]-	819.346	8.53108	Unknown	Unknown	-0.455162	-0.722958	-2.01215	-2.55577	1.085	0.604163	0.321367	3.35462	-2.3326	-0.0459788	2.91076	-0.151287	3.8981	1.9628	0.22408	0.64959	1.9523
	RPN2697	[M-H]-	886.851	2.9485	Unknown	Unknown	0.517047	-0.12103	2.17565	-0.644087	-0.300995	-1.26607	-0.394864	0.32206	0.388435	-0.0885908	-1.08389	0.496334	0.44826	-1.1576	0.83001	0.080918	0.1735
	RPN2698	[M-H]-	290.452	27.271	Unknown	Unknown	0.653078	-0.325199	1.33974	0.180695	-0.138227	-1.54055	-0.460827	0.134373	-1.5215	0.382459	0.820642	0.475312	0.83399	-0.26189	0.91673	0.037757	0.081588
	RPN2705	[M-H]-	895.339	2.95625	Unknown	Unknown	0.467507	-0.536694	1.58364	-0.789769	-1.55871	-1.53648	-0.079106	0.12544	0.47407	0.867686	0.672292	0.310122	1.1939	0.25573	0.15938	0.79755	1.1408
	RPN2712	[M-H]-	290.457	22.7069	Unknown	Unknown	0.887902	0.0239865	-2.31763	0.4776	0.219286	-1.03018	-0.0347804	-1.48376	0.863296	0.718673	0.942385	0.733222	2.0247	1.0177	0.36879	0.43322	0.8369
	RPN2722	[M-H]-	456.128	23.376	Unknown	Unknown	0.293876	-0.963162	1.20193	-0.0532269	-0.429118	-1.45436	-0.684396	-0.156893	0.340773	0.661606	0.851565	0.391406	1.5006	0.58557	0.32106	0.49341	0.6757
	RPN2732	[M-H]-	810.842	2.97833	Unknown	Unknown	0.229651	-0.443384	1.36087	-0.0200163	-0.487696	-1.60723	-0.410626	-0.233027	-0.644441	0.425755	1.06993	0.760229	1.4181	0.50391	0.52374	0.28088	0.46576
	RPN2742	[M-H]-	835.837	2.98373	Unknown	Unknown	-1.12435	-0.376486	1.54669	0.373371	0.160714	-1.09419	-0.273801	0.225264	-1.10958	-0.453985	1.17523	0.951126	1.1301	0.17649	0.75972	0.11935	0.24748
	RPN2744	[M-H]-	367.941	10.0985	Unknown	Unknown	-1.55808	-2.08803	-1.23311	0.991629	-1.94491	-2.67528	-0.0416047	1.53698	1.84182	1.56743	1.76968	1.83346	8.6141	3.1067	0.00081115	3.0909	4.0943
	RPN2766	[M-H]-	903.852	10.1179	Unknown	Unknown	0.372568	-0.328947	1.41268	0.0942705	-0.443846	-1.99442	-0.975646	0.316398	0.827813	0.488234	-0.181533	0.412432	1.0879	0.12149	0.58706	0.23131	0.4272
	RPN2783	[M-H]-	371.864	27.2121	Unknown	Unknown	-0.251842	0.0261447	1.24427	0.516983	0.458312	-1.5987	-0.1927	0.543875	-1.46369	0.223083	-0.640014	1.13428	0.84671	-0.24005	0.81291	0.089955	0.19017
	RPN2784	[M-H]-	249.026	2.95707	Unknown	Unknown	0.876986	-0.546489	0.929061	-0.216356	-0.508963	-1.68353	-0.373012	0.0943114	0.66116	-0.278049	0.532372	0.512511	0.99665	-0.0048351	0.40557	0.39194	0.55309
	RPN2791	[M-H]-	530.146	22.0898	Unknown	Unknown	0.291643	-0.280938	1.41348	-0.78937	0.120423	-2.00268	-0.592439	-0.697442	1.17132	0.84804	0.526446	-0.00848344	1.3944	0.47968	0.47688	0.32159	0.60032
	RPN2810	[M-H]-	219.842	8.03697	Unknown	Unknown	1.21641	0.23881	-1.16235	-0.998882	-1.76418	-1.97577	0.778147	0.557725	0.866048	0.853951	0.568967	0.821118	3.0537	1.6106	0.015196	1.8183	2.1396
	RPN2843	[M-H]-	174.953	27.5584	Unknown	Unknown	0.819144	-0.546101	1.90329	-0.499272	-0.528621	-0.828001	-1.06727	-0.0818479	-0.0732896	-0.191415	0.90667	0.186717	0.40178	-1.3155	0.83845	0.076522	0.15421
	RPN3066	[M-H]-	460.123	23.9107	Unknown	Unknown	0.316258	-0.854241	1.54373	-0.289197	-0.985045	-1.18272	-0.271785	0.105454	1.20721	0.566616	0.320939	-0.477216	1.1827	0.24204	0.34537	0.46172	0.69839
	RPN3082	[M-H]-	494.101	21.9583	Unknown	Unknown	-0.297059	0.261988	1.60945	-1.91293	0.548896	-0.735547	0.292533	-2.05659	1.13405	0.779089	1.24206	-0.865947	1.4243	0.51027	0.81343	0.089682	0.25275
	RPN3084	[M-H]-	290.455	1.73659	Unknown	Unknown	0.768377	0.104675	-3.51636	0.378981	0.117367	-0.928972	0.0585689	0.38865	0.726064	0.567188	0.730245	0.60522	2.2456	1.1671	0.14665	0.83373	1.4803
	RPN3085	[M-H]-	290.456	18.405	Unknown	Unknown	0.196225	-0.262899	-1.76197	0.384198	0.0285193	-1.49704	-0.207733	0.269999	0.763987	0.54747	0.921734	0.617511	5.1206	2.3563	0.038773	1.4115	1.4018
	RPN3091	[M-H]-	929.835	2.96569	Unknown	Unknown	0.741371	-0.393005	1.631	0.14349	0.123887	-1.28112	-0.107079	-2.02092	0.779193	-0.76843	0.665078	0.486534	0.73154	-0.451	0.60175	0.22058	0.4647
	RPN3093	[M-H]-	877.818	2.98193	Unknown	Unknown	0.292468	-0.553635	0.996304	-0.0606361	-0.793071	-1.50728	-1.14743	0.357639	0.634281	0.519308	0.860795	0.401256	2.1508	1.1049	0.26877	0.57062	0.78243
	RPN3094	[M-H]-	971.314	2.96555	Unknown	Unknown	0.46916	-0.635719	1.30765	0.0946079	0.019991	-1.4462	-0.871586	0.487448	0.889351	-1.57143	0.770447	0.486285	1.3923	0.47746	0.91243	0.0398	0.091683
	RPN3106	[M-H]-	853.356	2.95944	Unknown	Unknown	0.832655	-0.268324	1.51019	-0.362467	-0.507313	-2.60435	0.351385	-0.345568	0.532057	0.113429	0.52119	0.227109	0.74474	-0.42518	0.4471	0.3496	0.67355
	RPN3191	[M-H]-	782.997	6.79881	Unknown	Unknown	-0.36325	-0.365078	0.899097	-0.48295	-0.123828	-1.71874	-1.13312	0.53213	0.959618	0.480167	0.599602	0.716355	3.6535	1.8693	0.14868	0.82776	1.037
	RPN3196	[M-H]-	789.403	25.7748	Unknown	Unknown	0.205364	-1.14711	1.21425	-0.00253485	-2.05715	-0.649989	-1.2191	-0.0607717	1.33984	0.827807	1.03297	0.516424	2.6173	1.3881	0.20576	0.68664	1.1729
	RPN3200	[M-H]-	112.984	23.2681	Unknown	Unknown	0.474545	-1.11074	1.34552	-0.090655	-0.242948	-1.59112	-0.91306	0.290181	-0.563247	0.562408	0.800591	1.03854	1.4785	0.56417	0.46787	0.32987	0.58491
	RPN3215	[M-H]-	644.24	11.479	Unknown	Unknown	0.179702	-0.657591	1.46505	-0.378173	-0.698189	-1.25961	-0.404297	-0.0338676	-0.754881	0.776033	0.757415	1.00841	1.5451	0.62769	0.37872	0.42168	0.64911
	RPN3227	[M-H]-	486.468	17.2287	Unknown	Unknown	0.955505	-0.271432	0.248818	-0.868377	-0.722183	-1.27311	-0.276631	0.72912	0.397224	0.279421	0.7481	0.0535486	1.832	0.8734	0.11266	0.94823	0.92918
	RPN3239	[M-H]-	1051.01	6.78997	Unknown	Unknown	-0.177081	-0.147018	1.4459	-0.542221	0.223003	-2.38554	-0.442252	0.343665	0.27864	0.521841	0.671884	0.209186	1.2131	0.27869	0.34497	0.46222	0.76179
	RPN3256	[M-H]-	465.249	17.1718	Unknown	Unknown	-1.21979	-0.967058	1.80885	0.819294	0.268905	-2.09149	-0.390273	0.365812	1.12791	0.548322	-0.419609	0.149132	0.75633	-0.40291	0.48742	0.3121	0.66474
	RPN3307	[M-H]-	303.975	6.80098	Unknown	Unknown	-0.616791	-0.141355	0.998959	0.727672	-0.338735	-1.36021	0.33843	1.33768	-2.04538	0.963443	-0.534669	0.670964	1.9167	0.93866	0.70197	0.15368	0.35153
	RPN3337	[M-H]-	290.454	28.8094	Unknown	Unknown	0.555357	-0.321926	1.10075	0.128121	-0.0472375	-3.07395	-0.388814	0.221595	0.527862	0.319658	0.691447	0.287133	1.1474	0.1984	0.3891	0.40994	0.79833
	RPN3338	[M-H]-	290.454	3.43661	Unknown	Unknown	0.632257	0.086807	1.04894	0.386232	0.216571	-0.705392	-4.55169	0.391138	0.626908	0.561837	0.766671	0.539727	1.2174	0.28381	0.54653	0.26239	0.80147
	RPN3341	[M-H]-	220.85	23.3338	Unknown	Unknown	0.447166	-1.62168	1.29589	0.0412947	-0.121973	-1.0812	-0.271876	-0.0272916	0.362689	1.24458	-0.662533	0.394927	1.122	0.16614	0.50872	0.29352	0.50073
	RPN3348	[M-H]-	997.823	2.9649	Unknown	Unknown	0.737791	-0.643171	1.34132	-2.2212	-0.374651	-0.976339	0.137702	0.353012	0.528002	0.570081	0.488447	0.0590029	1.0271	0.03862	0.20442	0.68949	1.0281
	RPN3398	[M-H]-	186.871	20.6449	Unknown	Unknown	-0.492625	-0.329828	1.5959	-0.00473742	-1.38867	-1.96094	0.322615	0.62934	0.399922	0.115729	1.60429	-0.490995	1.9239	0.94405	0.1659	0.78017	1.242
	RPN3409	[M-H]-	316.649	2.9584	Unknown	Unknown	0.65967	-0.458855	1.17544	-0.355687	-0.394068	-1.98673	-0.678101	0.264797	0.542897	0.0593891	0.6309	0.540349	1.1104	0.15109	0.37514	0.4258	0.6546
	RPN3421	[M-H]-	112.984	21.4344	Unknown	Unknown	0.37352	-0.259352	1.45839	0.234808	0.237702	-2.964	-0.491277	-0.055551	0.358785	0.54887	0.346696	0.211414	0.63612	-0.65262	0.63563	0.1968	0.44223
	RPN3437	[M-H]-	480.307	15.3792	Unknown	Unknown	-1.70139	-1.1916	2.29046	0.972321	0.848821	-0.191726	0.106176	1.35837	-0.425463	-0.304965	0.0678621	-1.82888	0.37278	-1.4236	0.65322	0.18494	0.49419
	RPN3442	[M-H]-	885.543	23.9718	Unknown	Unknown	0.856014	0.768477	1.64883	1.14567	1.12745	-3.09831	0.320522	0.40187	-1.78299	-1.89116	-0.581826	1.08544	0.32603	-1.6169	0.37093	0.43071	1.1782
	RPN3456	[M-H]-	112.984	21.614	Unknown	Unknown	-0.595365	-0.257468	1.60921	0.252999	-0.805129	-1.49782	-0.711841	0.575834	0.688375	-0.0861864	0.551988	0.275403	1.1229	0.16729	0.39652	0.40174	0.62252
	RPN3470	[M-H]-	484.308	16.3948	Unknown	Unknown	0.736351	0.0245549	0.809919	-0.761041	-0.816778	-1.37992	-0.331289	0.601164	0.291475	0.205708	0.623881	-0.00402781	1.0962	0.13256	0.2697	0.56912	0.66744
	RPN3488	[M-H]-	355.154	19.9424	Unknown	Unknown	1.11981	0.300658	-0.629183	0.621853	-0.104675	-1.81249	-1.08833	-0.846181	0.71001	0.610307	1.27879	-0.160573	1.2726	0.34772	0.77454	0.11095	0.24256
	RPN3528	[M-H]-	458.125	21.9917	Unknown	Unknown	0.533317	-1.34513	1.02026	-0.262009	-0.52604	-1.36967	-0.482631	0.0418581	0.626328	0.750573	0.75305	0.260091	1.5648	0.64594	0.17408	0.75925	0.93808
	RPN3529	[M-H]-	93.0345	13.921	Unknown	Unknown	-0.576448	1.27902	1.8182	1.39697	1.94274	-0.562915	-3.34528	-2.49229	-0.991836	-0.886768	0.865992	1.55261	0.37583	-1.4119	0.078142	1.1071	2.5494
	RPN3530	[M-H]-	1072.8	2.95715	Unknown	Unknown	0.0977265	-0.704911	1.28002	-0.405301	-0.610883	-1.5647	-0.642725	0.0258698	0.73064	0.967958	0.691956	0.134355	1.8506	0.88799	0.19526	0.70938	0.91824
	RPN3531	[M-H]-	716.879	2.96005	Unknown	Unknown	0.860844	-0.0327804	1.91798	0.109819	0.0658542	-1.64916	0.220113	-1.40649	0.342806	0.506009	0.651892	-1.58689	0.58249	-0.77969	0.51693	0.28657	0.61241
	RPN3532	[M-H]-	202.84	24.8791	Unknown	Unknown	0.453672	-0.910872	1.10582	-0.404989	-0.56053	-1.38192	-0.439459	-0.0403094	0.385415	0.641455	0.74898	0.402738	1.3966	0.4819	0.20214	0.69435	0.81755
	RPN3533	[M-H]-	107.049	14.5901	Unknown	Unknown	1.34762	0.546972	1.04078	0.762636	1.11339	-0.78444	-0.5507	-2.00256	-2.28051	-2.41833	1.5048	1.72034	0.67043	-0.57683	0.13816	0.85962	1.938
	RPN3534	[M-H]-	290.454	20.1474	Unknown	Unknown	0.821959	0.203343	1.23982	0.561347	-4.51118	-0.453346	0.207738	0.561021	0.438417	-0.689708	0.888783	0.731807	1.0004	0.00057004	0.44364	0.35297	1.0289
	RPN3535	[M-H]-	774.833	3.02459	Unknown	Unknown	0.310635	-0.332386	0.776727	-0.124082	0.219071	-2.98497	-0.836809	0.403209	0.526478	0.663158	0.926473	0.452494	2.274	1.1852	0.26521	0.57642	1.0275
	RPN3536	[M-H]-	290.454	24.1216	Unknown	Unknown	0.916463	-0.0554809	0.134925	0.384889	0.189143	-1.10641	-2.1967	0.465593	0.827625	0.683765	1.01144	-1.25525	1.8384	0.87843	0.80369	0.094912	0.22307
	RPN3537	[M-H]-	290.457	5.53515	Unknown	Unknown	0.837892	-0.0460372	1.34372	-2.67046	0.162641	-0.963571	-1.01416	0.395721	0.840961	0.653174	-0.21377	0.673898	1.0935	0.129	0.51124	0.29137	0.64286
	RPN3538	[M-H]-	494.101	21.9573	Unknown	Unknown	-0.785441	-0.559289	1.33297	0.164069	-0.16336	-1.93425	-0.500746	0.0831241	0.631763	0.616016	0.767267	0.347867	1.6333	0.70775	0.20873	0.68041	0.93616
	RPN3539	[M-H]-	290.452	21.3687	Unknown	Unknown	0.550346	0.0590182	1.14906	0.393252	-4.1185	-0.652767	-0.432012	0.423304	0.75677	1.12642	0.154191	0.590916	1.4181	0.50395	0.30376	0.51747	1.2607
	RPN3540	[M-H]-	290.456	19.6618	Unknown	Unknown	0.540545	-1.30898	1.27006	0.118405	-0.232101	-1.72334	-0.609	0.0406907	0.417049	0.352729	0.71312	0.420818	1.0078	0.011206	0.39175	0.407	0.64266
	RPN3541	[M-H]-	1174.78	2.96012	Unknown	Unknown	0.593991	-0.863021	1.02805	-0.220363	-0.646553	-1.57009	-0.884161	0.528165	0.807847	0.534376	0.58683	0.104932	1.579	0.65902	0.25726	0.58963	0.80752
	RPN3542	[M-H]-	290.455	11.7017	Unknown	Unknown	0.823191	-0.43564	1.49093	-0.787323	-0.0691466	-1.67204	-0.472589	0.216229	-0.170516	0.521477	0.03409	0.521344	0.55879	-0.83963	0.66799	0.17523	0.31283
	RPN3544	[M-H]-	290.452	16.3144	Unknown	Unknown	0.497415	-0.579073	1.32155	-0.511657	-0.193604	-1.75525	-0.908604	-0.0564576	0.467103	0.384907	0.862971	0.470702	1.2013	0.26464	0.43097	0.36556	0.58742
	RPN3545	[M-H]-	1174.78	2.96306	Unknown	Unknown	0.657618	-0.388295	1.05104	0.119241	-0.534626	-2.78122	-0.609794	0.311931	0.719908	0.619185	0.62364	0.211377	1.3598	0.44335	0.3121	0.5057	0.90293
	RPN3546	[M-H]-	756.815	3.00101	Unknown	Unknown	0.173005	-0.26015	-0.738706	-0.039297	0.56521	-1.26026	-2.14427	0.321349	0.793026	0.626572	1.26201	0.70152	5.0136	2.3258	0.37832	0.42214	0.75084
	RPN3551	[M-H]-	494.101	24.4277	Unknown	Unknown	0.439372	-0.688314	1.24389	0.121541	-0.354576	-1.9504	-0.668552	0.0441038	0.538844	0.43169	0.490022	0.352376	1.0287	0.040873	0.43054	0.36598	0.57195
	RPN3553	[M-H]-	946.825	2.96063	Unknown	Unknown	0.219044	-2.58231	1.16269	0.199179	0.386006	-1.16732	0.183447	0.555823	0.482177	0.535019	0.715843	-0.689603	1.2568	0.32977	0.33686	0.47256	0.85792
	RPN3554	[M-H]-	1031.82	2.96332	Unknown	Unknown	0.902047	-1.01171	1.4438	-0.392504	-1.00478	-1.54703	-0.168769	0.552563	-0.0718694	0.304496	0.825631	0.168124	0.78889	-0.34211	0.316	0.50032	0.77489
	RPN3559	[M-H]-	1048.83	2.95481	Unknown	Unknown	0.0259342	-0.696976	1.40206	-0.516887	-0.20175	-1.57206	0.78175	0.25759	-0.668958	-0.638492	1.16487	0.662916	2.007	1.0051	0.33046	0.48088	0.75058
	RPN356	[M-H]-	221.839	9.05828	Unknown	Unknown	0.299589	-0.324616	1.2871	0.648183	-1.56372	-1.52678	-0.0880665	-0.531407	1.02784	0.110768	0.808095	-0.146973	0.87109	-0.19911	0.47977	0.31896	0.56799
	RPN3568	[M-H]-	837.998	6.79389	Unknown	Unknown	0.12139	-0.192108	1.04112	-0.0885645	-0.0969973	-3.19368	-0.368819	0.243592	0.518605	0.629856	0.97263	0.412972	2.3881	1.2558	0.22185	0.65394	1.1592
	RPN3578	[M-H]-	1141.29	2.95939	Unknown	Unknown	0.237488	-0.236102	0.805294	-0.580582	-0.925973	-1.16929	-0.275171	0.803597	-0.502557	0.754601	1.19244	-0.10375	2.6365	1.3986	0.16295	0.78794	0.89952
	RPN3579	[M-H]-	221.839	9.5655	Unknown	Unknown	0.176557	-1.56353	0.635218	0.553725	-0.267317	-1.7112	0.394874	-1.00282	0.843814	0.704169	0.556383	0.68013	2.3276	1.2188	0.18388	0.73547	1.0475
	RPN3580	[M-H]-	460.121	25.3676	Unknown	Unknown	0.449796	-0.588432	1.16478	-2.22522	0.390456	-1.34994	-0.340839	0.399568	0.849406	0.874816	-0.12631	0.501918	1.3094	0.38889	0.22553	0.6468	1.0388
	RPN3581	[M-H]-	749.547	10.5202	Unknown	Unknown	-0.687463	-0.293737	1.55544	0.243341	0.0387138	-1.27313	-0.488525	0.296937	-1.57177	0.591704	1.05201	0.536469	1.3479	0.43072	0.80639	0.093454	0.2006
	RPN3589	[M-H]-	1031.82	2.96774	Unknown	Unknown	0.593481	-0.814204	1.70998	-0.372285	-1.1167	-1.70289	-0.155597	0.386429	0.130204	0.364944	0.463517	0.513118	0.80654	-0.31019	0.29922	0.52401	0.81937
	RPN3595	[M-H]-	723.571	2.9714	Unknown	Unknown	0.331203	-0.793299	0.98282	-0.102929	-0.264262	-1.86356	-0.692355	0.0687897	0.475431	0.375476	0.933174	0.549514	1.8274	0.86981	0.24217	0.61587	0.82294
	RPN3603	[M-H]-	492.102	18.1166	Unknown	Unknown	0.332843	-1.82322	1.36105	0.513001	-0.499339	-2.17613	-0.730575	0.142974	0.23086	0.962627	0.979626	0.706275	1.3693	0.45339	0.25073	0.6008	1.1029
	RPN3613	[M-H]-	220.85	8.49219	Unknown	Unknown	0.515995	-3.30453	0.939401	0.307831	-0.45452	-0.501955	0.0488419	0.0710869	0.508363	0.648561	0.795136	0.425788	1.4162	0.50199	0.21815	0.66125	1.202
	RPN3628	[M-H]-	530.146	19.5029	Unknown	Unknown	1.07104	0.268688	0.806638	-0.282819	-1.66838	-1.17666	0.526396	-0.945255	-0.838723	-0.485889	1.6406	1.08436	1.5147	0.59903	0.61289	0.21262	0.47234
	RPN3629	[M-H]-	530.146	22.7452	Unknown	Unknown	0.301853	-0.938125	1.66388	-1.98734	0.606423	-0.479483	-0.522629	-0.0767206	0.0669425	-0.52519	1.62317	0.26722	0.76102	-0.394	0.66099	0.1798	0.40078
	RPN3639	[M-H]-	166.863	21.2187	Unknown	Unknown	-1.13737	-0.31519	1.5129	0.135743	0.364027	-2.05919	0.299978	0.186602	0.895938	-2.04953	1.17611	0.989985	1.7628	0.81784	0.4933	0.30689	0.72142
	RPN3649	[M-H]-	560.704	26.6362	Unknown	Unknown	0.998107	-0.352967	-1.00987	0.674699	0.192616	-2.52428	-0.0866774	-0.207676	0.785783	0.88682	0.0941877	0.549253	1.2414	0.31197	0.25653	0.59086	0.97293
	RPN3651	[M-H]-	220.85	9.67146	Unknown	Unknown	0.651326	-0.994428	0.420143	0.187054	-1.27208	-1.88384	-0.972087	-0.165174	1.28202	0.874594	1.26136	0.611102	3.2004	1.6782	0.11492	0.9396	1.3917
	RPN3655	[M-H]-	219.842	7.77696	Unknown	Unknown	0.113288	-0.51625	0.992374	0.502131	-0.468577	-1.97247	-0.908814	-0.283995	1.27046	0.100353	0.969916	0.201578	1.5809	0.66078	0.41865	0.37814	0.64944
	RPN3661	[M-H]-	268.797	23.6733	Unknown	Unknown	0.0122192	-0.604122	1.03158	0.0426604	0.331998	-1.23058	0.0442102	-0.378117	0.626157	-1.46111	1.35922	0.225887	1.5899	0.66898	0.78799	0.10348	0.20032
	RPN3662	[M-H]-	202.884	8.91799	Unknown	Unknown	-0.122416	-0.852781	0.852834	0.270773	-1.17237	-1.17257	-0.346219	-0.558106	1.02063	0.517968	0.933644	0.628621	2.7583	1.4638	0.1237	0.90762	1.0571
	RPN3663	[M-H]-	495.103	25.7365	Unknown	Unknown	-0.345142	-1.28651	0.444617	0.999883	0.26348	-0.541387	-0.43754	0.430887	-1.46506	1.19832	1.31043	-0.571969	1.7209	0.78316	0.78598	0.10459	0.22381
	RPN3664	[M-H]-	461.29	25.5256	Unknown	Unknown	0.858299	-1.82134	1.19532	-2.13774	0.375224	-0.275811	-1.9901	0.446643	0.851846	0.493518	1.16084	0.8433	1.5627	0.64402	0.43407	0.36244	0.86915
	RPN3698	[M-H]-	461.29	23.4987	Unknown	Unknown	0.168414	-0.710702	1.13112	-0.158139	-0.307537	-1.93737	-0.620168	-0.063992	0.634541	0.463743	0.763758	0.636328	1.9217	0.94241	0.22577	0.64633	0.87308
	RPN3705	[M-H]-	486.26	16.437	Unknown	Unknown	0.676565	0.120913	0.885646	-0.0158945	-0.122085	-3.82044	0.0624225	0.523483	0.476575	0.319146	0.639908	0.253764	1.3514	0.43446	0.31204	0.50579	1.095
	RPN3715	[M-H]-	470.235	16.9972	Unknown	Unknown	0.818677	-1.15287	0.728565	-1.73908	-0.25346	-1.3982	0.215904	0.33023	0.752629	0.15771	0.839739	0.700149	1.9357	0.95286	0.05785	1.2377	1.442
	RPN3716	[M-H]-	469.23	16.329	Unknown	Unknown	-0.550597	-0.815621	-0.838427	0.675659	0.235145	-0.618953	0.232452	0.599814	1.01667	-1.91993	1.25346	0.730321	4.205	2.0721	0.26081	0.58367	0.92052
	RPN3758	[M-H]-	487.284	17.8596	Unknown	Unknown	0.727865	0.286679	0.77512	-2.14409	-0.603508	-0.902128	-0.00829148	0.738387	0.332583	0.349993	0.615677	-0.168292	1.1379	0.18633	0.22887	0.64041	0.89514
	RPN3761	[M-H]-	396.455	10.1223	Unknown	Unknown	0.480443	-0.399479	1.46623	0.00254853	0.024569	-1.82914	-0.804084	-0.482057	0.664799	-0.437438	0.718161	0.595452	1.0024	0.0035053	0.87453	0.058227	0.12264
	RPN3762	[M-H]-	177.878	10.1303	Unknown	Unknown	-3.22062	-1.99768	1.47636	-0.515273	0.566592	-0.556987	0.00269346	0.700265	0.95653	0.737105	0.983534	0.867491	2.0784	1.0555	0.073866	1.1316	2.0441
	RPN3767	[M-H]-	332.917	3.00906	Unknown	Unknown	0.647348	0.313191	-2.27413	0.413405	0.920713	-1.13354	-0.573104	0.472648	0.800981	-1.75926	1.1639	1.00785	1.5014	0.58631	0.60199	0.22041	0.53563
	RPN3771	[M-H]-	317.008	10.0865	Unknown	Unknown	-0.300861	-0.394861	1.35354	0.295581	0.0972029	-1.26477	-0.748678	-1.64485	0.793088	0.803638	0.304594	0.70638	1.493	0.57822	0.89827	0.046591	0.10307
	RPN3774	[M-H]-	441.808	2.96743	Unknown	Unknown	-1.69082	-2.29445	0.766705	-1.12682	0.987417	0.834104	1.27662	1.94264	1.76404	0.956312	-1.6244	-1.79135	2.2945	1.1982	0.37666	0.42405	1.2146
	RPN3775	[M-H]-	494.101	20.2103	Unknown	Unknown	0.543072	-1.87802	1.25563	0.396444	0.0522612	-2.78553	-0.163359	0.126066	0.689422	0.298635	0.832701	0.632672	1.1477	0.1987	0.25043	0.60131	1.1628
	RPN3777	[M-H]-	978.998	10.1283	Unknown	Unknown	-1.53073	-9.46415e-05	1.54062	0.330667	0.31312	-1.68695	-0.380282	-0.879255	0.891673	-0.343027	0.90462	0.839645	1.2074	0.27186	0.57734	0.23857	0.49835
	RPN3780	[M-H]-	290.453	24.4651	Unknown	Unknown	0.935059	0.289689	1.31603	0.62626	0.403204	-0.424044	0.316055	0.629047	-3.70727	-2.12244	0.95587	0.782541	0.75169	-0.41178	0.23219	0.63417	1.5141
	RPN3781	[M-H]-	290.455	16.6391	Unknown	Unknown	0.609302	-0.510633	0.992512	0.087126	-0.18437	-2.30071	-0.583047	0.073053	0.54302	0.317507	0.721815	0.234421	1.1187	0.16181	0.41003	0.38718	0.62888
	RPN3783	[M-H]-	232.921	27.2317	Unknown	Unknown	0.44909	-0.494417	1.47557	0.338115	-0.355701	-2.18225	-0.763973	-0.206848	0.637146	0.293426	0.527799	0.282036	0.76912	-0.37872	0.64787	0.18852	0.37036
	RPN3786	[M-H]-	95.4188	10.1099	Unknown	Unknown	0.626318	-0.369881	1.39921	-1.76193	0.0781152	-1.61868	-0.647264	0.276954	0.580749	0.271582	0.736768	0.428057	1.0903	0.12479	0.33848	0.47046	0.79253
	RPN3793	[M-H]-	100.562	10.1161	Unknown	Unknown	-0.793392	-2.20603	0.412398	-1.49718	-0.515948	1.32	2.01646	1.27181	1.34926	0.840278	-0.773056	-1.42461	3.1609	1.6603	0.17895	0.74727	1.5786
	RPN3802	[M-H]-	749.547	10.1053	Unknown	Unknown	0.863111	0.142124	-0.518875	-1.62236	0.405129	-1.22501	-0.315948	-0.672815	1.12996	-0.323658	1.1383	1.00005	2.3169	1.2122	0.24309	0.61423	0.94126
	RPN3804	[M-H]-	986.787	2.97906	Unknown	Unknown	0.38496	-0.119815	0.50994	-0.0970992	0.63053	-1.20474	-1.04837	0.733176	1.09695	-1.75777	0.184757	0.687484	1.7712	0.82469	0.95009	0.022236	0.049942
	RPN3814	[M-H]-	1120.78	2.94753	Unknown	Unknown	0.843265	0.0633486	-0.696314	0.430344	-1.65619	-0.06976	-1.86187	1.33198	-1.14787	2.1477	-1.0559	1.67127	3.8516	1.9455	0.6576	0.18204	0.5223
	RPN3816	[M-H]-	221.839	9.17308	Unknown	Unknown	0.406416	-0.174767	1.2363	0.638949	-0.375793	-1.41346	0.130277	-0.382175	0.907289	-2.2689	0.714333	0.58153	1.0226	0.032245	0.866	0.062482	0.15287
	RPN3823	[M-H]-	1005.31	2.97086	Unknown	Unknown	0.745048	-0.848832	1.37729	0.175749	-0.149418	-1.03565	-1.16385	0.108683	0.939823	-1.71968	1.04648	0.524364	1.1397	0.18864	0.8865	0.052321	0.12714
	RPN3824	[M-H]-	699.36	2.9747	Unknown	Unknown	0.495141	-0.878469	1.48199	-0.0682218	-0.0753476	-2.31681	-0.533651	-0.256458	0.531335	0.823543	0.403188	0.393763	1.0882	0.12188	0.44101	0.35555	0.65532
	RPN3838	[M-H]-	370.864	27.7458	Unknown	Unknown	0.471588	-0.527136	1.41734	0.0833867	-0.597248	-1.77397	-0.70908	-0.387892	0.324653	0.547689	0.564069	0.586597	1.0256	0.036476	0.54961	0.25994	0.44565
	RPN3843	[M-H]-	460.122	21.7984	Unknown	Unknown	-0.0800229	0.540628	-0.591591	0.257693	0.0661136	0.00824654	0.564873	0.994817	1.64282	-1.48239	0.0594961	-1.98068	3.7368	1.9018	0.91342	0.03933	0.096763
	RPN3853	[M-H]-	317.01	26.9384	Unknown	Unknown	0.274015	-0.782185	1.1298	-0.218091	-0.424306	-1.57946	-0.821373	-0.0415963	0.667314	0.654865	0.861247	0.279775	1.754	0.81066	0.26794	0.57196	0.7701
	RPN3857	[M-H]-	63.7941	10.1429	Unknown	Unknown	0.730811	-0.176554	0.212887	0.0265914	0.116548	-1.98568	-1.65465	0.234129	0.774583	0.353552	0.87849	0.489287	2.5113	1.3284	0.52095	0.2832	0.51753
	RPN3867	[M-H]-	214.911	27.7772	Unknown	Unknown	0.0714266	-0.161345	1.27051	-0.13957	-0.278214	-1.71778	-0.319285	0.32612	0.664054	0.674547	-0.713823	0.323369	1.481	0.56657	0.49659	0.304	0.45958
	RPN3874	[M-H]-	186.871	8.10857	Unknown	Unknown	0.485722	-0.44168	1.23931	0.623387	-0.130925	-0.362634	-2.10764	0.189545	0.105205	0.820248	-0.738191	0.317655	0.61006	-0.71297	0.37277	0.42856	0.68009
	RPN3876	[M-H]-	317.022	23.9235	Unknown	Unknown	1.14247	-1.81031	-0.252658	-1.50917	-1.5901	-0.344172	0.386496	0.935919	0.750763	1.23418	1.06994	-0.0133557	3.8286	1.9368	0.01548	1.8102	2.1001
	RPN3878	[M-H]-	167.018	4.48833	Unknown	Unknown	0.272019	-0.459442	1.23969	-0.0219389	0.313186	-1.74315	-0.646831	0.13891	0.175591	-1.06902	1.08393	0.717052	1.1591	0.21299	0.80412	0.09468	0.19232
	RPN3884	[M-H]-	843.323	2.97586	Unknown	Unknown	0.583648	-0.420998	0.946595	-1.38775	-0.018635	-1.79166	-0.904404	0.452915	0.669297	0.680953	1.41437	-0.22433	2.1019	1.0717	0.23438	0.63008	1.0052
	RPN3891	[M-H]-	333.133	10.6649	Unknown	Unknown	0.470092	-1.55748	1.02983	-0.132112	-0.224125	-1.30318	-1.0088	0.190006	0.430694	0.590982	1.11647	0.397622	1.8165	0.86119	0.27852	0.55514	0.82628
	RPN3895	[M-H]-	1075.64	21.3457	Unknown	Unknown	0.527225	-0.152963	0.702083	-2.84951	-0.263269	-0.871193	0.0287847	-0.658365	0.491803	1.41256	1.13393	0.498909	2.8993	1.5357	0.14265	0.84573	1.3993
	RPN3903	[M-H]-	221.839	8.61091	Unknown	Unknown	-1.25317	-0.265701	0.973803	1.00155	-0.749844	-1.90916	0.124687	-0.429307	1.24231	0.504879	0.719037	0.0409251	1.332	0.41355	0.20267	0.69322	1.06
	RPN3907	[M-H]-	485.298	17.7614	Unknown	Unknown	-1.68326	0.452383	1.12582	0.159704	0.144124	-0.294868	0.304253	0.861391	-3.15272	0.666706	0.898252	0.518212	1.726	0.78743	0.96663	0.014739	0.046243
	RPN3910	[M-H]-	488.286	16.4203	Unknown	Unknown	1.15159	0.634138	1.41928	0.357344	0.430748	-0.25275	-0.573525	-0.876014	0.761249	0.38097	-1.39968	-2.03334	0.28621	-1.8048	0.030633	1.5138	1.8
	RPN3911	[M-H]-	485.837	17.9125	Unknown	Unknown	0.812049	0.095671	0.736731	-1.07905	-0.899594	-1.35625	-0.264271	0.62717	0.385362	0.430714	0.4838	0.0276726	1.1884	0.24902	0.20183	0.69501	0.81352
	RPN3913	[M-H]-	485.464	19.9208	Unknown	Unknown	0.778677	0.113939	0.693588	-0.925794	-0.836522	-1.24565	-0.369861	0.782335	0.211798	0.483747	0.534072	-0.220332	1.2682	0.34279	0.26796	0.57193	0.68421
	RPN3919	[M-H]-	112.984	24.1727	Unknown	Unknown	0.496949	-0.484646	1.29701	0.249052	-0.416577	-1.61981	-0.711359	0.485406	-1.45817	0.402454	1.01603	0.743658	1.2957	0.37378	0.78352	0.10595	0.23005
	RPN3920	[M-H]-	186.871	24.8908	Unknown	Unknown	-0.965418	-0.104068	1.75172	0.734848	-0.780049	-1.0658	-0.798649	-0.615165	1.14235	-0.0496585	-0.323911	1.0738	0.89127	-0.16606	0.80776	0.092718	0.20634
	RPN3921	[M-H]-	493.107	21.7778	Unknown	Unknown	0.255872	-0.445761	1.0994	-0.0589861	-0.354426	-1.52682	-1.85499	0.232282	0.428519	0.777074	1.0222	0.425633	2.1283	1.0897	0.54644	0.26246	0.49603
	RPN3938	[M-H]-	219.842	7.30211	Unknown	Unknown	0.926555	0.0488649	0.0683281	1.01339	-1.15536	-2.25863	0.134653	-0.0325422	0.968123	-0.480206	-0.249461	1.01629	1.0302	0.042905	0.4515	0.34535	0.65298
	RPN3942	[M-H]-	236.102	13.2313	Unknown	Unknown	0.279461	-0.496185	1.57209	0.171669	-0.0917641	-1.85196	-0.842098	-0.144653	0.89197	0.419424	0.137563	-0.0455153	0.71624	-0.48149	0.79251	0.101	0.20053
	RPN3948	[M-H]-	485.837	16.4536	Unknown	Unknown	0.699396	-0.000213987	1.05249	-0.794108	-0.869729	-1.34103	-0.286062	0.474601	0.296732	0.190234	0.613821	-0.0361299	0.89909	-0.15346	0.33343	0.47699	0.60309
	RPN3959	[M-H]-	112.984	20.9348	Unknown	Unknown	-0.152984	-0.381536	1.47714	0.532666	0.233479	-0.768646	0.0437961	0.557897	0.668156	-3.5565	0.532019	0.814505	1.1661	0.22171	0.6889	0.16185	0.45243
	RPN3965	[M-H]-	465.249	18.2039	Unknown	Unknown	-0.176419	-0.841764	1.24823	0.477904	-0.399429	-0.821569	0.0435278	-2.07382	1.22984	0.608792	0.654559	0.0501455	1.4981	0.58317	0.77191	0.11243	0.2469
	RPN3972	[M-H]-	493.107	21.5894	Unknown	Unknown	-0.535821	-0.338595	0.849069	0.533675	0.0416906	-1.80463	-0.377563	0.0990252	-0.238052	0.738187	0.40969	0.62332	1.3127	0.39256	0.34971	0.45629	0.60377
	RPN3974	[M-H]-	312.168	23.4692	Unknown	Unknown	-1.56274	0.623327	0.451083	0.970384	-0.906961	-0.997811	-1.28482	0.409916	0.706022	0.309387	0.468688	0.813521	1.3239	0.40474	0.39157	0.40719	0.68467
	RPN3978	[M-H]-	674.852	2.98543	Unknown	Unknown	0.021858	-0.250172	0.898219	0.036799	-1.79586	-1.54865	-0.458321	0.434849	0.505616	0.50196	0.896877	0.756826	3.2341	1.6933	0.087351	1.0587	1.2694
	RPN3980	[M-H]-	219.842	7.85742	Unknown	Unknown	0.921699	0.0865699	-0.753288	0.793446	-0.00118464	-2.22595	-0.0145173	0.289392	1.35929	0.646547	-1.53916	0.437161	1.5163	0.60055	0.53917	0.26828	0.56725
	RPN3984	[M-H]-	321.206	23.7557	Unknown	Unknown	0.833378	-0.0598219	1.59171	0.581143	0.167594	-1.27475	-0.436461	-2.05858	1.01555	0.141839	-0.642714	0.141117	0.40925	-1.2889	0.31343	0.50386	0.88513
	RPN3987	[M-H]-	461.29	24.4179	Unknown	Unknown	0.314507	-1.04398	0.944074	-0.0529756	-0.486952	-2.34846	-0.288667	-0.0312611	0.813644	0.945352	0.523985	0.710734	2.3776	1.2495	0.1125	0.94884	1.2867
	RPN3993	[M-H]-	217.863	21.1452	Unknown	Unknown	1.07308	-2.82463	0.771543	0.174271	0.207951	-0.666261	0.33624	0.477206	0.490663	-2.23382	1.41363	0.780132	1.5706	0.65132	0.59727	0.22383	0.60832
	RPN3995	[M-H]-	788.399	22.2899	Unknown	Unknown	0.915188	-0.218498	1.9644	1.67173	-0.215921	-1.26243	-1.76605	-1.13327	-0.239015	-0.854264	0.656903	0.481212	0.25019	-1.9989	0.16837	0.77373	1.3737
	RPN4024	[M-H]-	112.984	19.4077	Unknown	Unknown	0.182389	-0.734347	1.34236	0.40415	-1.2323	-1.65958	-0.281365	0.196619	0.491101	-0.590288	1.06261	0.818657	1.3317	0.41322	0.30892	0.51015	0.81683
	RPN4038	[M-H]-	790.398	24.6946	Unknown	Unknown	0.677942	-0.915886	1.47816	-0.401989	-0.833871	-0.460378	-0.0738998	0.631951	-1.45569	0.229673	0.9061	0.217883	0.92078	-0.11906	0.77352	0.11153	0.21946
	RPN4048	[M-H]-	494.759	26.6401	Unknown	Unknown	0.572188	-0.300247	1.25116	0.0801871	-1.34546	-1.96946	-0.618288	0.194556	0.660564	0.393991	1.02589	0.0549178	1.2237	0.2913	0.31612	0.50015	0.82371
	RPN4073	[M-H]-	492.104	21.873	Unknown	Unknown	0.419576	-0.406182	-1.12696	0.348086	-0.0218068	-1.7857	-0.597217	0.22816	0.806229	0.716203	0.912479	0.507134	4.1261	2.0448	0.070272	1.1532	1.2382
	RPN4075	[M-H]-	290.455	7.3286	Unknown	Unknown	0.687359	-0.00863186	1.05715	0.38569	0.1792	-0.811373	-0.0205548	-4.00915	0.66342	0.529725	0.760263	0.586903	1.1	0.13747	0.55086	0.25896	0.71676
	RPN4077	[M-H]-	1005.81	2.97228	Unknown	Unknown	0.576827	-0.175226	1.10686	-0.020258	-0.736326	-1.7605	-1.67305	0.576752	0.740397	0.952886	0.396668	0.0149724	1.5922	0.671	0.56622	0.24701	0.48539
	RPN4079	[M-H]-	929.334	2.9518	Unknown	Unknown	0.31017	-0.67619	1.58608	0.302885	-0.906143	-1.58679	-0.898649	0.0678642	0.19579	0.371351	0.822903	0.410723	0.84959	-0.23517	0.54576	0.26299	0.4668
	RPN4081	[M-H]-	219.842	8.2057	Unknown	Unknown	0.971647	0.0504424	1.19616	-2.49649	0.178007	-1.03103	0.0799588	0.184471	0.569459	-1.79524	1.00043	1.09219	1.2212	0.28828	0.60619	0.21739	0.54442
	RPN4082	[M-H]-	827.85	2.96466	Unknown	Unknown	0.446959	-0.942666	1.49498	0.121827	-0.274512	-2.23972	-0.313863	0.440528	0.687195	0.430859	0.650511	-0.502094	1.0703	0.098036	0.42633	0.37025	0.67044
	RPN4092	[M-H]-	221.839	9.61554	Unknown	Unknown	0.488935	-0.112212	0.769022	0.485243	-0.0644276	-4.18328	0.389483	-0.258439	0.676642	0.690045	0.719508	0.399479	1.649	0.72155	0.28807	0.5405	1.2593
	RPN4099	[M-H]-	265.144	21.5296	Unknown	Unknown	1.02129	-0.464989	1.15464	0.317447	-1.55812	-1.23339	-0.788678	0.292022	0.645707	-0.546914	0.98983	0.171148	0.84168	-0.24866	0.65014	0.18699	0.36724
	RPN4102	[M-H]-	221.839	9.75486	Unknown	Unknown	0.553751	-0.318726	0.195165	0.391721	-0.4492	-2.77795	0.665105	-1.01317	0.994144	0.958342	0.678194	0.122622	2.9957	1.5829	0.20399	0.69038	1.1575
	RPN4107	[M-H]-	186.871	22.8188	Unknown	Unknown	0.124391	0.216557	0.494286	-1.59839	0.551401	-0.849285	0.249078	-0.607351	1.35205	1.01092	-1.54914	0.605494	2.3201	1.2142	0.54498	0.26362	0.51062
	RPN4114	[M-H]-	658.884	3.02968	Unknown	Unknown	0.622654	-0.846664	1.58091	-0.649245	0.05329	-2.58004	-0.242227	0.367159	0.450721	0.777117	0.239618	0.226701	0.91322	-0.13096	0.3337	0.47665	0.87543
	RPN4118	[M-H]-	459.128	20.8266	Unknown	Unknown	0.7423	-0.0855254	-0.0841174	-0.873113	0.83989	-2.32966	0.869458	0.661071	1.35249	-2.11246	0.304076	0.715599	2.4657	1.302	0.41051	0.38668	0.86154
	RPN4120	[M-H]-	532.143	24.5838	Unknown	Unknown	-1.22872	0.0474593	0.415978	0.731508	-1.2961	-0.433814	0.145066	0.76454	0.138382	-1.4532	0.829539	1.33937	2.691	1.4282	0.289	0.5391	0.84877
	RPN4121	[M-H]-	1028.77	3.00269	Unknown	Unknown	0.291513	0.0975463	-0.4444	-2.60637	0.616015	-0.80331	-0.684883	0.54021	0.660318	-0.0569214	1.43733	0.952955	3.5712	1.8364	0.12374	0.90747	1.3711
	RPN4127	[M-H]-	496.098	20.7548	Unknown	Unknown	-0.842135	0.153315	0.488216	0.713751	0.333729	-1.84002	0.297798	0.686865	1.19547	-2.9862	1.12299	0.676227	2.3556	1.2361	0.67191	0.17269	0.47795
	RPN4136	[M-H]-	485.299	18.4109	Unknown	Unknown	0.787292	0.301903	0.820054	-0.231768	-0.299976	-0.760374	0.0195822	0.691111	0.386199	0.575849	0.671725	-2.9616	1.2277	0.29596	0.75326	0.12305	0.29699
	RPN4152	[M-H]-	217.863	22.5971	Unknown	Unknown	-0.0315376	-0.134975	0.787234	-2.15955	0.0776133	-1.13959	0.387703	-0.0945154	0.866347	-0.646509	1.25705	0.830727	3.8613	1.9491	0.12308	0.9098	1.2516
	RPN4153	[M-H]-	460.121	24.3532	Unknown	Unknown	-1.34908	-2.30483	1.27805	0.393606	0.425872	-0.800087	-0.415629	0.471384	0.833319	0.504345	0.186858	0.7762	1.3214	0.40202	0.20088	0.69707	1.134
	RPN4155	[M-H]-	532.143	22.7226	Unknown	Unknown	0.986361	-1.33077	0.445868	-0.406827	0.193514	-2.06141	0.191915	0.699727	0.622709	-0.612397	0.468786	0.802532	1.713	0.77655	0.19027	0.72062	1.0459
	RPN4159	[M-H]-	402.8	26.645	Unknown	Unknown	0.783373	-0.759728	1.66203	0.207009	-1.26361	-0.854146	-0.134949	-1.5117	0.863655	0.703881	0.990648	-0.686465	0.96448	-0.052174	0.90514	0.043283	0.10831
	RPN4162	[M-H]-	496.098	24.1943	Unknown	Unknown	1.10142	-2.02332	-0.133392	-0.320791	0.0612847	-1.25618	0.0117521	0.324128	-0.140829	0.509353	1.0796	0.786966	2.3311	1.221	0.1059	0.97512	1.2373
	RPN4170	[M-H]-	585.202	15.1027	Unknown	Unknown	-0.0592659	-0.133771	0.910683	-3.1006	-0.380698	-0.124713	-0.65538	1.45042	0.914031	0.796137	-0.103773	0.486929	4.0018	2.0006	0.16039	0.79483	1.39
	RPN4177	[M-H]-	532.143	21.8033	Unknown	Unknown	0.54948	-0.699081	1.17492	-2.00593	-0.178275	-1.25102	-0.0203858	0.572655	0.991159	0.594724	-0.207745	0.479493	1.5294	0.61297	0.14609	0.83539	1.1598
	RPN4180	[M-H]-	219.843	23.6831	Unknown	Unknown	-1.0496	0.464036	1.00352	-0.966029	-0.0586866	-1.30808	-0.0760481	-0.216665	1.15613	0.250433	1.10781	-0.306822	1.7128	0.77639	0.20102	0.69677	0.9215
	RPN4187	[M-H]-	460.122	20.4703	Unknown	Unknown	0.680279	-0.103209	-1.2679	0.372354	0.447466	-2.77305	0.266486	-1.04753	0.888751	0.498394	0.984268	1.05369	2.4602	1.2987	0.19476	0.71051	1.2724
	RPN4190	[M-H]-	495.104	25.037	Unknown	Unknown	-0.0446611	-0.162861	1.54862	-2.09771	-0.833759	-1.2796	0.0448516	0.543966	0.851849	-0.247212	1.05904	0.617481	2.0118	1.0085	0.11132	0.95344	1.3812
	RPN4194	[M-H]-	166.864	22.0143	Unknown	Unknown	-0.644722	-0.154238	1.69321	0.838949	-2.10978	-0.506513	0.45233	-1.16471	-0.152623	1.6425	-1.12985	1.23545	1.315	0.3951	0.69119	0.1604	0.42498
	RPN4201	[M-H]-	418.774	26.545	Unknown	Unknown	0.664862	0.0176225	1.74041	0.105679	-0.476717	-1.34093	0.012505	-0.0436362	0.881297	-0.807543	-0.0351406	-0.718417	0.35371	-1.4994	0.641	0.19314	0.34213
	RPN4206	[M-H]-	443.807	6.08459	Unknown	Unknown	0.364816	-0.18692	-1.43886	0.511736	-0.606085	-0.796401	-0.629683	0.172874	1.07451	0.713734	0.564363	0.255919	3.1708	1.6648	0.091628	1.038	1.0355
	RPN4207	[M-H]-	221.842	24.5013	Unknown	Unknown	0.711418	-1.22989	0.759564	0.178074	-0.49167	-1.58188	-0.685241	0.0622077	0.67697	0.222988	0.899218	0.478238	1.4184	0.50428	0.26276	0.58045	0.79616
	RPN4216	[M-H]-	221.844	24.7535	Unknown	Unknown	1.06922	-1.26908	-1.10745	0.633295	0.286975	-2.68984	0.0994493	0.385266	0.321163	0.609556	0.999699	0.661749	1.5462	0.62869	0.11536	0.93793	1.4807
	RPN4223	[M-H]-	469.23	17.3847	Unknown	Unknown	0.918137	-0.136199	0.583667	-0.16335	-0.537014	-1.42349	-0.297561	-1.55201	0.88092	0.649917	1.02896	0.0480298	1.7359	0.79567	0.63733	0.19563	0.3649
	RPN4236	[M-H]-	1075.63	21.8026	Unknown	Unknown	0.866044	-0.279331	-0.674623	-3.93795	0.144761	-0.518164	0.167238	0.302821	0.788369	1.69225	0.737437	0.711147	4.3492	2.1208	0.067	1.1739	2.1171
	RPN4249	[M-H]-	72.614	5.48707	Unknown	Unknown	-0.393718	0.388164	1.29386	-0.109976	0.538119	-3.12203	-1.243	0.12429	0.421636	-0.249637	1.44327	0.909025	1.3053	0.38434	0.53658	0.27036	0.67643
	RPN4264	[M-H]-	788.858	7.91709	Unknown	Unknown	-0.318497	-0.440162	-1.0279	-1.65921	1.56193	1.35718	0.63663	3.6482	-1.40004	-1.50125	-1.32425	0.467365	1.6277	0.70288	0.85992	0.065543	0.25345
	RPN4266	[M-H]-	290.46	4.44319	Unknown	Unknown	1.09731	0.52909	1.47875	0.850945	0.66703	-0.151481	0.228955	0.836166	1.09657	-0.358714	-3.51349	-2.76114	0.46768	-1.0964	0.099701	1.0013	2.152
	RPN4268	[M-H]-	492.104	25.1989	Unknown	Unknown	0.619224	-0.102115	1.1119	0.482723	0.696581	-3.41224	-0.117439	0.35079	1.02994	0.946103	-1.84685	0.241388	0.88244	-0.18044	0.80755	0.09283	0.29064
	RPN4269	[M-H]-	290.457	4.50009	Unknown	Unknown	0.626321	-0.481848	1.34585	-0.64247	-0.283742	-1.82154	-0.586623	0.169153	0.385524	0.124265	0.588803	0.576301	0.93479	-0.09729	0.4038	0.39383	0.60513
	RPN4277	[M-H]-	221.839	9.33593	Unknown	Unknown	0.76758	-0.809832	1.28016	0.376671	-1.00385	-1.28822	0.589415	-0.710474	0.606456	-0.301205	0.603621	-0.110325	0.74229	-0.42994	0.65528	0.18357	0.32604
	RPN4300	[M-H]-	462.984	6.78408	Unknown	Unknown	0.506316	-0.835898	1.87333	-0.876171	-0.215723	-1.44235	-0.401545	0.0778375	-0.0170215	0.311755	0.49416	0.525316	0.59211	-0.75607	0.53232	0.27383	0.47667
	RPN4307	[M-H]-	788.4	25.2401	Unknown	Unknown	0.692699	-0.363746	1.91118	0.856246	0.102956	-0.942541	-1.61917	0.253613	-0.985301	0.661215	-0.314567	-0.252579	0.25692	-1.9606	0.1869	0.7284	1.0861
	RPN4308	[M-H]-	316.98	2.03777	Unknown	Unknown	0.665549	-0.804932	1.28435	-0.252597	-0.398896	-1.62483	-0.499722	-0.0960719	0.476298	0.279558	0.699856	0.27143	0.88562	-0.17524	0.42988	0.36665	0.54445
	RPN4317	[M-H]-	316.994	3.71228	Unknown	Unknown	0.684295	-0.511105	0.700027	-0.585499	-0.615424	-1.79852	-0.439166	0.553345	0.613968	0.292216	0.672798	0.433066	1.8524	0.88936	0.12173	0.91461	1.0232
	RPN4323	[M-H]-	316.976	1.59137	Unknown	Unknown	0.562321	-0.348166	1.12448	-0.0347605	-0.128188	-3.17659	-0.111699	0.113928	0.521733	0.390649	0.597033	0.489257	1.252	0.32425	0.3071	0.51272	0.96292
	RPN4327	[M-H]-	316.972	1.02038	Unknown	Unknown	0.625083	-0.138266	1.04028	0.258309	0.0443651	-3.96654	-0.121324	0.122384	0.569523	0.447412	0.612761	0.506009	1.1473	0.1982	0.36579	0.43677	1.0283
	RPN4363	[M-H]-	659.325	6.79586	Unknown	Unknown	-0.233579	-0.626097	2.24979	-0.508583	-0.320815	-0.929427	-0.467175	-0.331829	-0.452082	0.605834	0.486425	0.527542	0.71993	-0.47407	0.81783	0.087339	0.17744
	RPN4377	[M-H]-	478.785	26.6225	Unknown	Unknown	0.908874	-0.422621	0.362692	0.562915	0.174003	-2.55807	-0.0673018	0.460557	0.738048	-1.5904	0.989718	0.441584	1.3093	0.38884	0.62203	0.20619	0.46787
	RPN4389	[M-H]-	112.984	26.13	Unknown	Unknown	0.588746	-0.245497	1.4201	0.350717	-0.223873	-1.48297	-0.779425	0.322377	-1.73208	0.254198	0.927937	0.599774	0.89176	-0.16527	0.81649	0.088048	0.19597
	RPN4396	[M-H]-	495.104	25.454	Unknown	Unknown	0.155799	-0.773907	0.924928	0.394534	1.08056	-1.77844	-0.757321	-0.884681	-0.476732	1.2453	0.871208	-0.00124922	0.82827	-0.27182	0.99843	0.00068321	0.0016717
	RPN4413	[M-H]-	460.122	20.6787	Unknown	Unknown	-1.23325	0.345539	0.363528	0.571931	0.273236	-2.59938	0.337765	0.592649	0.303677	-1.07353	1.32851	0.789326	2.1563	1.1085	0.24416	0.61233	1.0965
	RPN4420	[M-H]-	641.657	6.789	Unknown	Unknown	-1.5277	-0.866019	1.6535	-0.447501	-0.101102	-1.04676	-0.529693	0.881637	-0.0446434	0.942928	0.42834	0.657015	1.7591	0.81487	0.15947	0.79732	1.124
	RPN4425	[M-H]-	337.201	22.6196	Unknown	Unknown	-1.45771	0.166505	1.73422	0.385858	0.153834	-1.35847	-0.250345	-0.945691	0.824764	0.812492	0.000360771	-0.0658079	0.67116	-0.57527	0.82774	0.082108	0.18084
	RPN4440	[M-H]-	79.2522	27.3514	Unknown	Unknown	0.662605	-0.178392	-1.78551	0.220021	-1.10856	-1.15245	-0.461686	0.316296	1.05015	0.887356	1.05413	0.496046	4.3066	2.1066	0.033082	1.4804	1.6085
	RPN4459	[M-H]-	221.841	24.1344	Unknown	Unknown	0.488161	-0.090669	1.10057	0.12238	0.0199166	-2.28236	-0.127973	0.329935	-1.43629	0.485229	0.570009	0.821089	1.2745	0.34991	0.71819	0.14376	0.30896
	RPN4471	[M-H]-	79.2534	29.5285	Unknown	Unknown	0.603743	-0.216427	-1.20973	-0.0857609	-0.504849	-1.57941	-0.44364	0.228543	0.988617	0.547168	1.03194	0.639799	5.6833	2.5067	0.029642	1.5281	1.4401
	RPN4475	[M-H]-	486.26	17.2199	Unknown	Unknown	0.887742	0.322491	0.96264	-0.0516799	-0.0641203	-3.25307	0.0938578	-1.42954	0.596893	0.573219	0.753675	0.607896	1.2081	0.27276	0.59258	0.22725	0.57557
	RPN4487	[M-H]-	698.859	2.97847	Unknown	Unknown	0.525881	-0.357386	1.19103	0.149171	0.0388683	-3.10226	-0.633266	0.189346	0.571111	0.518068	0.560366	0.349069	1.1484	0.19968	0.4341	0.36241	0.74819
	RPN4491	[M-H]-	221.84	24.3061	Unknown	Unknown	0.627366	-0.153714	0.612382	0.437203	-0.255246	-1.74077	-0.368356	-1.1635	0.23742	0.694585	0.455052	0.617578	1.1952	0.2573	0.74421	0.1283	0.22752
	RPN4503	[M-H]-	202.884	9.26824	Unknown	Unknown	0.856008	-2.09004	-0.0867833	0.987957	0.0733341	-2.20833	-0.569482	0.200263	0.613574	0.0802222	1.13362	1.00965	1.5838	0.66341	0.22234	0.65299	1.1876
	RPN4507	[M-H]-	495.104	24.3326	Unknown	Unknown	0.678008	-2.05282	1.54572	0.335776	0.281368	-1.11153	-0.112991	-0.956091	0.183398	0.504981	0.943427	-0.239251	0.57452	-0.79957	0.8598	0.065602	0.15567
	RPN4515	[M-H]-	216.906	26.9178	Unknown	Unknown	-0.00978877	-0.598836	-0.441309	-0.186908	0.730004	-3.38711	-0.373491	0.876812	0.812619	0.551377	1.00361	1.02302	5.839	2.5457	0.062126	1.2067	1.8739
	RPN4517	[M-H]-	72.6105	19.0143	Unknown	Unknown	0.702836	-0.467132	1.1936	-0.365664	-0.116866	-2.02896	-0.827891	-0.151656	1.16061	0.760884	0.836842	-0.696603	1.4542	0.54025	0.54272	0.26543	0.5208
	RPN4521	[M-H]-	431.188	19.603	Unknown	Unknown	0.419861	-0.313367	1.30035	0.235993	0.264107	-1.5761	-0.341358	0.0228952	0.925568	-2.32331	0.923109	0.462249	1.0511	0.071921	0.86492	0.063025	0.15922
	RPN4534	[M-H]-	79.2533	29.0212	Unknown	Unknown	0.486458	-0.511054	0.626644	-0.185911	-0.463594	-1.91246	-0.565574	0.0271231	0.822377	0.47182	1.00063	0.203542	2.2676	1.1812	0.16747	0.77607	0.9432
	RPN4560	[M-H]-	220.85	20.0759	Unknown	Unknown	0.00240875	-1.04382	1.20086	-0.204527	-0.361033	-1.92606	-0.328286	-0.0750478	0.672266	0.711081	0.766234	0.585923	2.2724	1.1842	0.12848	0.89116	1.1223
	RPN4561	[M-H]-	494.1	19.9797	Unknown	Unknown	0.527728	-3.07767	1.33274	0.518019	0.0319026	-2.70923	0.103058	-0.0984809	0.786354	0.889336	0.906073	0.790169	1.4415	0.52761	0.17917	0.74674	1.6249
	RPN4562	[M-H]-	290.454	25.2038	Unknown	Unknown	1.19018	0.0251253	-1.35664	0.664299	0.271879	-1.14577	0.0279297	0.688641	0.226697	-0.735045	-0.791256	0.933951	0.87254	-0.1967	0.82102	0.085644	0.16888
	RPN4563	[M-H]-	290.457	8.55105	Unknown	Unknown	-1.52734	0.0545757	1.64502	0.602997	0.312871	-1.06537	-0.304732	-0.606618	0.874355	-0.192707	1.13573	-0.928786	0.76871	-0.3795	0.9898	0.0044506	0.01095
	RPN4573	[M-H]-	1081.28	2.97601	Unknown	Unknown	-1.30244	-0.263423	0.565943	0.174534	0.196722	-1.67023	-1.12642	0.689913	0.548163	0.881589	0.497013	0.808638	3.653	1.8691	0.14133	0.84976	1.1063
	RPN4577	[M-H]-	219.842	8.41468	Unknown	Unknown	-0.413622	-0.611528	0.219266	0.845331	-0.573511	-1.47887	0.043151	-0.764766	1.34447	0.526089	0.275562	0.588426	2.6076	1.3827	0.15036	0.82286	0.96871
	RPN4580	[M-H]-	162.837	7.25995	Unknown	Unknown	0.730813	-0.249682	1.8424	-0.0172503	-0.841108	-1.14285	0.0253625	0.658619	0.057506	-1.46218	-0.146054	0.544422	0.49973	-1.0008	0.84727	0.071979	0.15512
	RPN4591	[M-H]-	461.29	20.8241	Unknown	Unknown	1.07147	-0.171798	1.38737	0.766329	-0.483117	-0.20091	-0.445785	0.615496	0.474408	-2.85562	-0.519937	0.362094	0.4503	-1.151	0.23	0.63828	1.1402
	RPN4628	[M-H]-	699.86	2.97839	Unknown	Unknown	0.335243	-0.353725	1.43368	-0.0912004	-0.232716	-2.2653	-1.2267	-0.127658	0.453882	1.02802	0.765925	0.280564	1.429	0.51497	0.5228	0.28167	0.56499
	RPN4635	[M-H]-	126.904	17.005	Unknown	Unknown	0.605123	-0.670007	0.874649	-0.476376	-0.528069	-1.62001	-0.573262	1.16494	0.663702	-1.31717	1.0688	0.807676	2.5029	1.3236	0.30201	0.51998	0.87331
	RPN4636	[M-H]-	459.128	21.298	Unknown	Unknown	1.37689	-0.0172823	-0.328604	0.139894	-0.0413303	-2.00212	-0.0837732	0.376972	0.889099	-0.208893	-1.08179	0.980934	1.4811	0.56665	0.60493	0.21829	0.41991
	RPN4639	[M-H]-	219.842	21.2135	Unknown	Unknown	-0.578968	-0.212144	0.878142	0.911019	-2.34116	-0.690136	0.38354	0.78541	1.47255	-1.41436	-0.405329	1.21144	2.1528	1.1062	0.32968	0.48191	0.97849
	RPN4648	[M-H]-	788.402	26.0888	Unknown	Unknown	-1.55497	-0.242518	1.98128	0.819198	-0.0685774	-2.09921	-0.735106	-1.78683	1.23343	1.37864	0.971067	0.103605	1.3163	0.39645	0.63739	0.1956	0.56056
	RPN4656	[M-H]-	461.29	17.2758	Unknown	Unknown	-0.159754	-0.63154	1.44191	-0.0828823	0.0466885	-1.84576	-0.0837117	0.00062673	0.839008	-0.663398	0.0951671	1.04364	1.3287	0.40998	0.43564	0.36087	0.59257
	RPN4659	[M-H]-	112.984	21.9191	Unknown	Unknown	-1.33436	-0.054732	1.28684	0.374363	-0.191968	-1.24996	-0.916686	0.477069	1.14448	-0.40323	0.935159	-0.0669759	1.5387	0.62174	0.4714	0.32661	0.56297
	RPN4660	[M-H]-	639.759	6.07769	Unknown	Unknown	0.793809	0.0196127	1.04564	0.105057	0.184336	-2.01686	-0.505238	0.253935	-0.284113	-0.216363	0.613946	0.0062392	0.40707	-1.2966	0.92764	0.032621	0.063329
	RPN4661	[M-H]-	224.844	24.3807	Unknown	Unknown	1.02953	-0.864649	1.51266	0.567817	-0.375034	-2.68975	0.212076	0.72682	1.03978	0.659336	-0.3532	-1.46538	0.8482	-0.23752	0.71562	0.14532	0.39434
	RPN4690	[M-H]-	112.984	19.1889	Unknown	Unknown	-0.780113	-0.679838	1.2661	0.46683	-0.376398	-1.66943	-0.555262	-0.0266376	-0.688898	0.929176	1.47192	0.642543	1.7559	0.81225	0.30594	0.51437	0.85317
	RPN4693	[M-H]-	174.935	26.6627	Unknown	Unknown	0.442847	-1.1544	1.67845	-0.581693	0.213823	-1.45306	-0.11776	-0.152628	0.828022	0.559356	0.21177	-0.474735	0.6849	-0.54604	0.59135	0.22815	0.411
	RPN4697	[M-H]-	598.734	26.6176	Unknown	Unknown	0.0720871	-0.504091	0.973951	0.633065	0.0968426	-1.73879	-0.595546	-1.48014	0.80845	0.0815838	1.10625	0.546336	1.4316	0.51764	0.78549	0.10486	0.22471
	RPN4714	[M-H]-	1075.62	24.6259	Unknown	Unknown	0.953812	-1.49555	0.888894	0.351919	0.212726	-1.46204	0.0952253	0.525755	0.758404	-1.89809	0.363701	0.705237	1.0169	0.02424	0.77054	0.1132	0.2648
	RPN4738	[M-H]-	290.453	23.7302	Unknown	Unknown	1.04186	-0.53779	1.58387	-0.521102	0.26456	-1.05321	-0.19643	0.547674	-0.397622	0.080938	1.13618	-1.94893	0.61066	-0.71155	0.67361	0.17159	0.3745
	RPN4739	[M-H]-	494.101	24.9046	Unknown	Unknown	0.560712	-0.323641	1.20463	0.274463	0.0420086	-1.4187	-2.81661	0.208342	0.64744	0.562079	0.690115	0.369165	1.1898	0.25069	0.86817	0.061393	0.16337
	RPN4740	[M-H]-	290.458	21.4266	Unknown	Unknown	0.4896	-0.559682	1.21996	0.046334	-0.227956	-1.69402	-1.54064	0.00198887	0.545846	0.937665	0.402074	0.378832	1.2905	0.36788	0.66185	0.17924	0.34927
	RPN4741	[M-H]-	290.461	3.37184	Unknown	Unknown	1.0156	0.402639	-2.45781	0.768704	-2.95031	-0.541323	0.387478	-0.494817	1.01102	0.930647	1.15175	0.776425	1.9463	0.96074	0.11985	0.92135	1.8107
	RPN4742	[M-H]-	290.461	2.02109	Unknown	Unknown	0.530917	-1.58704	1.22545	0.274972	-0.131507	-1.58522	-1.00129	0.0630163	0.578626	0.429979	0.733623	0.468462	1.1191	0.16235	0.44798	0.34874	0.61234
	RPN4745	[M-H]-	456.128	23.9048	Unknown	Unknown	0.688222	-0.255177	0.975721	0.319279	-0.0257351	-0.623801	-1.03348	0.386866	-2.72136	0.631124	0.871318	0.787025	1.3493	0.43222	0.58221	0.23492	0.51903
	RPN4750	[M-H]-	1175.28	2.95495	Unknown	Unknown	0.637353	-0.944579	1.46347	0.227881	-0.362708	-2.18569	-0.000277864	-0.630349	0.562105	0.74247	0.503881	-0.0135531	0.77665	-0.36467	0.50539	0.29637	0.5603
	RPN4752	[M-H]-	1046.79	2.97455	Unknown	Unknown	0.519251	-0.385859	0.806084	-1.50782	0.172523	-0.76081	-2.16171	0.502484	0.684267	0.0765523	1.15945	0.895585	2.2147	1.1471	0.53953	0.26798	0.55662
	RPN4766	[M-H]-	220.85	25.8611	Unknown	Unknown	-2.57131	-0.746191	-0.326955	0.4193	1.55574	-0.00225644	-2.35327	-0.0418939	1.85451	1.69615	0.666026	-0.149843	2.1345	1.0939	0.523	0.2815	0.80449
	RPN4772	[M-H]-	592.235	10.4503	Unknown	Unknown	-0.742317	-0.0633879	1.6454	0.533781	0.221298	-0.840161	-2.6605	-0.304309	0.834968	0.657982	-0.0377034	0.754944	0.93645	-0.094728	0.71021	0.14861	0.36315
	RPN4781	[M-H]-	496.098	21.3922	Unknown	Unknown	-0.219072	0.296223	1.54585	0.325452	0.717095	-1.9816	-0.942514	-1.66294	1.16022	0.720886	1.26273	-1.22234	1.0899	0.12421	0.75782	0.12043	0.32914
	RPN4790	[M-H]-	461.29	18.1764	Unknown	Unknown	1.19141	-1.72225	1.53858	-0.243156	0.652985	-0.272938	-1.5411	0.635992	1.28829	-0.673836	0.956564	-1.81053	0.85159	-0.23176	0.61232	0.21302	0.55085
	RPN4808	[M-H]-	532.143	25.1724	Unknown	Unknown	0.790041	-0.632163	1.4643	0.330136	-1.23615	-0.973731	-1.80612	-0.709179	0.979419	1.01334	0.810103	-0.0299909	1.0845	0.11701	0.89531	0.048025	0.12395
	RPN4845	[M-H]-	99.9244	14.025	Unknown	Unknown	1.24365	-0.096851	1.53464	-0.511166	-0.175538	-1.89031	-1.84344	0.301394	0.0305308	0.94964	1.05679	-0.599339	0.84156	-0.24886	0.95985	0.017798	0.050256
	RPN4850	[M-H]-	281.85	9.23752	Unknown	Unknown	0.344294	-0.445128	1.11566	0.685861	-3.1441	0.0409926	0.517981	-0.294296	0.0409643	0.498043	-0.309424	0.949146	0.91739	-0.12439	0.49163	0.30836	0.6749
	RPN4879	[M-H]-	290.457	10.1481	Unknown	Unknown	0.13193	0.0800316	1.036	-2.31259	-0.97119	-1.10468	-0.150418	-0.256369	0.922474	0.77264	1.03896	0.813204	2.8415	1.5067	0.079038	1.1022	1.5113
	RPN4893	[M-H]-	290.457	8.16156	Unknown	Unknown	0.635052	-0.380148	1.28896	0.199221	-0.726183	-1.57851	-0.389278	-1.44066	0.597254	0.425017	0.813285	0.555997	1.1263	0.17154	0.73816	0.13185	0.27027
	RPN4894	[M-H]-	290.458	11.2412	Unknown	Unknown	0.687994	-0.12423	1.20148	0.303941	0.0972154	-1.05106	-0.223293	0.284196	0.660043	0.550693	0.76364	-3.15062	0.98601	-0.020332	0.59953	0.22219	0.53675
	RPN4897	[M-H]-	782.821	2.99255	Unknown	Unknown	0.0283636	0.407775	1.05944	0.529365	1.21046	-1.75395	-0.613702	-0.680713	-1.16588	1.05901	-0.747901	0.667731	0.53389	-0.90539	0.40564	0.39186	0.71294
	RPN4904	[M-H]-	184.874	20.537	Unknown	Unknown	0.70455	-1.05471	-0.0900538	0.40814	0.0303703	-1.77174	-0.0423841	-0.146466	-0.0847385	1.52897	1.4366	-0.91853	2.5938	1.3751	0.30961	0.50918	0.85346
	RPN4907	[M-H]-	750.873	2.96005	Unknown	Unknown	-0.85454	0.186073	2.05621	0.497619	-0.987558	-1.24637	0.562898	-1.75695	0.924156	-0.92553	0.867194	0.676804	1.1062	0.14559	0.86858	0.061189	0.16775
	RPN4912	[M-H]-	186.871	9.13678	Unknown	Unknown	0.461514	-0.763595	1.08993	0.63248	-0.553397	-0.518693	0.387147	-2.40524	1.02178	0.841334	0.85186	-1.04511	1.4203	0.50615	0.86046	0.06527	0.16759
	RPN4931	[M-H]-	691.374	2.96088	Unknown	Unknown	1.03487	-0.0226467	-0.116576	0.505683	-0.00205523	-1.58143	0.182957	-2.28863	0.594666	0.560376	0.516044	0.616736	1.6032	0.68096	0.91997	0.036228	0.087659
	RPN4942	[M-H]-	231.99	16.2245	Unknown	Unknown	1.1974	-1.89722	-0.964511	-1.58425	-1.74108	-1.74706	-0.908259	2.39824	1.70153	1.65713	0.313351	1.57473	6.3801	2.6736	0.0085582	2.0676	3.242
	RPN4944	[M-H]-	530.146	24.8948	Unknown	Unknown	0.97321	-0.0397124	0.645894	0.540406	-1.51945	-0.544525	0.254521	-1.79371	1.15548	-1.41839	1.15959	0.586679	1.4614	0.54732	0.97764	0.0098211	0.026866
	RPN4950	[M-H]-	485.092	15.1566	Unknown	Unknown	0.680345	0.150833	1.19287	-1.24816	-0.836834	-0.946175	0.0971008	0.56165	0.628585	-0.990762	0.737136	-0.0265808	1.0001	0.00017925	0.50198	0.29931	0.48468
	RPN4967	[M-H]-	485.301	15.8964	Unknown	Unknown	-1.53691	-0.871233	1.6899	1.04908	-2.257	0.649045	1.14312	-1.98329	1.38267	1.50845	-2.07131	1.29747	1.5736	0.65402	0.66577	0.17667	0.6146
	RPN4972	[M-H]-	530.146	19.5598	Unknown	Unknown	0.430714	-0.246553	1.50542	-1.57109	0.22194	-1.49559	0.0356315	-1.64672	-0.478173	1.13395	1.06133	1.04913	1.5197	0.60377	0.57552	0.23994	0.55591
	RPN4974	[M-H]-	946.815	2.96939	Unknown	Unknown	0.251567	-0.772011	1.39268	0.226584	0.505696	-1.36752	0.203888	-0.967878	-1.63771	0.55815	0.760962	0.845586	0.99666	-0.0048299	0.894	0.048662	0.11406
	RPN4978	[M-H]-	186.871	23.9814	Unknown	Unknown	-1.2431	-1.55736	1.39756	0.350191	0.0502025	-1.23821	0.0905065	-0.692509	0.662125	0.643792	1.03275	0.504059	1.631	0.7058	0.1925	0.71556	1.0783
	RPN4984	[M-H]-	162.837	24.104	Unknown	Unknown	0.485228	-0.46489	1.96387	-1.80504	0.483861	-1.50386	0.497694	-1.11434	0.687336	-0.696231	0.247038	1.21934	0.90396	-0.14567	0.68837	0.16218	0.40465
	RPN4990	[M-H]-	186.871	22.3498	Unknown	Unknown	-1.12197	-0.839986	1.56635	0.386923	-1.73255	-0.685868	0.439763	-1.17808	1.14521	1.35733	-0.444593	1.10746	2.0728	1.0516	0.23392	0.63092	1.168
	RPN4996	[M-H]-	224.844	21.6022	Unknown	Unknown	-0.409352	0.194334	1.4465	0.563128	-1.45918	-2.99213	0.425985	-0.964236	0.966271	1.15801	1.19848	-0.127803	1.7007	0.76609	0.25567	0.59232	1.2785
	RPN5000	[M-H]-	532.143	22.285	Unknown	Unknown	-0.785731	-0.425153	1.00806	0.741208	-2.04664	-1.30007	-0.0150226	0.136362	0.887939	0.255854	0.744276	0.79892	1.6135	0.69017	0.093997	1.0269	1.3515
	RPN5013	[M-H]-	494.101	25.5894	Unknown	Unknown	0.225332	-0.427369	0.725369	0.328108	1.07628	-1.00966	-0.537271	-3.7053	1.20082	1.24771	0.598378	0.277604	1.4116	0.4973	0.71708	0.14443	0.44181
	RPN5018	[M-H]-	297.149	22.8403	Unknown	Unknown	-0.599035	0.606995	0.789618	-0.790085	1.38642	-1.3241	0.25119	-1.04998	0.0458686	0.561296	1.40813	-1.28631	0.81437	-0.29625	0.96978	0.013325	0.033594
	RPN5077	[M-H]-	456.128	25.7542	Unknown	Unknown	-0.335239	-1.2349	0.0560208	-0.489944	1.32977	-1.39961	-1.16566	-0.120655	1.63715	1.57845	0.407744	-0.263147	2.6137	1.3861	0.27927	0.55398	0.99805
	RPN5079	[M-H]-	396.455	10.4186	Unknown	Unknown	-0.736952	-0.0834251	1.59629	0.338006	0.113524	-1.09474	-0.379711	0.282039	-2.14656	0.691219	0.659831	0.760482	1.1687	0.22492	0.94253	0.025706	0.063863
	RPN5080	[M-H]-	184.874	6.87927	Unknown	Unknown	0.657497	-0.21294	0.811769	0.413706	-2.22814	-0.749345	0.253864	-0.323192	-0.827406	0.787349	0.627168	0.789673	1.3052	0.38431	0.43856	0.35797	0.62921
	RPN5083	[M-H]-	290.458	12.7711	Unknown	Unknown	0.755457	-0.101447	1.37758	-1.046	0.0894324	-2.76543	-0.150963	0.392929	-0.288305	0.11572	0.929191	0.691836	0.95818	-0.061635	0.39184	0.4069	0.8135
	RPN5085	[M-H]-	290.456	27.3298	Unknown	Unknown	0.51376	-0.333935	1.25531	0.112895	-0.176446	-2.21321	-0.594384	-0.00501244	-0.0280441	0.354442	0.633804	0.480816	0.78066	-0.35723	0.59357	0.22653	0.40503
	RPN5086	[M-H]-	249.96	2.94787	Unknown	Unknown	0.645018	-0.825914	1.2921	-0.202924	-0.305381	-1.7877	-0.547558	0.216022	0.146371	0.143098	0.954772	0.272092	0.89406	-0.16156	0.43277	0.36374	0.57018
	RPN5087	[M-H]-	204.837	24.725	Unknown	Unknown	-0.899604	-0.36349	1.30417	0.172738	-0.507199	-0.828616	-0.0766065	0.360251	-1.53996	0.580462	0.984083	0.813772	1.8536	0.89034	0.47654	0.3219	0.53996
	RPN5088	[M-H]-	186.871	8.42645	Unknown	Unknown	0.544706	-0.717289	1.09321	0.603004	-1.70594	-0.608425	0.0781847	-0.354242	-0.865494	0.493339	0.704407	0.734534	0.89711	-0.15665	0.61195	0.21328	0.38053
	RPN5089	[M-H]-	458.125	24.207	Unknown	Unknown	-0.903034	-0.360271	1.39502	0.293258	-0.205116	-1.06849	-0.336145	0.346018	-0.0639258	0.695995	1.0286	-0.821911	1.2263	0.29427	0.55318	0.25714	0.4084
	RPN5093	[M-H]-	184.874	25.1803	Unknown	Unknown	-0.0427363	-1.49964	0.620844	-1.75469	-0.450077	-1.18443	0.420423	0.667868	-0.013721	1.55073	0.941666	0.743763	6.9558	2.7982	0.0076494	2.1164	2.0745
	RPN5113	[M-H]-	532.143	20.5173	Unknown	Unknown	0.137945	-0.454623	1.4609	0.291947	-0.762667	-1.22608	-0.0636908	0.283081	-0.539118	-0.947578	1.16295	0.656943	1.1122	0.1534	0.72	0.14267	0.26593
	RPN5117	[M-H]-	89.1114	10.3753	Unknown	Unknown	-0.830101	-0.529938	0.515989	1.03223	-0.79411	-0.752661	0.142651	0.837997	-0.672065	-0.397455	1.46283	-0.0153604	1.5779	0.65798	0.34838	0.45795	0.65382
	RPN5126	[M-H]-	532.143	20.3064	Unknown	Unknown	-1.37301	-0.912005	-0.392142	0.652471	-0.102173	-0.927489	0.463478	0.717653	-0.401179	-0.489085	1.562	1.20148	6.038	2.5941	0.047107	1.3269	1.4699
	RPN5128	[M-H]-	316.977	1.65023	Unknown	Unknown	0.682932	-0.4467	1.18251	0.147253	-0.186314	-2.73576	-0.109958	0.0128758	-0.0252353	0.367478	0.703306	0.407608	0.74091	-0.43263	0.44738	0.34932	0.6526
	RPN5137	[M-H]-	488.286	17.7801	Unknown	Unknown	0.0312816	-0.400833	1.01446	-0.307486	-1.70275	-1.08963	-0.00783023	0.853868	0.348753	0.624344	0.584123	0.0516888	2.3536	1.2349	0.071567	1.1453	1.1814
	RPN5138	[M-H]-	186.871	21.9829	Unknown	Unknown	0.245016	-1.03901	-0.409209	0.202406	0.106414	-2.38702	-0.754217	-0.0102871	1.03614	1.15971	0.818192	1.03187	7.2989	2.8677	0.062762	1.2023	1.5792
	RPN5139	[M-H]-	530.146	25.5227	Unknown	Unknown	-0.272439	-1.11928	0.926624	-0.845145	0.360712	-1.45227	-1.0903	0.115827	0.940765	0.822985	1.3105	0.302021	2.7113	1.439	0.14722	0.83204	1.1559
	RPN5141	[M-H]-	500.767	26.6225	Unknown	Unknown	0.401818	-0.936257	1.22885	-0.0269945	0.232765	-1.78877	-0.487147	0.153144	-0.127141	-0.0166647	0.764862	0.601535	0.81551	-0.29423	0.54672	0.26224	0.42763
	RPN5144	[M-H]-	112.984	17.6349	Unknown	Unknown	0.896311	-0.395399	1.51461	0.515926	-1.0126	-0.823793	-0.418571	0.0505342	0.272603	-1.95632	0.813885	0.542811	0.57396	-0.80099	0.69806	0.15611	0.33449
	RPN5156	[M-H]-	461.29	22.6088	Unknown	Unknown	0.586337	-0.405647	1.22442	-2.06183	0.0541064	-0.885647	-0.101996	0.498713	-0.334288	0.938776	1.24572	-0.758667	1.4387	0.52477	0.40313	0.39455	0.71622
	RPN5180	[M-H]-	87.6563	0.965435	Unknown	Unknown	0.637144	-0.221153	1.35094	-0.25108	0.0228965	-0.878117	0.276986	0.888485	-1.19732	0.381776	0.588901	-1.59946	1.0621	0.086972	0.68467	0.16452	0.31792
	RPN5222	[M-H]-	222.847	21.611	Unknown	Unknown	0.378823	-0.981477	1.0614	-0.223487	-0.532932	-1.41185	-0.438934	-0.0476187	0.720959	0.233472	0.888756	0.352888	1.5243	0.60816	0.20383	0.69073	0.8227
	RPN5246	[M-H]-	929.835	2.94778	Unknown	Unknown	0.795732	-0.666843	1.41315	0.0990251	-2.0906	-1.41851	-0.322505	0.0554665	0.662117	0.862292	0.305523	0.305161	0.94901	-0.075497	0.30103	0.52139	0.89899
	RPN5248	[M-H]-	219.842	9.66263	Unknown	Unknown	0.765439	-0.0930702	0.796592	-0.973832	-0.0621336	-3.71264	0.803692	-0.00423868	1.0623	1.17296	-0.635371	0.880304	2.5082	1.3266	0.17368	0.76026	1.5783
	RPN5261	[M-H]-	869.331	2.96984	Unknown	Unknown	0.25355	-0.824702	1.44336	-0.383633	-0.382041	-1.80094	-0.207563	0.178411	0.478134	0.0474806	0.627287	0.57066	1.1205	0.16412	0.25054	0.60113	0.81542
	RPN5342	[M-H]-	843.823	2.98566	Unknown	Unknown	0.235165	-0.849587	0.406968	-0.202961	0.211619	-1.95022	-0.952108	0.469594	0.654623	-0.16287	1.14261	0.997167	3.8212	1.934	0.17369	0.76022	1.0342
	RPN5383	[M-H]-	840.776	3.03089	Unknown	Unknown	0.466772	0.255238	-2.70709	-0.321714	-0.475181	-1.03877	-1.2555	0.589405	0.914957	0.702891	1.67758	1.19141	7.0241	2.8123	0.068143	1.1666	1.8387
	RPN5385	[M-H]-	530.146	24.8388	Unknown	Unknown	-0.131907	-0.378463	0.553635	0.264601	-0.0588222	-1.14362	-0.157211	0.214822	0.882852	-1.83685	0.996177	0.794787	3.5277	1.8187	0.56238	0.24997	0.43051
	RPN5413	[M-H]-	186.871	24.258	Unknown	Unknown	1.05769	0.132329	1.59699	0.489457	-1.63542	-0.761042	0.133343	0.463616	1.17752	-1.12679	-0.649633	-0.878064	0.54169	-0.88447	0.63858	0.19479	0.4235
	RPN5423	[M-H]-	317.007	26.074	Unknown	Unknown	0.617491	-0.655679	0.576971	-1.14675	-0.28656	-1.42376	-0.581786	0.241984	0.821547	0.621273	0.859722	0.355551	2.4266	1.279	0.090388	1.0439	1.1157
	RPN5427	[M-H]-	317.007	26.6558	Unknown	Unknown	0.720072	-0.216836	-0.895783	0.365812	0.0493824	-0.989434	-0.228109	0.354389	1.07506	-2.02009	1.15317	0.632366	2.8309	1.5013	0.57584	0.2397	0.46526
	RPN5431	[M-H]-	317.009	27.9391	Unknown	Unknown	1.04726	0.182414	-2.61056	-0.838947	0.308798	-0.751297	0.0915409	0.496735	1.22316	0.303454	1.17804	-0.630596	2.1398	1.0975	0.16585	0.78028	1.2812
	RPN5440	[M-H]-	317.007	29.0968	Unknown	Unknown	0.425122	-0.345421	1.03911	-0.0427165	-1.25038	-1.9425	-0.51631	0.0300188	0.7464	0.642376	0.941546	0.272757	1.7975	0.84602	0.18645	0.72944	1.0187
	RPN5449	[M-H]-	317.007	27.3524	Unknown	Unknown	0.641266	-0.5396	0.756167	0.0372897	-0.24285	-1.66275	-0.555981	0.128011	0.947439	-0.746733	1.0418	0.195934	1.6119	0.6888	0.49115	0.30879	0.48629
	RPN5453	[M-H]-	160.84	23.7881	Unknown	Unknown	-1.96689	-0.534005	1.13497	-0.135169	0.0820001	-0.886501	0.029935	0.217031	0.971837	-0.76372	1.04931	0.801198	2.5208	1.3339	0.16267	0.7887	1.1096
	RPN5492	[M-H]-	530.146	24.5514	Unknown	Unknown	0.562976	0.0106965	1.46005	-1.83409	-0.0261098	-1.06504	-0.297386	0.076749	0.798428	-0.535265	1.01652	-0.16753	0.93018	-0.10441	0.59448	0.22586	0.42904
	RPN5591	[M-H]-	736.512	26.1439	Unknown	Unknown	1.15203	0.386718	1.21587	2.71991	-1.19833	-3.25902	0.618588	0.703433	1.4328	0.541992	-2.08371	-2.23026	0.60224	-0.7316	0.75873	0.11991	0.48951
	RPN5594	[M-H]-	488.287	18.924	Unknown	Unknown	0.915654	-0.266639	0.715747	-0.123774	-0.362215	-1.10995	0.287664	1.03682	0.481203	-2.36883	0.644804	0.149511	1.5931	0.67188	0.89759	0.046922	0.11125
	RPN5631	[M-H]-	788.398	24.8447	Unknown	Unknown	0.935489	-0.0699447	-0.180673	1.59187	-2.24038	-0.482254	0.189972	0.605813	0.846596	-1.67432	-0.47673	0.95457	1.0274	0.038983	0.8303	0.080764	0.21459
	RPN5661	[M-H]-	842.822	2.97749	Unknown	Unknown	0.139081	-0.314397	1.1219	-0.0728682	0.246727	-1.98014	-0.852593	0.354384	0.635541	0.685566	-0.624286	0.661085	1.5494	0.63175	0.5834	0.23403	0.41372
	RPN5664	[M-H]-	290.457	5.24377	Unknown	Unknown	0.928764	-0.102512	-1.51601	0.454173	0.141523	-1.21228	-0.127236	0.43515	0.939611	0.729902	-1.47695	0.805859	1.9088	0.93265	0.43884	0.35769	0.62867
	RPN5669	[M-H]-	186.871	9.56845	Unknown	Unknown	0.580056	-0.129215	-0.573813	0.650211	-1.62202	-1.10109	0.554714	0.0254481	1.01615	1.17134	-1.30874	0.736962	2.8472	1.5095	0.19448	0.71113	1.0568
	RPN5670	[M-H]-	317.006	10.4274	Unknown	Unknown	0.685512	-0.744312	1.34019	-0.103124	-0.680675	-1.24687	-0.957446	-0.18927	0.574615	0.614308	0.0486826	0.658387	0.93581	-0.095705	0.61019	0.21454	0.36058
	RPN5674	[M-H]-	219.842	6.80962	Unknown	Unknown	0.922839	-1.30864	0.60536	0.424122	-1.40212	-2.77928	0.27124	-0.189041	0.910928	0.887662	0.914198	0.74274	1.9085	0.93241	0.088819	1.0515	1.7025
	RPN5681	[M-H]-	204.837	22.7069	Unknown	Unknown	1.24098	-0.732284	-0.655248	-0.992195	-0.817353	-2.29546	0.576384	1.0776	1.37369	1.02815	-0.995728	1.19147	4.2255	2.0791	0.035788	1.4463	2.046
	RPN5683	[M-H]-	247.497	10.2679	Unknown	Unknown	0.274783	0.296425	-1.30474	-0.119226	0.0870701	-0.848596	0.342246	0.7638	1.4312	1.20604	-1.10371	-1.02529	5.6825	2.5065	0.32795	0.48419	0.77687
	RPN5686	[M-H]-	96.9585	26.957	Unknown	Unknown	1.02667	0.473773	0.756273	0.282586	-0.342664	-1.75147	-0.246399	0.20122	0.354999	0.185204	-1.56166	0.621466	0.53678	-0.89759	0.7815	0.10707	0.21424
	RPN5692	[M-H]-	292.887	27.7753	Unknown	Unknown	0.687731	-0.0434135	1.07072	0.625317	0.117706	-1.90371	-0.591606	0.150926	0.76224	0.549271	-0.255547	-1.16964	0.58476	-0.77409	0.73167	0.13569	0.26678
	RPN5699	[M-H]-	317.004	7.85447	Unknown	Unknown	0.134364	-0.83163	1.26135	-0.147146	-0.513536	-1.66803	-0.459767	0.361512	0.38757	0.497395	0.601666	0.376255	1.5931	0.6718	0.20228	0.69405	0.84922
	RPN5708	[M-H]-	317.003	6.29943	Unknown	Unknown	0.593328	-0.608368	1.19019	0.0489077	-0.221345	-1.70496	-0.51765	0.0702331	0.631962	0.81143	-0.838614	0.54489	1.1233	0.16768	0.64449	0.19078	0.33795
	RPN5710	[M-H]-	316.999	5.66956	Unknown	Unknown	0.509968	-0.472252	1.27415	0.151954	-0.199372	-1.82105	-0.401844	0.145874	0.516517	0.428159	-0.81555	0.683439	0.91621	-0.12625	0.71182	0.14763	0.26786
	RPN5712	[M-H]-	224.844	22.3802	Unknown	Unknown	0.405913	-0.437118	-0.0866095	0.560521	-1.34963	-0.90144	-0.176473	0.297036	0.986713	0.653095	-0.749086	0.797083	2.8272	1.4994	0.16815	0.7743	0.87027
	RPN5717	[M-H]-	488.286	17.0825	Unknown	Unknown	0.896481	0.0350416	1.15997	-0.56836	-1.31414	-1.1379	-0.432583	0.327249	0.378094	0.231085	0.462414	-0.0373592	0.66882	-0.5803	0.50144	0.29978	0.44703
	RPN5724	[M-H]-	224.844	20.8156	Unknown	Unknown	0.847534	-2.07681	0.96751	0.495907	-1.30555	-0.429431	0.495366	0.458089	1.31053	-0.66387	-0.731097	0.631815	1.2529	0.32532	0.4259	0.37069	0.72227
	RPN5728	[M-H]-	493.107	24.5161	Unknown	Unknown	0.158585	-0.269076	1.46082	-1.70982	-0.306447	-1.43354	-0.330606	0.0743125	0.899728	0.782728	0.679717	-0.00640754	1.5041	0.58892	0.20081	0.69722	1.0104
	RPN5746	[M-H]-	79.2435	1.40596	Unknown	Unknown	0.461449	-0.313397	1.43139	0.0958747	-0.200295	-2.28516	-0.240413	-0.153369	0.286828	0.262917	0.540291	0.113886	0.6054	-0.72405	0.6113	0.21374	0.38988
	RPN5768	[M-H]-	218.902	26.6215	Unknown	Unknown	0.688937	-1.78737	1.7892	0.381881	-0.239031	-1.59753	-0.935221	-0.615695	0.55687	0.729155	0.889022	0.139783	0.80935	-0.30517	0.69965	0.15512	0.36763
	RPN5769	[M-H]-	79.2433	1.00764	Unknown	Unknown	0.897349	-0.563181	0.839207	0.160565	-0.398289	-1.54021	-0.656985	-0.217202	0.581876	0.507957	-0.0576976	0.446613	0.80994	-0.30412	0.64915	0.18765	0.29094
	RPN5793	[M-H]-	184.874	21.1657	Unknown	Unknown	-0.608352	-1.664	1.72131	0.501841	-0.449599	-1.15233	0.480977	0.431212	1.07043	-1.37479	1.57452	-0.531212	1.5997	0.6778	0.42588	0.37071	0.7946
	RPN5797	[M-H]-	492.103	19.0457	Unknown	Unknown	-0.069078	-0.888796	1.20404	0.526441	-0.128064	-2.43317	-0.325207	-0.170559	0.434544	0.871992	0.773022	0.204832	1.3198	0.40027	0.30482	0.51596	0.86077
	RPN5801	[M-H]-	759.862	2.95864	Unknown	Unknown	0.292669	-0.706714	0.865144	-0.0286124	-0.172302	-2.39887	-0.0861977	0.322617	0.823561	0.681151	0.375695	0.0318579	1.9292	0.94803	0.16829	0.77395	1.034
	RPN5808	[M-H]-	530.146	20.1661	Unknown	Unknown	-0.665554	-1.61546	1.62965	0.0601153	-0.465867	-1.5687	-0.0835493	0.387132	0.741318	0.831457	0.857706	-0.108254	1.667	0.73723	0.12579	0.90035	1.2637
	RPN5823	[M-H]-	496.098	22.2173	Unknown	Unknown	0.861524	-0.0151347	1.4374	-0.578567	-1.16184	-1.34896	-0.0213668	0.430733	0.902212	0.669678	0.921434	-2.09711	1.2717	0.34674	0.68958	0.16141	0.38768
	RPN5824	[M-H]-	460.122	21.9456	Unknown	Unknown	-0.948603	0.0169463	-0.776536	0.455741	0.0783626	-1.34804	-0.212253	0.267058	0.979019	1.2233	1.26874	-1.00374	6.7778	2.7608	0.10338	0.98558	1.2138
	RPN5861	[M-H]-	221.842	22.1359	Unknown	Unknown	0.737197	-0.670971	1.40689	-0.204188	-0.0223142	-1.78973	-0.114788	-0.372988	0.433024	1.08093	0.19979	-0.682841	0.79927	-0.32324	0.73529	0.13354	0.26138
	RPN5907	[M-H]-	204.837	24.8545	Unknown	Unknown	-2.02059	-0.0882832	1.12631	0.344712	-2.95541	-0.328573	0.168736	0.520596	0.769213	0.663239	0.94598	0.854072	2.6648	1.414	0.067025	1.1738	1.8874
	RPN5921	[M-H]-	485.257	17.7811	Unknown	Unknown	-3.07121	-1.29223	1.17732	-2.54061	0.42102	0.0253624	0.593147	1.04178	0.917778	0.920066	1.05116	0.756415	3.251	1.7009	0.030363	1.5177	2.5411
	RPN5941	[M-H]-	317.01	29.3087	Unknown	Unknown	-0.490394	-0.417223	1.15023	-0.131802	-0.322568	-1.87726	-0.607602	0.0341939	0.802589	0.569367	0.858754	0.431713	2.3428	1.2282	0.15632	0.806	1.0053
	RPN5950	[M-H]-	162.837	23.4937	Unknown	Unknown	-0.718467	-1.262	1.06183	-0.91693	-1.27497	-0.85006	0.289801	0.504314	1.01033	0.485241	1.02902	0.641892	3.7269	1.898	0.0057012	2.244	1.906
	RPN5963	[M-H]-	219.842	22.704	Unknown	Unknown	-0.25968	-1.21129	1.12252	-0.706924	-0.962394	-1.65851	-0.180909	0.338858	0.899433	0.730889	0.990473	0.897539	3.4337	1.7797	0.018774	1.7264	1.7692
	RPN5965	[M-H]-	530.146	19.8865	Unknown	Unknown	-0.622353	-1.95682	1.20682	0.0903272	-0.0954539	-1.5822	-0.013914	0.248317	0.600937	0.72591	0.677852	0.720573	2.2913	1.1962	0.071756	1.1441	1.4243
	RPN5977	[M-H]-	741.842	3.01257	Unknown	Unknown	-2.58959	-0.447173	1.17921	0.491878	0.292679	-1.40899	-0.661394	0.197678	0.673532	0.748383	0.862959	0.660831	1.6004	0.67839	0.20604	0.68604	1.1944
	RPN5981	[M-H]-	276.874	27.3092	Unknown	Unknown	-1.45488	-0.358667	1.42809	0.0337208	-0.399781	-1.45982	-0.286327	0.340179	0.571517	0.299973	0.486859	0.799128	1.7079	0.77222	0.14262	0.84582	1.0642
	RPN5993	[M-H]-	312.168	23.4172	Unknown	Unknown	0.226562	-0.15526	1.49279	-0.242802	-0.454301	-1.52027	-0.302569	0.328296	0.694084	-0.900734	0.221906	0.612295	1.0796	0.11046	0.65373	0.1846	0.31439
	RPN6024	[M-H]-	385.934	3.00035	Unknown	Unknown	0.635663	-0.385797	1.25438	-0.123437	-1.35765	-1.88076	-0.549308	0.336022	0.482559	0.528745	0.740891	0.318705	1.2731	0.34834	0.25672	0.59053	0.89397
	RPN6026	[M-H]-	184.874	21.403	Unknown	Unknown	0.210784	-2.10858	1.25154	-0.0213428	-0.162214	-2.32392	0.149238	0.0596111	0.564545	1.0359	0.824696	0.519741	2.1556	1.1081	0.10649	0.97269	1.5177
	RPN6027	[M-H]-	184.874	21.5011	Unknown	Unknown	0.0773902	-1.8679	1.25342	0.122796	-0.382154	-1.97886	-0.142899	-0.0613818	0.465738	1.24007	0.91717	0.356614	2.0493	1.0351	0.128	0.89277	1.3356
	RPN6028	[M-H]-	494.1	19.7315	Unknown	Unknown	0.462831	-1.57094	0.717983	0.16477	-0.202974	-2.39445	-0.163205	-0.0303248	0.733578	0.801671	0.77989	0.701172	2.241	1.1642	0.1103	0.95744	1.3584
	RPN6030	[M-H]-	339.196	24.6249	Unknown	Unknown	0.449786	-0.487048	1.54258	-0.323599	0.466465	-2.15074	-0.44758	0.314638	0.320929	-0.143425	0.119079	0.338918	0.4448	-1.1688	0.75574	0.12163	0.24185
	RPN6039	[M-H]-	222.847	25.6875	Unknown	Unknown	-0.247462	-3.08948	0.139069	-0.0451962	1.23372	-0.574374	-0.859062	0.0577305	1.49612	1.45855	0.446965	-0.0165775	2.5189	1.3328	0.24464	0.61148	1.2434
	RPN6041	[M-H]-	492.104	24.0745	Unknown	Unknown	0.637866	-2.273	1.14331	0.361543	-0.1831	-1.63427	-0.355548	0.0632564	0.576519	0.607048	0.616317	0.440056	1.0747	0.10395	0.28378	0.54701	0.93729
	RPN6047	[M-H]-	457.131	21.5531	Unknown	Unknown	0.686164	-1.64428	0.0163281	-0.0633338	0.259319	-1.92792	-0.538009	0.277536	0.530637	1.04811	0.759135	0.596308	3.3376	1.7388	0.10009	0.9996	1.2867
	RPN6131	[M-H]-	290.458	17.1002	Unknown	Unknown	0.64748	-4.29233	1.12784	0.336062	0.169305	-0.739869	0.0386832	0.352934	0.624467	0.506448	0.645051	0.583923	1.2062	0.27053	0.28539	0.54456	1.3241
	RPN6161	[M-H]-	290.453	29.2891	Unknown	Unknown	0.764475	-0.216299	-2.58517	0.368317	0.0861614	-1.22542	-0.221147	0.344359	0.708577	0.529583	0.915916	0.530656	2.4841	1.3127	0.10738	0.96907	1.3513
	RPN6170	[M-H]-	202.84	24.4101	Unknown	Unknown	0.519519	-0.643106	-0.762118	-0.0432307	-0.420872	-1.4687	-0.323843	0.171203	0.961264	0.600526	0.814716	0.594641	6.0387	2.5942	0.018943	1.7226	1.3564
	RPN6185	[M-H]-	431.188	18.1343	Unknown	Unknown	0.335802	-1.22721	0.177246	0.251387	-0.00624062	-1.4247	-0.915625	-0.186117	1.06799	0.322679	0.842457	0.762335	3.9163	1.9695	0.18698	0.72821	0.91134
	RPN6193	[M-H]-	456.804	26.5185	Unknown	Unknown	0.601788	-0.661148	0.194146	0.0641341	-0.202533	-2.29981	-0.489147	0.574406	0.825674	0.12856	1.14519	0.118734	3.2451	1.6983	0.14292	0.84491	1.1085
	RPN6212	[M-H]-	457.131	20.536	Unknown	Unknown	0.896455	-1.19793	1.39475	0.17279	0.112607	-1.54739	-0.136557	-0.402815	0.239111	-0.322911	0.138462	0.653435	0.40029	-1.3209	0.91208	0.039967	0.081198
	RPN6245	[M-H]-	79.2527	24.6338	Unknown	Unknown	0.342545	-0.811457	0.941405	-0.0124219	-0.868138	-1.59573	-0.710129	-0.0374849	0.870724	0.508949	0.87607	0.495663	2.142	1.099	0.17124	0.76639	0.96431
	RPN6284	[M-H]-	221.841	22.4528	Unknown	Unknown	0.33293	-0.708057	-0.0606874	0.398713	-0.610298	-1.69032	-0.523698	-0.157988	0.741503	0.62643	1.06727	0.584199	4.1234	2.0438	0.082817	1.0819	1.125
	RPN6301	[M-H]-	79.2523	25.4903	Unknown	Unknown	0.831875	-0.84691	-0.294587	-0.067937	-0.330948	-1.52966	-0.650174	0.291606	0.826565	0.630158	0.929545	0.21047	3.4686	1.7944	0.091055	1.0407	1.0771
	RPN6303	[M-H]-	79.253	24.153	Unknown	Unknown	0.783631	-0.521702	0.831891	0.0152529	-2.10939	-1.21896	-0.527444	-0.00502863	0.881915	0.68448	0.844428	0.340921	1.6871	0.75451	0.1881	0.72562	1.068
	RPN6337	[M-H]-	290.457	11.7243	Unknown	Unknown	0.689424	-0.472011	1.29274	-1.52309	-0.122472	-1.62181	-0.498276	0.133198	0.599866	0.415834	0.733721	0.372885	1.1376	0.18597	0.27686	0.55775	0.84566
	RPN6360	[M-H]-	202.84	25.9377	Unknown	Unknown	-0.249617	-1.10732	-1.52677	0.0610895	1.64593	-0.64583	-1.69338	-0.402834	1.93971	1.79382	0.554722	-0.369522	2.5114	1.3285	0.42625	0.37033	0.87708
	RPN6391	[M-H]-	1080.78	3.07711	Unknown	Unknown	0.890709	-0.351361	0.971021	-0.858373	0.212122	-2.55565	-0.525751	0.0766047	0.799714	0.154578	0.687308	0.49908	1.069	0.096228	0.34916	0.45697	0.81404
	RPN6460	[M-H]-	461.29	17.7889	Unknown	Unknown	0.653728	-0.473843	1.18433	0.237086	-2.63409	-0.993997	-0.607663	-0.0218798	0.784052	0.531563	0.686846	0.653871	1.2799	0.35605	0.28718	0.54184	0.97538
	RPN6461	[M-H]-	532.143	25.1224	Unknown	Unknown	0.69398	-0.88	1.37279	0.196283	-0.68742	-2.38533	-0.336152	0.0655547	0.531247	0.81138	0.356701	0.260969	0.89506	-0.15995	0.34392	0.46354	0.81316
	RPN6485	[M-H]-	112.987	19.8571	Unknown	Unknown	0.689273	-0.996713	0.603886	0.381543	-0.431503	-2.0756	-0.205856	-0.437965	1.34964	0.0239965	0.658259	0.441034	1.4764	0.56207	0.26622	0.57476	0.88025
	HPP2	[M+H]+	496.339	5.84814	Unknown	Unknown	0.464382	0.699637	-0.81501	0.0194942	0.744745	0.411459	-1.33117	0.571979	-0.364451	-0.216997	0.253712	-0.437784	0.35291	-1.5026	0.18659	0.72911	1.0076
	HPP3	[M+H]+	520.339	5.8344	Unknown	Unknown	0.261184	0.117742	-0.205434	-0.592105	0.737516	0.15192	-0.961356	1.45696	-0.0057355	-0.162207	-0.289394	-0.509089	1.1487	0.20001	0.69007	0.16111	0.31115
	HPP4	[M+H]+	533.325	6.96404	Unknown	Unknown	-1.09724	-2.09025	1.51199	-1.86463	-0.851426	-1.87947	1.87419	-1.58909	0.439509	3.87942	1.89425	-0.227254	5.3487	2.4192	0.053602	1.2708	4.1442
	HPP5	[M+H]+	204.123	6.87463	Unknown	Unknown	0.258955	0.880621	0.261342	0.431877	0.829067	0.988591	-0.241213	0.751977	-0.901312	-1.0894	-0.755451	-1.41505	0.20601	-2.2792	0.0052301	2.2815	2.4124
	HPP7	[M+H]+	544.339	5.7565	Unknown	Unknown	0.294834	0.648605	0.280635	0.237773	0.923843	0.500322	-1.10037	0.772337	-0.103733	-1.75095	0.190233	-0.893531	0.33354	-1.5841	0.035248	1.4529	1.9072
	HPP10	[M+H]+	904.591	6.42783	Unknown	Unknown	1.05147	0.710757	-0.335424	0.152291	0.857955	1.01913	-1.34476	-0.108435	-0.618885	-0.660961	-0.0396527	-0.683476	1.1868e-05	-16.363	0.0030711	2.5127	2.284
	HPP13	[M+H]+	268.998	7.66724	Unknown	Unknown	-0.0102029	0.208458	-0.320212	-0.618859	0.520503	0.700353	0.0415044	0.0377528	-0.0545679	-0.443	-0.320382	0.258651	0.23643	-2.0805	0.50227	0.29906	0.31724
	HPP18	[M+H]+	654.331	0.621205	Unknown	Unknown	-0.254222	0.143014	-0.803776	0.0818192	0.467989	0.743102	-0.221995	0.712764	-0.574568	-0.185847	-0.741178	0.632897	0.93715	-0.093647	0.71338	0.14668	0.24975
	HPP19	[M+H]+	186.995	7.6787	Unknown	Unknown	-0.129618	0.0503862	-0.5507	-0.538876	0.368297	0.770418	0.155516	0.208724	-0.104627	-0.317747	-0.298281	0.386508	0.63136	-0.66346	0.96778	0.014223	0.019887
	HPP20	[M+H]+	522.355	5.79546	Unknown	Unknown	0.495388	0.365843	-0.258038	-0.268801	0.752126	0.0832326	-1.26697	1.41828	-0.116567	-0.374966	0.0658505	-0.895381	0.87478	-0.193	0.37157	0.42996	0.77304
	HPP21	[M+H]+	205.097	7.06921	Unknown	Unknown	0.0354226	0.306788	-0.0421542	0.47365	0.543411	0.714863	-0.609339	0.398749	-0.0861829	-2.4175	0.27131	0.410981	0.52121	-0.94006	0.17252	0.76316	1.3428
	HPP22	[M+H]+	235.165	6.3637	Unknown	Unknown	-1.72185	-0.144406	0.370694	-0.201695	0.317876	0.453366	0.606032	1.50959	-0.34697	-1.69719	-0.499172	1.35373	3.0381	1.6032	0.61992	0.20767	0.61196
	HPP25	[M+H]+	713.067	7.19299	Unknown	Unknown	0.146301	0.207647	-0.250037	-0.14566	0.459095	0.58769	0.0753102	0.524902	-0.109053	-1.81777	-0.0902283	0.411803	0.7225	-0.46893	0.38851	0.4106	0.66418
	HPP26	[M+H]+	351.001	7.66495	Unknown	Unknown	0.0610648	-0.0938518	-0.599766	-0.415544	0.211131	0.907782	0.0286261	-0.108789	0.0266435	-0.265902	-0.174628	0.423233	0.40553	-1.3021	0.9231	0.034753	0.046799
	HPP27	[M+H]+	433.004	7.66495	Unknown	Unknown	-0.400631	-0.0072029	-0.467849	-0.305224	0.234035	0.891374	0.0553606	-0.27205	0.131879	-0.230142	-0.152774	0.523224	0.6313	-0.66361	0.94072	0.02654	0.036676
	HPP28	[M+H]+	525.374	5.77484	Unknown	Unknown	0.127487	0.0362515	-0.564045	0.210353	0.128639	0.34643	-1.04482	1.39084	0.671094	-1.42973	0.370457	-0.242952	2.8645	1.5183	0.83868	0.076403	0.18842
	HPP29	[M+H]+	118.086	6.42325	Unknown	Unknown	-0.525205	0.258532	-0.0665147	-0.398523	0.617226	0.62773	0.0149017	0.672372	-0.601351	-0.518946	-0.704643	0.624422	0.87244	-0.19688	0.60975	0.21485	0.33918
	HPP33	[M+H]+	715.064	7.19756	Unknown	Unknown	0.0950599	0.273893	-0.206874	-0.149871	0.44921	0.543479	0.114365	0.565894	-0.240766	-1.83972	-0.056922	0.452256	0.83174	-0.2658	0.39672	0.40152	0.66409
	HPP34	[M+H]+	711.07	7.193	Unknown	Unknown	0.0726279	0.309891	-0.234499	-0.194051	0.453973	0.553457	0.199835	0.495739	-0.0979805	-1.84838	-0.0910818	0.380464	0.77416	-0.36929	0.41515	0.3818	0.63535
	HPP35	[M+H]+	1015.67	5.76108	Unknown	Unknown	0.756839	0.420711	0.204407	-0.429456	0.876823	0.388748	-1.69492	1.00338	-0.136454	-0.461152	-0.051692	-0.877233	0.379	-1.3997	0.10434	0.98156	1.4658
	HPP39	[M+H]+	991.673	5.77025	Unknown	Unknown	0.87808	0.798174	-0.360841	0.0798388	0.775639	0.608316	-1.93842	0.0989492	-0.221373	-0.481493	0.348527	-0.585401	0.14252	-2.8108	0.037043	1.4313	1.8367
	HPP42	[M+H]+	515.007	7.65808	Unknown	Unknown	-0.994092	-0.223781	-0.267833	-0.0666402	0.365423	0.798374	0.280137	-0.593027	0.202937	-0.223422	-0.0441637	0.766089	1.0733	0.10211	0.68807	0.16237	0.25678
	HPP50	[M+H]+	104.992	7.68328	Unknown	Unknown	0.0212683	0.29595	-0.440203	-0.434812	0.500481	0.609221	0.187506	0.255752	-0.303919	-0.59419	-0.509399	0.412346	0.59963	-0.73787	0.48887	0.31081	0.36473
	HPP52	[M+H]+	299.009	7.77268	Unknown	Unknown	0.556799	0.00742277	-0.798578	-0.27069	0.360417	-0.0854979	-0.289844	1.88683	-0.793723	-0.23753	-0.224382	-0.111223	2.0406	1.029	0.86182	0.064586	0.15208
	HPP54	[M+H]+	166.086	6.76927	Unknown	Unknown	-0.199605	-0.795196	-0.85373	-0.253018	0.2163	0.0796068	0.248924	-0.0231167	-0.326763	0.331124	0.702015	0.873459	7.2838	2.8647	0.040564	1.3919	1.1933
	HPP55	[M+H]+	984.532	0.678494	Unknown	Unknown	0.159928	0.465475	-1.87906	-0.136159	0.205196	0.508662	0.306336	0.525959	-0.865058	-0.166885	0.299971	0.575631	1.2752	0.35078	0.61046	0.21434	0.44671
	HPP56	[M+H]+	132.102	6.57451	Unknown	Unknown	0.439238	-0.170759	-0.433591	-0.125692	0.294235	0.397602	0.944711	0.216707	-3.59205	0.641351	0.463629	0.924616	2.8212	1.4963	0.85816	0.066432	0.26503
	HPP57	[M+H]+	1019.7	5.729	Unknown	Unknown	0.606812	0.376976	-0.572346	0.0283217	0.380736	0.453241	-1.90849	0.987745	0.266237	-0.36634	0.305038	-0.557927	0.84451	-0.24381	0.35999	0.44371	0.84176
	HPP59	[M+H]+	717.061	6.76927	Unknown	Unknown	0.164747	0.175662	-0.156265	-0.133544	0.52275	0.486878	0.208651	0.502454	-0.247917	-1.88939	-0.0797714	0.445748	0.85691	-0.22278	0.37617	0.42461	0.70066
	HPP60	[M+H]+	579.27	0.685356	Unknown	Unknown	0.179784	0.388567	-0.237847	-0.602163	0.166988	0.143719	0.3396	-0.0135371	-0.228976	-0.419674	0.159144	0.124394	0.70889	-0.49638	0.94552	0.024327	0.025805
	HPP62	[M+H]+	709.073	7.19529	Unknown	Unknown	0.098325	0.197917	-0.170801	-0.150362	0.419961	0.581112	0.141334	0.455556	-0.0447182	-1.87691	-0.0735289	0.422114	0.78548	-0.34835	0.40666	0.39076	0.6451
	HPP63	[M+H]+	254.983	7.76121	Unknown	Unknown	-0.0569846	-0.0152964	-0.582464	-0.705929	0.106267	0.646447	0.552648	-0.0562172	-0.0471354	-0.54006	-0.0169362	0.71566	1.685	0.75271	0.47746	0.32106	0.40177
	HPP65	[M+H]+	597.01	7.65808	Unknown	Unknown	-0.38849	0.106078	-0.269912	-0.0224502	0.366623	0.619152	-0.0061339	-0.0399428	-0.209672	-0.144655	-0.641115	0.630518	0.5775	-0.79211	0.56284	0.24962	0.27161
	HPP66	[M+H]+	569.343	5.729	Unknown	Unknown	0.250674	0.725299	-0.342192	-1.34558	0.875896	0.448665	-1.72405	0.520074	-0.0131492	0.340002	0.365898	-0.101541	0.53291	-0.90802	0.67839	0.16852	0.40495
	HPP67	[M+H]+	232.155	6.10486	Unknown	Unknown	-0.285184	0.567247	0.12346	0.206366	0.835969	0.793145	-1.20136	0.99686	-1.60711	0.356045	-0.222991	-0.562451	0.53556	-0.90087	0.11529	0.93822	1.481
	HPP72	[M+H]+	1039.67	5.72671	Unknown	Unknown	0.538495	0.403841	0.501679	-0.295429	0.910841	0.414522	-1.67984	1.23487	-0.164183	-0.627335	-0.145286	-1.09217	0.44591	-1.1652	0.08862	1.0525	1.6349
	HPP74	[M+H]+	150.059	7.01196	Unknown	Unknown	0.342195	0.272981	0.1847	-0.124422	0.374812	0.409082	0.0576835	0.891269	-0.0220956	-2.9184	0.0941139	0.43808	0.93521	-0.09664	0.40412	0.39349	0.96442
	HPP75	[M+H]+	218.139	6.40492	Unknown	Unknown	-0.397001	0.600989	-0.057736	0.188371	1.51562	0.904181	-1.87113	1.70152	-0.815965	-0.0632015	-0.203759	-1.50189	0.53021	-0.91535	0.15184	0.81862	1.8203
	HPP77	[M+H]+	463.015	7.76121	Unknown	Unknown	0.278819	0.150672	-0.879955	-0.158229	0.246034	0.482004	-0.274765	1.51525	-1.17251	-0.416906	0.0402819	0.189309	1.5074	0.59205	0.92537	0.033683	0.078869
	HPP79	[M+H]+	381.012	7.76809	Unknown	Unknown	0.628926	0.12599	-0.837292	-0.251332	0.260898	0.0515341	-0.187755	1.71648	-1.16737	-0.38621	-0.00174905	0.0478766	1.653	0.72512	0.98739	0.0055135	0.014061
	HPP82	[M+H]+	418.989	7.71765	Unknown	Unknown	-0.309476	0.034029	-0.544791	-0.602228	-0.0929688	0.89156	0.395262	-0.427006	0.0628609	-0.469865	0.308237	0.754386	1.643	0.7163	0.50066	0.30045	0.41229
	HPP85	[M+H]+	217.006	7.77957	Unknown	Unknown	0.609243	0.111149	-0.887583	-0.380957	0.337367	-0.2418	-0.179916	2.02578	-0.842617	-0.111298	-0.200478	-0.238891	1.9152	0.93746	0.75024	0.1248	0.29909
	HPP86	[M+H]+	526.292	6.24224	Unknown	Unknown	1.2106	0.561864	-0.315826	-0.243454	0.83043	0.271196	-2.45311	-0.22746	0.0808062	0.14553	0.613428	-0.474013	0.29219	-1.775	0.15666	0.80505	1.5298
	HPP88	[M+H]+	1192.09	5.71297	Unknown	Unknown	0.33778	-0.112745	0.104959	-0.294969	0.203323	0.457468	-1.707	1.7727	0.470203	-0.178069	-0.234368	-0.81928	2.0325	1.0232	0.6494	0.18749	0.45983
	HPP90	[M+H]+	180.087	6.00853	Unknown	Unknown	-0.817263	0.344413	-1.25757	0.692937	0.376405	0.108022	-1.24441	0.854789	-0.304568	0.25606	0.529118	0.462076	1.3813	0.46603	0.68466	0.16452	0.36549
	HPP91	[M+H]+	500.991	7.70848	Unknown	Unknown	-0.351039	-0.0201721	-0.429231	-0.281283	0.00151203	0.890159	0.390461	-0.896035	0.281118	-0.666909	0.330334	0.751085	1.9659	0.9752	0.85277	0.069167	0.1256
	HPP92	[M+H]+	812.606	4.97747	Unknown	Unknown	0.82779	0.0783746	-0.325529	-0.0366639	0.443507	1.15008	-1.1615	0.606449	-0.601715	-1.31457	0.455441	-0.121665	0.42481	-1.2351	0.10597	0.9748	1.4126
	HPP93	[M+H]+	248.149	7.07838	Unknown	Unknown	0.260279	1.38105	0.468701	0.559614	1.45816	1.19876	-0.600681	0.427351	-1.39642	-2.32313	-0.807622	-0.626061	0.080237	-3.6396	0.0020487	2.6885	3.5201
	HPP97	[M+H]+	187.097	7.20671	Unknown	Unknown	0.226036	0.296011	-0.980463	-0.436416	0.724291	0.359214	0.677883	0.573757	0.0539144	-2.09251	0.570674	0.0276084	1.1858	0.24583	0.90193	0.044825	0.12469
	HPP99	[M+H]+	679.013	7.65808	Unknown	Unknown	-0.45921	0.129357	-0.171673	0.0482481	0.289162	0.271285	-0.191206	-0.180426	0.522622	0.0226583	-0.780382	0.499565	1.4157	0.5015	0.88067	0.055188	0.070823
	HPP100	[M+H]+	104.107	7.47248	Unknown	Unknown	-0.153855	-0.540842	-0.27575	-0.401726	1.1325	-0.176428	-0.155465	1.31973	-0.357992	-0.317238	-0.134872	0.0619425	1.22	0.28689	0.70588	0.15127	0.27499
	HPP101	[M+H]+	1194.09	7.193	Unknown	Unknown	0.209163	0.502658	-0.0576162	-0.396873	0.571323	0.343645	0.0685705	0.520909	-0.210152	-1.77098	-0.327024	0.546381	0.69823	-0.51823	0.32662	0.48595	0.77472
	HPP102	[M+H]+	335.17	7.94906	Unknown	Unknown	-0.350578	0.184161	-0.682572	-0.477806	0.278704	0.530704	0.0866398	-0.32007	0.246375	-0.38994	0.226806	0.667574	1.2353	0.30489	0.51313	0.28977	0.34192
	HPP103	[M+H]+	336.986	7.7314	Unknown	Unknown	-0.410094	-0.049475	-0.41888	-0.344079	-0.0625934	0.804533	0.577024	-0.669438	-0.0063589	-0.578255	0.282584	0.875033	2.156	1.1084	0.62341	0.20522	0.3176
	HPP104	[M+H]+	135.003	7.79329	Unknown	Unknown	0.573299	0.268751	-0.142384	-3.78188	0.403219	0.194797	0.0616153	1.85713	-0.0180336	0.358436	0.116879	0.108168	1.7376	0.79707	0.28993	0.5377	1.6417
	HPP105	[M+H]+	1196.09	7.20442	Unknown	Unknown	0.276755	0.356704	-0.129501	-0.364109	0.48652	0.492963	0.0569594	0.49865	-0.257505	-1.7881	-0.12449	0.495155	0.65147	-0.61824	0.34172	0.46632	0.73972
	HPP107	[M+H]+	255.227	8.19884	Unknown	Unknown	0.156166	0.390053	-0.976817	-1.03005	0.243655	0.226707	0.386124	0.443856	0.122535	-0.392482	0.0420623	0.388189	1.3602	0.44382	0.29212	0.53443	0.65444
	HPP110	[M+H]+	502.292	6.25371	Unknown	Unknown	1.05834	0.179525	-0.137623	-0.483232	0.530817	0.223347	-1.93522	0.883542	-0.00260075	0.0811566	0.0592316	-0.457275	0.51402	-0.9601	0.32522	0.48782	0.90615
	HPP112	[M+H]+	1063.67	5.70381	Unknown	Unknown	0.358321	0.506417	0.452149	-0.191972	1.04265	0.607979	-2.03771	0.858395	-0.213896	-0.525468	0.0496764	-0.906548	0.30601	-1.7083	0.056973	1.2443	1.8342
	HPP117	[M+H]+	582.995	7.7085	Unknown	Unknown	-0.398617	0.017132	-0.236259	-0.0622942	-0.00178621	0.829718	0.325636	-1.18945	0.0891176	-0.539802	0.328166	0.838442	1.8673	0.90095	0.88859	0.051297	0.097737
	HPP121	[M+H]+	494.324	7.19756	Unknown	Unknown	0.599398	0.646346	-0.0642639	-0.247189	0.726536	0.0832111	-0.531738	0.353569	-0.318605	-1.39595	0.140716	0.00797075	0.24436	-2.0329	0.088188	1.0546	1.1526
	HPP123	[M+H]+	1192.09	7.19756	Unknown	Unknown	0.235115	0.301214	-0.129692	-0.351384	0.454404	0.559679	0.115034	0.523234	-0.247066	-1.76981	-0.259715	0.568987	0.77867	-0.36091	0.36844	0.43363	0.70668
	HPP124	[M+H]+	505.277	7.89179	Unknown	Unknown	0.428464	0.3902	-0.0634133	-3.24355	0.476335	0.353262	0.478834	0.55071	0.109545	-0.0369866	0.120372	0.436227	1.0288	0.040921	0.38363	0.41608	1.0962
	HPP126	[M+H]+	719.058	7.19985	Unknown	Unknown	0.17874	0.273289	-0.223279	-0.132187	0.486811	0.447007	0.185336	0.578772	-0.172857	-1.99816	-0.158932	0.535455	0.93774	-0.092733	0.41807	0.37876	0.68093
	HPP128	[M+H]+	349.185	7.93073	Unknown	Unknown	-0.465121	0.0758262	-0.730485	-0.388192	0.687788	0.501033	-0.184802	-0.157896	0.167241	-0.159937	0.0156002	0.638944	0.64982	-0.62189	0.69727	0.1566	0.21091
	HPP129	[M+H]+	233.245	8.32939	Unknown	Unknown	0.0375958	0.210199	-0.285416	-0.961663	0.220448	0.419503	0.121022	0.766418	0.180709	-1.00356	-0.127629	0.422372	1.679	0.74759	0.7159	0.14515	0.23747
	HPP130	[M+H]+	147.077	8.32481	Unknown	Unknown	0.15295	-0.513763	0.571975	-0.685243	-0.00703889	0.560003	0.773721	0.907391	-0.61283	-0.219189	-0.553162	-0.374814	1.3083	0.38773	0.9417	0.026089	0.05213
	HPP133	[M+H]+	158.118	5.84819	Unknown	Unknown	-1.33058	-0.906289	-0.25919	-0.755458	0.253525	-0.839668	1.26011	0.765465	0.401755	0.184672	-0.0600398	1.2857	15.372	3.9422	0.0026459	2.5774	2.5361
	HPP137	[M+H]+	876.56	6.4599	Unknown	Unknown	1.12103	0.88147	-0.110555	-0.533703	0.758709	0.352745	-1.22888	0.86753	-0.251069	-0.985288	0.461021	-1.33301	0.42665	-1.2289	0.10226	0.9903	1.6321
	HPP139	[M+H]+	240.269	24.957	Unknown	Unknown	0.0536555	-0.0277276	-0.458851	-0.336796	0.327758	0.779668	0.184318	0.0679395	-0.0216515	-0.689681	-0.613944	0.735312	0.85056	-0.23351	0.70118	0.15417	0.22318
	HPP141	[M+H]+	664.998	7.69016	Unknown	Unknown	-0.699759	-0.0133246	-0.372231	-0.238903	-0.102738	1.00285	0.173585	-0.997406	0.274524	-0.297689	0.481385	0.789703	1.7143	0.77758	0.69522	0.15788	0.28027
	HPP142	[M+H]+	1198.09	7.19527	Unknown	Unknown	0.140543	0.390186	-0.154398	-0.193027	0.480724	0.490855	0.192829	0.426762	-0.136845	-1.86348	-0.257865	0.483716	0.73442	-0.44533	0.33168	0.47927	0.76321
	HPP143	[M+H]+	1047.74	5.70151	Unknown	Unknown	0.117732	-0.106059	-0.561456	0.431336	-0.308363	0.233969	-2.14934	1.44835	0.83884	0.262731	0.222071	-0.429815	3.54	1.8237	0.90565	0.043039	0.12744
	HPP145	[M+H]+	701.559	5.57553	Unknown	Unknown	0.495683	0.532608	0.110296	0.285864	0.653348	0.964544	-0.988513	0.377169	-0.857071	-0.644593	0.431663	-1.361	0.26587	-1.9112	0.011184	1.9514	2.0106
	HPP146	[M+H]+	833.588	4.95685	Unknown	Unknown	1.15873	1.08412	-0.777512	-0.352097	0.888114	0.304011	-1.22515	-0.28261	-0.447646	-0.94982	0.490455	0.1094	0.17464	-2.5176	0.097229	1.0122	1.5235
	HPP148	[M+H]+	235.061	6.10713	Unknown	Unknown	-0.748555	-0.314943	-0.401716	0.168464	-0.026345	0.1408	0.906084	0.279802	0.657067	-1.32865	-0.0276174	0.695611	8.2077	3.037	0.30493	0.51579	0.78133
	HPP154	[M+H]+	1017.69	5.73359	Unknown	Unknown	0.864405	0.697164	-0.0606315	-0.207963	0.901232	0.490976	-1.63799	0.904578	-0.397577	-0.805015	0.163506	-0.912688	0.36161	-1.4675	0.055035	1.2594	1.7745
	HPP157	[M+H]+	206.127	7.05792	Unknown	Unknown	0.0921263	0.470645	0.106868	0.530068	0.62045	0.772126	-0.547541	0.558562	-0.656135	-2.0544	0.109838	-0.0026074	0.25785	-1.9554	0.050557	1.2962	1.7131
	HPP158	[M+H]+	761.017	7.66266	Unknown	Unknown	-0.947607	-0.479177	0.0312814	0.395295	-0.183169	0.777	0.0076253	-0.437392	0.536826	-0.217514	-0.0781431	0.594975	0.9467	-0.079018	0.66434	0.17761	0.26856
	HPP161	[M+H]+	478.293	5.78858	Unknown	Unknown	0.651971	-0.091685	0.19739	-0.79051	0.390109	-0.0075379	-1.20813	1.79705	0.0674749	0.240813	-0.476276	-0.77067	1.6986	0.76432	0.81126	0.090842	0.23113
	HPP168	[M+H]+	1190.1	7.19528	Unknown	Unknown	0.22962	0.400297	-0.194102	-0.156836	0.487399	0.439108	0.140403	0.586906	-0.226874	-1.83111	-0.318636	0.44382	0.75246	-0.41032	0.31286	0.50465	0.79665
	HPP169	[M+H]+	453.321	24.7966	Unknown	Unknown	-0.124009	0.287295	-0.596634	-0.845941	0.375367	0.340666	0.166915	0.465224	0.138122	-0.453504	-0.185042	0.431543	1.1978	0.26039	0.48489	0.31436	0.37223
	HPP170	[M+H]+	454.292	6.31564	Unknown	Unknown	1.00675	0.400269	0.201564	-0.43618	0.500146	0.494255	-1.76659	0.242876	-0.10033	-0.714944	0.506331	-0.334147	0.28784	-1.7967	0.088748	1.0518	1.4319
	HPP171	[M+H]+	284.987	7.91011	Unknown	Unknown	0.240339	0.350906	-1.04067	-0.598335	0.662512	0.128735	0.118352	1.30955	-0.538952	-0.258237	-0.107503	-0.266702	1.0329	0.046646	0.82434	0.083891	0.16952
	HPP172	[M+H]+	257.245	8.27901	Unknown	Unknown	0.207703	0.402176	-0.92153	-0.761024	0.0353192	0.357424	0.239816	0.7037	-0.118515	-0.389979	-0.238799	0.483709	1.4235	0.50944	0.46068	0.3366	0.44934
	HPP176	[M+H]+	160.134	8.70058	Unknown	Unknown	-2.01704	0.84255	1.00709	1.36686	1.1736	1.88743	-2.24728	1.00265	-0.929455	-1.01181	-0.679808	-0.39478	0.15973	-2.6463	0.073265	1.1351	2.8156
	HPP178	[M+H]+	1067.7	5.69006	Unknown	Unknown	0.045553	0.208528	0.196814	0.451337	0.356899	0.482276	-2.43092	1.2649	0.25959	-0.111145	0.0582823	-0.782114	0.90892	-0.13778	0.28269	0.54869	1.1508
	HPP181	[M+H]+	1018.66	6.4668	Unknown	Unknown	1.02983	-0.0552583	-1.36699	-0.208462	0.702626	0.577145	0.0341229	-0.327023	-0.214332	-0.343141	0.385841	-0.214366	0.18185	-2.4592	0.55484	0.25583	0.44865
	HPP182	[M+H]+	517.33	6.49817	Unknown	Unknown	-1.87923	-1.83172	1.77939	-1.98791	0.551222	-1.77296	0.95554	-1.76224	0.24193	4.13111	1.94887	-0.374001	3.1225	1.6427	0.13708	0.86302	3.3976
	HPP184	[M+H]+	499.033	7.61458	Unknown	Unknown	-0.0636452	0.62641	0.262316	-0.521267	0.782707	-0.236663	0.722346	-0.743345	-0.53455	-0.00737533	-0.797073	0.510139	0.73739	-0.4395	0.4211	0.37562	0.56163
	HPP191	[M+H]+	191.074	7.13799	Unknown	Unknown	0.0549069	0.032439	-0.215857	-0.028517	0.11509	0.548142	0.46647	0.33169	0.109134	-2.2467	0.307244	0.525958	2.3188	1.2134	0.71469	0.14588	0.33453
	HPP193	[M+H]+	244.954	7.5894	Unknown	Unknown	-0.426146	0.157751	-0.679445	-0.121282	0.926592	0.449297	0.147489	0.15736	0.245122	0.117268	-0.700957	-0.27305	0.43507	-1.2007	0.72512	0.13959	0.20273
	HPP195	[M+H]+	329.019	7.78412	Unknown	Unknown	0.991135	0.175337	-1.1197	-0.685093	0.48877	-0.64228	-0.24289	2.96214	-1.35254	0.311494	-0.587389	-0.298992	1.9777	0.98385	0.71093	0.14817	0.52329
	HPP199	[M+H]+	490.963	7.61	Unknown	Unknown	-0.0241146	-0.0464545	-0.928323	0.378413	0.371103	0.333586	-0.423175	0.0508368	0.583213	-0.213169	-0.723036	0.64112	1.1773	0.23551	0.92803	0.032436	0.055651
	HPP200	[M+H]+	747.001	7.6787	Unknown	Unknown	-0.428337	0.0415786	-0.393046	-0.281295	-0.122185	0.930386	0.227619	-0.840783	0.385208	-0.561592	0.340468	0.701978	1.703	0.76806	0.79875	0.097589	0.16713
	HPP202	[M+H]+	518.323	5.86192	Unknown	Unknown	0.417127	0.324887	-0.295399	-0.682408	0.669515	0.0623836	0.029189	1.0616	0.242454	-1.09848	-0.342948	-0.387921	0.90457	-0.1447	0.65481	0.18388	0.32785
	HPP206	[M+H]+	202.967	7.90553	Unknown	Unknown	-2.40135	0.714051	0.0648754	0.186807	0.94083	0.730483	0.521418	0.609407	0.411593	0.526708	-3.09827	0.793452	1.0855	0.11839	0.92338	0.034619	0.15576
	HPP209	[M+H]+	1041.69	5.73588	Unknown	Unknown	0.649127	0.296266	0.493999	-0.953155	0.803914	0.464402	-1.22732	1.71536	0.0261829	-1.01054	-0.0972224	-1.16102	0.64319	-0.63668	0.2929	0.53329	1.1595
	HPP210	[M+H]+	251.989	7.63287	Unknown	Unknown	0.287076	-0.080478	-0.0385623	-1.71128	0.394409	0.116433	0.748543	1.13932	-1.1216	-0.442402	-0.171163	0.879705	3.4684	1.7943	0.49091	0.309	0.68227
	HPP214	[M+H]+	114.066	2.88331	Unknown	Unknown	-0.401868	0.448886	0.370605	0.635196	0.460971	0.503925	-1.33207	0.1503	-0.38725	-0.589007	-0.0726569	0.212971	0.15015	-2.7355	0.037372	1.4275	1.3334
	HPP215	[M+H]+	172.98	7.76806	Unknown	Unknown	-0.147611	0.181786	-0.659058	-0.790723	0.0642661	0.675129	0.621389	0.0403748	0.0160233	-0.573648	-0.124246	0.696319	1.4917	0.57692	0.46483	0.3327	0.44688
	HPP223	[M+H]+	493.025	7.77728	Unknown	Unknown	1.02092	-0.0204627	-0.840707	-0.374257	0.528225	-0.305054	-0.350022	2.60345	-1.26711	0.100272	-0.803884	-0.291371	1.7453	0.80346	0.99637	0.0015795	0.0057283
	HPP224	[M+H]+	177.058	7.15636	Unknown	Unknown	0.143916	0.0984063	-0.24546	0.0978568	0.167583	0.525071	0.49704	0.375132	-0.0436339	-2.26111	0.196855	0.448344	1.4691	0.55497	0.56837	0.24537	0.52034
	HPP225	[M+H]+	333.992	7.63745	Unknown	Unknown	0.392014	-0.183848	0.12708	-1.87889	0.373461	-0.186351	1.04215	1.29164	-0.746109	-0.383874	-0.711836	0.864564	3.5833	1.8413	0.40198	0.3958	0.89648
	HPP227	[M+H]+	902.576	6.42783	Unknown	Unknown	1.20966	0.723851	0.0523606	0.024259	1.29975	-0.139564	-1.24275	0.877613	-0.153182	-0.973579	-0.274485	-1.40394	0.26516	-1.9151	0.03555	1.4492	2.0951
	HPP229	[M+H]+	707.076	7.19299	Unknown	Unknown	0.17687	0.247531	-0.186328	-0.0943734	0.561923	0.348968	0.0289038	0.479418	-0.147167	-1.89017	-0.0510848	0.52551	0.77425	-0.36914	0.37537	0.42554	0.69693
	HPP230	[M+H]+	366.99	7.90323	Unknown	Unknown	-0.263209	0.380961	-0.98574	-0.915267	0.331445	0.167665	0.146532	0.895069	-0.138649	-0.626175	0.314461	0.692907	2.3281	1.2192	0.23392	0.63093	0.84864
	HPP231	[M+H]+	188.074	7.06921	Unknown	Unknown	-0.224989	0.31381	-0.126929	0.485195	0.178717	0.73797	-0.273723	0.566718	-0.258159	-2.5597	0.491529	0.669558	1.0071	0.010156	0.4011	0.39674	0.90126
	HPP234	[M+H]+	1045.72	5.71297	Unknown	Unknown	0.701609	0.293102	0.0127286	-0.572811	0.441923	0.336466	-1.859	1.71471	-0.29332	-0.396916	0.22289	-0.601383	1.085	0.11769	0.4455	0.35115	0.80163
	HPP238	[M+H]+	1087.67	5.67631	Unknown	Unknown	0.296858	0.453626	0.426188	-0.0909055	0.95523	0.480358	-2.21958	1.01742	-0.191604	-0.328607	-0.069675	-0.729313	0.38949	-1.3603	0.093111	1.031	1.6663
	HPP239	[M+H]+	787.669	5.59383	Unknown	Unknown	-0.0399619	1.08006	-0.763073	-0.439281	1.10335	0.0511202	0.328002	0.058864	-0.88605	-0.478424	0.486067	-0.50068	0.39066	-1.356	0.41045	0.38674	0.65572
	HPP240	[M+H]+	411.02	7.791	Unknown	Unknown	0.747092	0.0304034	-1.01407	-0.393827	0.305798	-0.251364	-0.46109	2.82452	-0.803059	-0.0512413	-0.85416	-0.0790009	2.6073	1.3826	0.76148	0.11834	0.38063
	HPP242	[M+H]+	757.557	5.06691	Unknown	Unknown	1.37235	0.786219	-0.554241	-1.06879	1.11026	0.440561	-0.607298	-0.00972177	-0.684901	-0.592075	0.144722	-0.337076	0.039025	-4.6795	0.1274	0.89483	1.3788
	HPP243	[M+H]+	410.279	24.7851	Unknown	Unknown	0.0207462	0.218764	-0.602846	-0.44562	0.412963	-0.00469303	0.290191	0.635152	-0.195819	-0.508032	-0.235262	0.414455	2.0534	1.038	0.59121	0.22826	0.2648
	HPP247	[M+H]+	829.004	7.68556	Unknown	Unknown	-0.756138	-0.212455	-0.18907	-0.0437769	-0.429292	1.02213	-0.0361558	-0.932252	0.409946	-0.346664	0.612346	0.901383	1.882	0.91225	0.59548	0.22513	0.4022
	HPP248	[M+H]+	330.158	7.06692	Unknown	Unknown	0.248395	-0.107455	-0.262521	0.0650021	0.262948	0.418999	1.12354	0.652819	-0.0641596	-3.92277	0.44638	1.13883	3.3772	1.7558	0.79784	0.098083	0.41328
	HPP250	[M+H]+	1019.66	6.46221	Unknown	Unknown	0.825303	-0.398968	-1.44787	-0.32594	0.456827	0.731025	0.117528	-0.111773	-0.0627514	-0.201482	0.520728	-0.102628	0.31705	-1.6572	0.88882	0.051186	0.10549
	HPP253	[M+H]+	1021.71	5.72901	Unknown	Unknown	0.591684	0.307759	-0.53916	0.162062	0.385973	0.501081	-2.08125	0.942327	0.390787	-0.694931	0.293304	-0.259638	0.83469	-0.2607	0.33693	0.47246	0.93141
	HPP254	[M+H]+	575.028	7.77039	Unknown	Unknown	0.896599	-0.00436798	-0.860208	-0.378684	0.481185	-0.50102	-0.481267	2.57662	-1.25099	0.0691094	-0.483885	-0.0630909	1.9203	0.9413	0.84277	0.074292	0.2422
	HPP255	[M+H]+	992.77	0.568518	Unknown	Unknown	1.05538	0.000237628	-1.82241	-0.332561	0.149168	0.727843	-0.443512	-1.24768	0.805356	0.634017	0.937814	-0.463654	1.23	0.2987	0.89493	0.048211	0.14694
	HPP263	[M+H]+	1198.91	5.67178	Unknown	Unknown	0.390746	0.299181	0.140949	-0.289574	0.655394	0.929507	-0.263992	0.458147	-0.338789	-1.44122	0.47969	-1.02004	0.38822	-1.365	0.076874	1.1142	1.4051
	HPP264	[M+H]+	581.036	7.62373	Unknown	Unknown	-0.193357	0.800558	0.383799	-0.370439	0.83474	-0.317805	0.441793	-0.697927	-0.266009	-0.0214564	-1.00545	0.411551	0.42265	-1.2425	0.27703	0.55747	0.75172
	HPP265	[M+H]+	415.995	7.63745	Unknown	Unknown	0.398521	-0.135406	0.127455	-2.12441	0.27616	-0.105721	0.972761	1.37253	-0.694656	-0.216471	-0.625056	0.754294	3.8641	1.9501	0.34512	0.46203	1.0332
	HPP266	[M+H]+	572.966	7.61686	Unknown	Unknown	-0.655047	0.0489814	-0.412389	0.554067	0.621657	-0.173413	-0.260929	0.186103	0.499312	0.0583001	-0.703945	0.237302	0.80102	-0.32009	0.98465	0.0067186	0.010669
	HPP269	[M+H]+	570.352	5.72213	Unknown	Unknown	0.253354	0.623092	0.0548944	-0.171385	0.842492	0.1608	-0.857887	1.08995	-0.941714	-1.35207	0.567612	-0.269139	0.8568	-0.22297	0.18907	0.72339	1.1653
	HPP276	[M+H]+	189.16	25.0463	Unknown	Unknown	-0.14393	0.323589	-0.0940953	-0.635064	0.528319	0.589069	-0.270997	0.454496	0.264177	-0.803787	-0.90935	0.697574	0.98284	-0.024974	0.58442	0.23327	0.37529
	HPP279	[M+H]+	72.0811	7.06924	Unknown	Unknown	0.166437	-0.336311	-1.06782	-0.392335	0.0939091	0.658218	1.0553	0.370266	-0.101644	-2.09766	0.476973	1.17466	3.3499	1.7441	0.60261	0.21997	0.58017
	HPP281	[M+H]+	843.02	7.66266	Unknown	Unknown	-0.844886	-0.00664117	-0.170809	0.0891782	0.0195661	0.797405	-0.305579	-0.533366	0.330608	0.0413428	0.00717702	0.576004	1.054	0.075938	0.8892	0.050999	0.076783
	HPP283	[M+H]+	568.979	7.77038	Unknown	Unknown	-0.0174968	-0.0356489	-0.763656	-0.523075	0.130263	0.598839	0.338546	-0.642154	0.0832435	-0.586911	0.505292	0.912757	2.5233	1.3353	0.5392	0.26825	0.40363
	HPP285	[M+H]+	743.375	7.93533	Unknown	Unknown	0.362087	0.333405	-0.0123468	-0.111676	0.529806	0.307596	0.422733	0.764562	0.19856	0.0643414	0.182217	-3.04128	1.0649	0.090741	0.43621	0.36031	0.93106
	HPP289	[M+H]+	714.064	7.19071	Unknown	Unknown	0.334188	0.255637	-0.246731	-0.429932	0.436722	0.36866	0.348136	0.470018	-0.0589291	-2.04859	-0.0124333	0.583252	1.0044	0.0064035	0.58686	0.23146	0.47486
	HPP290	[M+H]+	497.998	7.63973	Unknown	Unknown	0.332223	0.0643806	-0.0807921	-1.6438	0.436417	-0.0288863	1.12079	1.19108	-1.24768	-0.509168	-0.421479	0.786914	3.7199	1.8952	0.56608	0.24712	0.60829
	HPP291	[M+H]+	230.106	7.15403	Unknown	Unknown	-0.19355	-0.0358654	-0.141313	0.0975663	0.294957	0.505306	0.494625	0.333826	0.184393	-1.97904	0.280241	0.15885	1.6171	0.69344	0.6675	0.17555	0.34834
	HPP292	[M+H]+	229.155	6.31565	Unknown	Unknown	0.0673058	-0.0407802	-0.783982	-0.487623	0.646575	1.56016	-0.410508	1.07223	-0.744742	-0.44115	0.128518	-0.566	0.52803	-0.9213	0.48296	0.31609	0.63551
	HPP293	[M+H]+	650.982	7.75663	Unknown	Unknown	-0.197211	0.0954465	-0.475171	-0.467171	-0.0985267	1.03574	0.425541	-0.780661	-0.159992	-0.664035	0.555021	0.731018	1.5131	0.59747	0.92087	0.0358	0.07064
	HPP299	[M+H]+	605.249	0.685356	Unknown	Unknown	-0.245871	0.0782203	-0.619864	-0.565959	0.0318559	1.02009	0.335136	0.667124	-0.266367	-0.0300213	-0.641472	0.237128	1.0966	0.13309	0.7523	0.12361	0.19927
	HPP301	[M+H]+	1091.7	5.68777	Unknown	Unknown	0.298012	0.619522	-0.618048	-0.0988698	0.467724	0.673438	-2.50354	1.0859	-0.0118141	-0.261011	0.358692	-0.0100099	0.70171	-0.51105	0.42252	0.37416	0.88672
	HPP303	[M+H]+	1188.1	7.19985	Unknown	Unknown	0.170703	0.404552	0.0607858	-0.460113	0.565222	0.391241	0.00888336	0.523063	-0.288271	-1.8864	-0.0732555	0.583593	0.7005	-0.51353	0.36346	0.43955	0.74835
	HPP306	[M+H]+	404.973	7.79331	Unknown	Unknown	0.0679509	-0.129831	-0.801579	-0.596192	-0.127544	0.75484	0.26755	0.171684	0.0220384	-0.644206	0.233917	0.781373	1.7945	0.8436	0.36428	0.43856	0.55007
	HPP308	[M+H]+	322.97	7.79101	Unknown	Unknown	0.199542	-0.00712126	-0.614552	-0.457727	-0.0495351	0.378159	0.486205	0.759216	-0.730529	-0.744174	0.0320859	0.748431	3.5067	1.8101	0.58216	0.23496	0.36429
	HPP312	[M+H]+	283.222	8.16674	Unknown	Unknown	-0.0212807	0.14256	-0.912823	-0.967391	0.205071	0.152554	0.384329	0.615615	0.222719	-0.278903	-0.142908	0.600457	3.6447	1.8658	0.11785	0.92865	0.92606
	HPP318	[M+H]+	522.237	0.632754	Unknown	Unknown	0.0631428	0.992719	-0.0815872	0.545034	0.0796335	0.116351	-0.940453	0.201236	-1.1289	-0.279187	-0.0885009	0.52051	0.40168	-1.3159	0.095181	1.0215	1.1336
	HPP320	[M+H]+	270.957	7.93072	Unknown	Unknown	-0.329222	0.408141	-1.1004	-0.738832	0.517215	0.350801	0.193461	-0.200408	0.219495	-0.505014	0.341554	0.843206	1.252	0.32419	0.39538	0.40299	0.58968
	HPP321	[M+H]+	721.055	7.18841	Unknown	Unknown	0.114986	0.275069	-0.170621	-0.162764	0.590643	0.650982	0.0732904	0.460703	-0.328615	-1.81263	-0.0604463	0.369401	0.55367	-0.85291	0.26925	0.56985	0.85799
	HPP323	[M+H]+	283.132	11.1087	Unknown	Unknown	0.396014	0.422981	0.00787438	-0.479355	-0.0537581	-0.0445695	0.0317907	0.6171	-1.43157	-0.0908718	0.0120521	0.612312	1.5398	0.62277	0.80912	0.091985	0.16468
	HPP324	[M+H]+	689.559	5.64888	Unknown	Unknown	0.525014	0.627576	0.146581	-0.171034	1.027	1.40828	-0.393995	0.429226	-0.289089	-1.24282	-0.0789062	-1.98784	0.11495	-3.121	0.019232	1.716	2.3549
	HPP325	[M+H]+	255.151	7.11046	Unknown	Unknown	0.263407	8.08327e-05	-0.48495	-0.113655	0.134066	0.605909	0.312707	0.46053	0.195933	-2.51728	0.516925	0.626326	2.1065	1.0748	0.79888	0.097516	0.268
	HPP326	[M+H]+	247.017	7.78412	Unknown	Unknown	1.01568	0.204394	-0.933503	-0.38143	0.442078	-0.752069	-0.416392	3.07387	-1.18624	0.19473	-0.770676	-0.490442	1.9665	0.97562	0.85098	0.070083	0.26755
	HPP330	[M+H]+	86.0966	6.65926	Unknown	Unknown	0.679728	-2.79213	-0.334896	0.0901602	0.320885	0.365091	1.15426	-2.21035	0.412912	0.725814	0.66095	0.927582	2.6661	1.4147	0.46179	0.33555	1.1044
	HPP331	[M+H]+	852.56	6.50452	Unknown	Unknown	1.1267	1.0242	0.449908	0.139117	1.18566	0.777598	-3.86097	1.11877	-0.0988776	-0.643707	-0.000137058	-1.21827	0.23788	-2.0717	0.052507	1.2798	3.1081
	HPP333	[M+H]+	663.04	7.63059	Unknown	Unknown	-0.058768	0.877844	-0.0363645	-1.4596	0.981122	-0.0169849	0.472959	-0.311223	-0.136925	0.497334	-0.468452	-0.340938	0.52196	-0.93799	0.81496	0.088862	0.18983
	HPP335	[M+H]+	169.986	7.62601	Unknown	Unknown	0.309335	-0.24482	-0.138109	-1.71309	0.353173	0.180974	0.753923	1.36297	-1.04957	-0.388905	-0.0647202	0.638843	3.267	1.708	0.40226	0.39549	0.82775
	HPP339	[M+H]+	657.031	7.77495	Unknown	Unknown	0.758786	0.0924632	-0.977236	-0.31567	0.370065	-0.160423	-0.299473	2.51479	-1.16218	-0.0456675	-0.407207	-0.368241	2.0591	1.042	0.89532	0.04802	0.15333
	HPP341	[M+H]+	516.986	7.72225	Unknown	Unknown	-0.194228	0.197738	-0.217389	-0.131705	0.579204	0.725272	-0.155954	-0.241231	0.162228	-0.423741	-0.768915	0.468721	0.42003	-1.2514	0.22066	0.65629	0.63369
	HPP343	[M+H]+	246.17	5.90321	Unknown	Unknown	-0.327417	0.0977731	-0.347254	-0.372696	1.09552	1.17878	-0.477909	1.23189	-1.76055	0.398076	-0.600199	-0.116004	0.68715	-0.54129	0.40559	0.39191	0.87544
	HPP344	[M+H]+	244.093	5.89856	Unknown	Unknown	-0.223608	0.20894	0.176995	0.414209	0.71397	0.508668	0.383932	-0.197629	-2.78363	0.272726	-0.21456	0.739984	0.69046	-0.53436	0.28856	0.53977	1.189
	HPP346	[M+H]+	712.067	7.18383	Unknown	Unknown	0.198933	0.299403	-0.132644	-0.0401891	0.520426	0.25958	0.352715	0.520789	0.0148013	-1.96029	-0.370944	0.337419	0.95884	-0.060639	0.36731	0.43497	0.73058
	HPP348	[M+H]+	1197.09	7.19757	Unknown	Unknown	0.50522	0.338452	-0.32075	-0.527107	0.120524	0.317178	0.280551	0.649899	-0.280844	-1.87121	-0.0928279	0.880915	1.4136	0.49939	0.74643	0.12701	0.28649
	HPP352	[M+H]+	580.001	7.63973	Unknown	Unknown	0.400506	-0.0807801	-0.0206877	-1.63339	0.512327	0.0501912	1.10439	1.45132	-1.11703	-0.54365	-0.561586	0.438398	3.109	1.6365	0.63487	0.19732	0.51007
	HPP354	[M+H]+	880.592	6.47366	Unknown	Unknown	1.07231	0.844416	0.483641	0.0636844	1.1805	0.706916	-1.96097	1.77491	-0.561718	-0.754907	-0.374154	-2.47463	0.4079	-1.2937	0.043499	1.3615	2.8757
	HPP357	[M+H]+	732.985	7.75205	Unknown	Unknown	0.0628934	-0.027034	-0.224674	-0.17952	-0.158411	0.987763	0.058269	-1.07893	0.120857	-0.90256	0.678696	0.662647	1.4471	0.5332	0.67951	0.1678	0.30467
	HPP358	[M+H]+	873.075	7.19299	Unknown	Unknown	0.0791862	0.459683	-0.136424	-0.297919	-0.0723166	0.714876	0.203898	0.781436	-0.374814	-1.66896	-0.171717	0.483072	1.1712	0.228	0.53452	0.27203	0.49372
	HPP359	[M+H]+	627.534	6.42783	Unknown	Unknown	1.25191	0.417083	-0.566958	0.386893	0.708818	1.06831	-1.33279	-0.452815	-0.438306	-0.536088	0.630293	-1.13634	0.16445	-2.6043	0.017951	1.7459	2.1584
	HPP362	[M+H]+	297.24	8.19654	Unknown	Unknown	-0.113056	0.150011	-0.766752	-0.838498	0.320653	0.481539	0.190848	0.651146	0.0126635	-0.289607	-0.180639	0.381692	1.2984	0.37673	0.36665	0.43574	0.50628
	HPP363	[M+H]+	1065.69	5.71068	Unknown	Unknown	0.437776	0.395059	0.392684	-0.35365	0.816953	0.361767	-1.76242	1.57335	-0.263289	-0.465523	0.0330407	-1.16575	0.66816	-0.58174	0.1946	0.71085	1.3551
	HPP365	[M+H]+	542.322	5.82524	Unknown	Unknown	0.188821	0.0064334	0.121142	-1.02669	0.711624	-0.0822867	0.2318	1.29107	0.77294	-0.878058	-0.677817	-0.65898	2.2332	1.1591	0.95142	0.021628	0.053502
	HPP369	[M+H]+	986.637	24.8538	Unknown	Unknown	0.37122	0.741984	-0.0047584	-1.35834	-0.457756	0.697727	0.31832	-0.369756	0.321152	-0.881569	0.042073	0.57971	0.69647	-0.52187	0.99348	0.0028395	0.0065617
	HPP371	[M+H]+	182.191	24.9822	Unknown	Unknown	0.402119	0.415213	-0.648632	-0.65605	0.620616	0.194115	-0.354866	0.146441	0.144473	-0.23587	-0.461102	0.433543	0.4439	-1.1717	0.69524	0.15787	0.21635
	HPP372	[M+H]+	169.086	7.20671	Unknown	Unknown	0.286677	0.193978	-0.906371	-0.654438	0.871555	0.496525	0.749407	0.749978	0.0436238	-2.71194	0.518959	0.362042	1.3112	0.39085	0.87847	0.056274	0.19028
	HPP375	[M+H]+	814.988	7.74515	Unknown	Unknown	-0.41603	0.0514785	-0.277946	0.0437632	0.0968676	0.951193	0.19771	-1.16537	-0.395089	-0.454289	0.492877	0.874834	1.3692	0.45334	0.68547	0.16401	0.29694
	HPP376	[M+H]+	539.288	11.15	Unknown	Unknown	0.00659333	0.327583	-0.551463	-0.579859	0.690974	0.16157	-0.0345423	0.503711	-0.0784884	-0.525369	-0.409767	0.489057	0.83658	-0.25743	0.94691	0.023691	0.036611
	HPP383	[M+H]+	898.584	24.9295	Unknown	Unknown	0.727491	0.604577	0.304763	0.368323	0.716959	0.841878	-1.46901	0.912775	0.527194	0.571971	-1.81393	-2.29299	0.56453	-0.82489	0.069597	1.1574	2.3553
	HPP394	[M+H]+	489.282	7.93762	Unknown	Unknown	0.0817046	0.345486	-0.896284	-0.704201	0.644005	-0.0481506	0.420571	0.649584	-0.36185	-0.260301	-0.432959	0.562395	1.524	0.60789	0.5584	0.25306	0.3816
	HPP399	[M+H]+	654.969	7.62373	Unknown	Unknown	-0.473177	0.105915	-0.15319	0.18545	0.822679	-0.577557	0.194122	0.156915	0.583716	0.687439	-1.3593	-0.173009	1.4561	0.54212	0.93665	0.028422	0.059397
	HPP400	[M+H]+	651.372	7.9789	Unknown	Unknown	0.376046	0.326998	-0.00470401	-3.22411	0.408576	0.38493	0.350883	0.588543	0.151895	0.10823	0.158826	0.373885	1.1575	0.211	0.35485	0.44995	1.1448
	HPP401	[M+H]+	190.108	7.16325	Unknown	Unknown	-0.0847207	0.22656	-0.980107	-0.400126	0.873178	0.459836	0.831722	1.04166	0.0560295	-3.0291	0.359871	0.645202	1.8816	0.91194	0.96363	0.01609	0.06253
	HPP403	[M+H]+	627.41	24.8653	Unknown	Unknown	0.189172	-0.11398	-0.667014	-0.546757	0.510162	0.00261223	0.490326	0.705596	0.0132659	-0.603921	-0.370761	0.3913	2.28	1.189	0.4701	0.32781	0.41357
	HPP406	[M+H]+	344.173	7.05782	Unknown	Unknown	0.384907	0.0971612	-0.475469	0.143619	0.264418	0.420955	1.04705	0.622783	0.400269	-4.49659	0.542746	1.04815	2.7924	1.4815	0.76032	0.119	0.55221
	HPP407	[M+H]+	314.711	16.9422	Unknown	Unknown	0.127553	0.290659	-2.39664	-0.0337712	0.438692	0.295702	0.283878	0.517498	0.0222334	-0.113548	0.0887664	0.478974	1.2071	0.27157	0.37015	0.43163	0.84444
	HPP412	[M+H]+	250.094	1.67737	Unknown	Unknown	0.584901	1.34485	0.726472	1.28491	1.78418	1.60108	-4.18435	-0.780622	-1.40996	-0.269533	0.942736	-1.62466	0.12868	-2.9581	0.0072981	2.1368	4.8417
	HPP413	[M+H]+	964.623	24.8562	Unknown	Unknown	0.445333	0.444973	0.19888	-0.140423	-0.468497	0.721978	-0.628676	-0.405571	0.349348	-0.00679983	-1.24583	0.73528	0.59887	-0.73969	0.26717	0.57321	0.79451
	HPP415	[M+H]+	1008.65	24.8447	Unknown	Unknown	-0.559564	0.506469	-0.786309	-1.34505	0.290595	0.843728	0.454398	-0.306774	0.38797	-0.118727	0.130817	0.502448	0.89934	-0.15306	0.36939	0.43251	0.69399
	HPP416	[M+H]+	744.554	5.59843	Unknown	Unknown	0.515267	-1.19769	-0.40887	-0.661661	0.314193	0.22895	1.11767	0.0312687	-1.07243	1.46421	-0.379485	0.0485804	2.5148	1.3304	0.41205	0.38505	0.79951
	HPP417	[M+H]+	1053.18	24.8218	Unknown	Unknown	-0.132699	0.0988323	-0.318176	-0.841467	-0.0296263	-0.160364	0.008106	0.571762	-0.0457201	0.109914	-0.169464	0.908901	16.17	4.0152	0.060146	1.2208	0.91429
	HPP419	[M+H]+	716.522	5.60992	Unknown	Unknown	0.520945	-1.47737	0.234877	-1.09536	-0.257743	-0.486911	1.11465	-0.512775	0.481034	1.8709	-0.204541	-0.187712	4.5864	2.1973	0.11063	0.95614	1.6928
	HPP424	[M+H]+	1030.66	24.8309	Unknown	Unknown	-0.149649	0.238337	-0.298306	-0.453173	0.144029	0.190728	0.0915445	0.821294	-0.130842	-0.514478	-0.0447178	0.105234	1.7764	0.82897	0.62031	0.20739	0.21678
	HPP425	[M+H]+	716.061	7.18613	Unknown	Unknown	0.202161	0.627432	-0.331451	-0.153606	0.677909	0.284967	0.0581072	0.442378	-0.230701	-1.90648	-0.208984	0.53827	0.57952	-0.78707	0.29954	0.52354	0.86401
	HPP426	[M+H]+	1052.68	24.8218	Unknown	Unknown	0.333702	0.0119957	-0.164594	-0.70242	0.974878	-0.101801	-0.568387	0.112161	-0.0736511	-0.22397	-0.0518791	0.453965	0.42871	-1.2219	0.67081	0.1734	0.23246
	HPP427	[M+H]+	874.074	7.20215	Unknown	Unknown	0.176663	0.328114	-0.235067	-0.221159	0.169992	0.364582	0.340473	0.628308	-0.140752	-1.96878	-0.122024	0.679648	1.586	0.66541	0.64981	0.18721	0.38536
	HPP428	[M+H]+	212.185	8.18967	Unknown	Unknown	0.0144417	0.592811	-0.87493	-0.979148	0.235964	0.276314	0.527701	0.0129202	0.269952	-0.430483	-0.0250701	0.379527	1.063	0.088187	0.4342	0.36231	0.48543
	HPP430	[M+H]+	899.79	0.616688	Unknown	Unknown	-0.278208	-0.407982	-0.312299	-0.956337	0.365825	0.283731	-0.643252	2.13105	0.723549	-0.407821	-0.96344	0.465179	5.1106	2.3535	0.41033	0.38687	0.8626
	HPP432	[M+H]+	441.237	11.1408	Unknown	Unknown	0.0366223	0.234817	-0.48499	-0.766595	0.277545	0.145914	0.311752	0.676716	0.0451621	-0.659071	-0.288926	0.471052	2.1653	1.1146	0.50604	0.29581	0.36789
	HPP434	[M+H]+	171.022	7.5894	Unknown	Unknown	-0.0246808	0.987078	0.25391	-0.828359	0.902096	-0.65838	0.952819	-0.479845	-0.359592	-0.290728	-0.510559	0.056241	0.47085	-1.0866	0.5968	0.22417	0.41744
	HPP436	[M+H]+	240.218	8.32254	Unknown	Unknown	-0.468911	-0.269233	0.189878	-0.104971	0.792121	-0.118375	0.661251	0.177949	0.8316	-0.914421	-0.630221	-0.146665	1.7014	0.76672	0.98419	0.0069212	0.013553
	HPP438	[M+H]+	680.993	7.78415	Unknown	Unknown	0.265912	0.32698	-0.782196	-0.556006	0.397764	0.310577	-0.218751	1.23615	-0.609304	-0.314966	-0.295808	0.239649	1.1342	0.18163	0.9721	0.012287	0.024432
	HPP440	[M+H]+	732.554	5.10807	Unknown	Unknown	0.366096	0.494155	0.0970766	-0.369448	-0.535196	0.621594	0.520571	-0.357368	-0.424103	-2.01586	0.856496	0.74599	1.3446	0.42721	0.65118	0.1863	0.4456
	HPP444	[M+H]+	876.571	24.8722	Unknown	Unknown	-1.3655	0.535954	-0.178811	-0.0101741	0.409862	0.710836	0.184029	-0.650281	-0.0389332	-0.243596	0.102343	0.544268	0.5014	-0.99596	0.92444	0.034122	0.06752
	HPP446	[M+H]+	745.043	7.63289	Unknown	Unknown	-0.27251	0.629652	0.490676	-0.774024	0.956666	0.0177399	0.748481	-0.426934	-0.721413	-0.353159	-0.555857	0.260682	0.48177	-1.0536	0.33849	0.47045	0.69271
	HPP451	[M+H]+	313.161	7.33271	Unknown	Unknown	-0.167272	0.222772	-0.0940127	-0.609871	0.830769	-0.455683	1.05886	0.514994	-0.270701	-1.28275	0.443858	-0.190959	1.9151	0.93745	0.82205	0.085102	0.18061
	HPP455	[M+H]+	748.528	5.52509	Unknown	Unknown	0.410288	0.681577	-0.116211	0.726145	1.21222	0.685829	-2.15135	-0.670726	0.0333822	0.0397625	-0.129346	-0.721565	0.019691	-5.6663	0.01071	1.9702	2.379
	HPP460	[M+H]+	149.019	7.97658	Unknown	Unknown	0.825518	0.730069	0.184154	0.894257	0.825017	1.67323	-0.626651	-3.10197	-1.01023	-1.33365	0.486324	0.453925	0.18321	-2.4484	0.014231	1.8468	3.3917
	HPP462	[M+H]+	438.97	7.75432	Unknown	Unknown	0.682279	0.0115625	-1.19033	0.208827	0.309333	0.450207	-0.135787	1.51625	-0.922257	-0.485721	-0.439237	-0.00512697	0.91221	-0.13256	0.72679	0.13859	0.31184
	HPP463	[M+H]+	809.654	5.51364	Unknown	Unknown	-0.0930518	0.0993559	-0.366661	0.079896	0.426671	-0.17621	0.412931	0.274859	0.88882	-1.61733	0.17903	-0.108306	2.8974	1.5347	0.97887	0.0092755	0.019826
	HPP468	[M+H]+	219.123	7.11735	Unknown	Unknown	0.187994	0.472479	-0.187441	0.0897431	0.932008	0.401767	0.469434	0.988622	-0.308336	-3.58192	0.309373	0.22628	0.95668	-0.063889	0.38303	0.41677	1.2533
	HPP471	[M+H]+	262.213	25.901	Unknown	Unknown	-0.124477	-0.284671	-0.285868	-0.49011	0.59277	0.388272	-0.0500381	0.618944	-0.29594	-0.229931	-0.408368	0.569416	1.2113	0.27658	0.79367	0.10036	0.13487
	HPP475	[M+H]+	896.992	7.7337	Unknown	Unknown	-0.375123	-0.191825	-0.304229	-0.12056	-0.114474	1.15933	0.113815	-1.03091	-0.00935657	-0.561182	0.523645	0.910868	1.3355	0.41739	0.9629	0.016418	0.035105
	HPP479	[M+H]+	729.591	5.5228	Unknown	Unknown	0.331037	0.301396	0.36408	0.56527	0.445593	1.7176	-0.78051	-0.303185	-0.760663	-1.90942	0.211002	-0.182209	0.056655	-4.1416	0.007661	2.1157	2.4617
	HPP484	[M+H]+	214.203	8.36378	Unknown	Unknown	0.353688	0.400798	-0.873831	-0.224696	0.713755	0.310653	-0.358017	0.124837	0.188199	-0.0896303	-1.00492	0.459166	0.4341	-1.2039	0.48679	0.31266	0.44962
	HPP487	[M+H]+	762.996	7.78187	Unknown	Unknown	0.505648	0.443486	-0.71287	-0.404795	0.483772	0.0270361	-0.393569	1.4206	-0.8067	-0.275397	-0.42213	0.134917	1.0655	0.091498	0.77227	0.11223	0.2262
	HPP490	[M+H]+	505.316	24.9661	Unknown	Unknown	-0.222457	0.462541	-0.578594	-0.684185	0.283638	0.316779	0.41752	0.658999	0.163944	-0.418987	-0.142204	-0.256995	1.167	0.22279	0.60505	0.21821	0.27906
	HPP492	[M+H]+	598.989	7.78644	Unknown	Unknown	0.335446	-0.209909	-0.739164	-0.452905	0.423511	0.214574	-0.00960208	1.2348	-0.424051	-0.43069	-0.10412	0.162109	1.4349	0.52094	0.66115	0.1797	0.28314
	HPP494	[M+H]+	227.125	2.95891	Unknown	Unknown	-0.303429	0.76759	0.269328	0.333387	0.689189	0.319755	-1.57585	0.875373	-0.669748	-1.26969	0.384393	0.179698	0.60502	-0.72496	0.13704	0.86316	1.3718
	HPP497	[M+H]+	1097.2	24.8332	Unknown	Unknown	-0.427283	0.0413929	-0.537878	-0.463425	-0.171017	0.65841	-0.633569	0.515611	0.279319	0.0207924	0.166212	0.551434	2.1911	1.1316	0.26766	0.57242	0.59464
	HPP502	[M+H]+	540.365	6.01771	Unknown	Unknown	0.219542	0.250865	-0.418533	0.518375	-0.217194	0.584677	-0.980096	0.602785	-1.31276	0.501677	0.456322	-0.205662	0.99195	-0.011661	0.42303	0.37363	0.61971
	HPP504	[M+H]+	567.021	7.64664	Unknown	Unknown	-0.271553	0.857662	-0.377247	-1.16829	0.650987	0.49245	0.808194	-0.592892	-0.603867	0.168599	-0.152152	0.188114	0.58214	-0.78057	0.87633	0.05733	0.1216
	HPP508	[M+H]+	267.227	8.16445	Unknown	Unknown	-0.0585365	0.70397	-0.923651	-0.929536	0.252808	0.146536	0.596344	0.0274297	0.19524	-0.577965	0.172448	0.394914	1.2565	0.32945	0.41392	0.38308	0.53424
	HPP513	[M+H]+	1111.67	5.6589	Unknown	Unknown	0.389348	0.874089	0.119606	0.603731	1.07252	1.04905	-3.97679	0.333455	-0.0897991	-0.720285	0.543407	-0.198331	0.21344	-2.2281	0.07897	1.1025	2.715
	HPP519	[M+H]+	410.957	7.62145	Unknown	Unknown	-0.343201	0.191895	-0.601207	0.167699	0.609617	0.571094	0.0955417	0.114583	0.262296	0.157142	-1.06474	-0.160718	0.40873	-1.2908	0.49843	0.3024	0.3938
	HPP523	[M+H]+	434.984	7.88263	Unknown	Unknown	0.282275	0.445827	-0.466521	-0.464361	0.850167	0.19039	0.159262	0.476095	-0.0561601	-0.12616	-0.0664848	-1.22433	0.35924	-1.477	0.39877	0.39928	0.55365
	HPP524	[M+H]+	662.004	7.63745	Unknown	Unknown	0.541341	-0.135843	-0.1165	-1.46228	0.473263	-0.148316	1.09522	1.40277	-0.952048	-0.449207	-0.576751	0.328354	2.7856	1.478	0.57617	0.23945	0.56063
	HPP526	[M+H]+	1013.66	5.84128	Unknown	Unknown	0.702418	0.559502	0.375008	-0.0353587	0.753694	0.504716	-0.60092	0.599126	-0.529812	-2.40118	0.0933139	-0.0205117	0.23917	-2.0639	0.055695	1.2542	1.89
	HPP536	[M+H]+	1075.19	24.8195	Unknown	Unknown	0.0316075	0.35616	-0.225432	-0.636365	0.57287	0.74642	-0.179109	0.277994	0.224102	-0.744378	-0.237893	-0.185977	0.29414	-1.7654	0.30481	0.51597	0.5586
	HPP537	[M+H]+	492.96	7.62372	Unknown	Unknown	-0.240586	0.374152	-0.410359	0.184828	0.694155	0.751022	-0.542317	-0.252344	0.179113	-0.0491477	-0.855134	0.166618	0.17252	-2.5352	0.11022	0.95775	0.89428
	HPP541	[M+H]+	291.18	7.15637	Unknown	Unknown	-0.587687	-1.10614	1.30261	-0.286904	-0.421558	0.0117536	2.33794	-1.40989	-0.626087	0.683702	0.355641	-0.253381	2.5695	1.3615	0.57325	0.24165	0.71896
	HPP545	[M+H]+	649.024	7.64892	Unknown	Unknown	-0.239512	0.177924	0.232406	-0.916923	0.675315	0.195758	1.1304	-1.10776	-0.391567	-0.347372	0.131969	0.459363	1.3436	0.42614	0.91629	0.037966	0.082586
	HPP550	[M+H]+	120.966	7.96971	Unknown	Unknown	-0.717179	0.574434	-1.14943	-0.165434	0.977946	0.568555	-0.211319	0.173237	-0.459465	-0.441434	0.0230798	0.827014	0.4825	-1.0514	0.9414	0.026226	0.058742
	HPP551	[M+H]+	736.972	7.6329	Unknown	Unknown	-0.187459	0.333037	-0.541448	0.295978	0.839477	0.105518	-0.367621	-0.233632	0.518667	0.398974	-0.931187	-0.230305	0.58301	-0.77841	0.35605	0.44848	0.55849
	HPP554	[M+H]+	154.059	7.68098	Unknown	Unknown	-0.321567	-0.457962	0.303298	-0.700026	0.323658	0.964033	-0.411799	0.392766	0.0371141	-0.737595	-0.137121	0.745202	0.73859	-0.43715	0.91393	0.039088	0.073642
	HPP557	[M+H]+	216.171	5.73131	Unknown	Unknown	-1.59029	-1.32352	0.650008	-0.899957	0.0913178	-0.232305	1.82702	-0.0841095	0.84798	-0.125184	-0.423782	1.26282	5.3117	2.4092	0.055931	1.2523	2.184
	HPP559	[M+H]+	722.957	7.63976	Unknown	Unknown	-0.768631	-0.0049446	-0.647518	-0.0465949	0.125014	1.00108	0.510254	-0.791521	0.513497	-0.105792	-0.198951	0.414104	1.2768	0.35257	0.74087	0.13026	0.22574
	HPP560	[M+H]+	844.999	7.77268	Unknown	Unknown	0.638993	0.34238	-0.812796	-0.240072	-0.443727	0.0252399	-0.11652	1.36273	-0.405614	-0.279929	-0.469275	0.398588	1.7497	0.80714	0.65835	0.18154	0.32381
	HPP561	[M+H]+	476.29	25.0074	Unknown	Unknown	-0.0823288	0.0577052	-0.673878	-0.99914	0.509376	0.381929	0.521588	0.679236	0.208888	-0.326588	-0.568145	0.291358	1.7924	0.84193	0.41087	0.3863	0.53287
	HPP562	[M+H]+	1074.69	24.8218	Unknown	Unknown	0.664835	0.337714	-0.575707	-0.612841	0.403405	0.500278	0.291177	-0.0499144	-0.420785	-0.782351	0.27738	-0.0331914	0.29828	-1.7453	0.42289	0.37378	0.47429
	HPP563	[M+H]+	226.111	7.13341	Unknown	Unknown	-0.0166915	0.177345	-0.0473898	-0.112622	0.0907912	0.672159	0.318831	0.342601	0.103428	-2.4484	0.48981	0.430135	1.7917	0.84137	0.60876	0.21555	0.50462
	HPP565	[M+H]+	420.263	8.40961	Unknown	Unknown	-0.0294035	0.0914897	-0.6084	-0.903854	0.288267	-0.0320222	0.273343	0.872131	0.224672	-0.333938	-0.194069	0.351784	4.534	2.1808	0.15091	0.82129	0.78901
	HPP567	[M+H]+	759.638	5.58007	Unknown	Unknown	0.123102	1.16092	-0.217035	-0.21168	0.840035	0.809617	-0.267593	-0.829414	-1.52464	-0.344427	1.00673	-0.545612	0.34317	-1.543	0.073603	1.1331	1.6554
	HPP568	[M+H]+	283.035	7.77497	Unknown	Unknown	0.734382	0.645759	-0.554007	-1.12935	1.02824	-0.221209	0.455533	1.04112	-1.37877	-0.424633	-0.346684	0.149623	0.68356	-0.54886	0.73665	0.13274	0.33295
	HPP572	[M+H]+	631.351	24.8768	Unknown	Unknown	0.146034	0.423835	-0.425072	-0.510234	0.51001	-0.174646	-0.231134	0.606981	0.307601	-0.57784	-0.707832	0.632296	1.4324	0.51848	0.97392	0.011476	0.019874
	HPP578	[M+H]+	1096.7	24.8195	Unknown	Unknown	0.449202	0.471263	-0.143486	-1.02928	0.427792	0.199116	-0.571853	0.479285	-0.144956	-0.344139	-0.227906	0.434962	0.59085	-0.75913	0.68141	0.16659	0.24756
	HPP579	[M+H]+	719.414	24.9478	Unknown	Unknown	0.201039	-0.086993	-0.637349	-1.10936	0.284732	0.208392	0.371332	0.580853	0.178068	-0.392719	-0.121169	0.523178	2.3818	1.2521	0.20244	0.6937	0.75307
	HPP582	[M+H]+	747.409	11.9335	Unknown	Unknown	-0.144318	0.21265	-0.657922	-0.793005	0.297715	0.146138	0.309452	0.699818	0.0799157	-0.410484	-0.144991	0.405031	2.276	1.1865	0.24086	0.61823	0.62037
	HPP584	[M+H]+	677.387	7.82992	Unknown	Unknown	0.360595	0.192783	-0.158129	-1.35779	0.345729	-0.365846	-0.103102	0.966424	0.165529	-0.348308	0.192015	0.110101	1.595	0.67353	0.33295	0.47762	0.6494
	HPP585	[M+H]+	1089.69	5.68548	Unknown	Unknown	0.353732	0.56929	0.393533	-0.801961	0.996996	0.574668	-2.26454	1.31094	-0.508455	-0.395611	0.384908	-0.613492	0.58717	-0.76815	0.2307	0.63695	1.3787
	HPP595	[M+H]+	501.995	7.71306	Unknown	Unknown	-0.262252	0.0109108	-0.672818	-0.457605	-0.20584	0.866898	0.472473	-0.748024	0.340517	-0.361389	0.322374	0.694754	2.0848	1.0599	0.46262	0.33478	0.47628
	HPP596	[M+H]+	419.992	7.7062	Unknown	Unknown	-0.197114	-0.19258	-0.281923	-0.57175	0.182359	0.811343	0.278457	-0.654482	0.217072	-0.529107	0.467415	0.470311	1.4423	0.52838	0.77576	0.11027	0.16499
	HPP599	[M+H]+	427.306	9.16572	Unknown	Unknown	-0.337413	-0.355971	-0.493544	-0.864545	0.511775	0.0325188	0.186226	1.03446	0.319005	-0.0817206	-0.1741	0.223311	3.2389	1.6955	0.082303	1.0846	0.99603
	HPP602	[M+H]+	725.005	7.76579	Unknown	Unknown	0.825645	-0.146538	-0.636413	-0.0849201	-0.239459	0.0316416	-0.440665	2.0232	-0.776509	-0.0203602	-0.632928	0.0973078	2.4735	1.3065	0.86098	0.065008	0.16524
	HPP604	[M+H]+	718.97	7.77954	Unknown	Unknown	-0.0313236	-0.051982	-0.406043	-0.673605	0.221142	0.920855	0.000117699	-0.758245	0.0880205	-0.663466	0.269518	1.08501	1.2633	0.33716	0.98471	0.0066917	0.013849
	HPP612	[M+H]+	519.326	5.86651	Unknown	Unknown	0.285178	0.106926	-0.187286	-0.341277	0.579222	0.323876	-0.122778	1.3316	-0.149488	-1.14567	-0.546345	-0.133952	1.0281	0.040006	0.49619	0.30435	0.50664
	HPP619	[M+H]+	993.011	7.681	Unknown	Unknown	-0.280694	-0.447647	0.00527503	0.486521	-0.364658	0.843967	0.11011	-0.991529	0.152047	-0.2355	0.218551	0.503558	0.73686	-0.44055	0.79347	0.10047	0.16043
	HPP622	[M+H]+	417.168	7.07458	Unknown	Unknown	-0.194656	0.0452019	0.49745	0.607981	0.328931	0.645638	0.0136434	0.599913	0.204542	-3.94019	0.68914	0.50241	0.94563	-0.080657	0.40718	0.39021	1.2758
	HPP626	[M+H]+	305.695	12.6851	Unknown	Unknown	0.172149	0.244278	-1.67732	-0.172031	0.421903	0.463265	0.122995	0.661763	0.285167	-0.226341	-0.0139524	-0.281881	0.82202	-0.28276	0.62312	0.20543	0.36198
	HPP629	[M+H]+	778.575	5.51821	Unknown	Unknown	0.753632	0.726028	0.451316	-0.188925	1.31191	1.02883	-2.15717	0.806423	-0.262934	-0.583247	0.0430866	-1.92894	0.19888	-2.3301	0.024882	1.6041	2.6981
	HPP631	[M+H]+	552.402	5.71756	Unknown	Unknown	0.852957	1.06485	-1.05505	-0.252886	1.25321	-0.510488	-0.733983	0.78961	0.117459	0.159849	0.0660476	-1.75157	0.35729	-1.4848	0.41768	0.37915	0.89387
	HPP632	[M+H]+	1119.22	24.8332	Unknown	Unknown	0.227146	0.419963	-1.04419	-0.285222	0.715598	0.196309	-0.338156	0.836491	-0.32651	-0.485413	-0.197077	0.281058	0.71684	-0.48027	0.81964	0.086379	0.15174
	HPP633	[M+H]+	499.348	5.84817	Unknown	Unknown	0.728313	0.628456	-0.893845	0.262586	0.502981	0.197711	-1.26616	0.457211	-0.498112	-0.599727	0.348133	0.132454	0.40422	-1.3068	0.22031	0.65697	0.94251
	HPP634	[M+H]+	423.11	6.16206	Unknown	Unknown	0.028095	0.222769	0.147031	0.0387945	-0.418712	0.186201	0.857724	-0.246938	0.788409	-2.4628	0.196982	0.66244	4.0224	2.0081	0.89919	0.046146	0.13493
	HPP636	[M+H]+	898.584	0.632754	Unknown	Unknown	1.11997	-0.426707	-0.528033	0.0219668	-0.0623172	-0.405432	-0.0168341	-0.324386	1.34664	0.319542	-0.815788	-0.228631	1.4591	0.54505	0.816	0.088308	0.1854
	HPP641	[M+H]+	247	7.96055	Unknown	Unknown	0.21759	0.427367	-0.588693	0.409159	0.953949	0.988322	-1.27331	1.81311	-1.50274	-1.16754	-0.54436	0.267136	0.69426	-0.52645	0.1863	0.72979	1.5911
	HPP643	[M+H]+	546.997	7.78185	Unknown	Unknown	0.577166	0.457946	-0.459475	0.350361	0.21394	0.199588	-0.622313	1.32117	-1.09056	-0.480562	-0.316505	-0.150758	0.73441	-0.44535	0.25164	0.59921	0.88523
	HPP644	[M+H]+	978.995	7.71765	Unknown	Unknown	-0.440462	0.226521	-0.116303	-0.188121	-0.176419	1.16595	0.108598	-1.40546	0.188608	-0.583337	0.700078	0.520353	1.0899	0.12417	0.7009	0.15435	0.31137
	HPP645	[M+H]+	435.224	7.85515	Unknown	Unknown	-0.0769969	0.200708	-0.425615	-0.568998	0.411943	0.249083	0.842872	0.745248	-0.178837	-0.56894	-0.296658	-0.333808	1.8429	0.88199	0.81658	0.087999	0.1387
	HPP647	[M+H]+	222.084	7.12251	Unknown	Unknown	0.595364	0.0602832	-0.13257	0.171077	1.49377	0.8939	-0.293813	-0.120628	0.662937	-4.10884	0.958974	-0.180448	0.50459	-0.98683	0.22175	0.65413	2.0366
	HPP648	[M+H]+	560.989	7.74058	Unknown	Unknown	0.101865	-0.771714	-0.146156	0.0837625	-1.07442	0.288066	-0.262501	1.87662	0.00394945	0.418916	-0.657872	0.139481	5.1486	2.3642	0.25709	0.58992	1.0036
	HPP651	[M+H]+	295.132	11.0949	Unknown	Unknown	0.399481	0.347491	0.00756292	0.114918	-0.496559	0.645555	-0.964828	0.596674	-0.808205	-0.562049	0.0918763	0.628084	0.86907	-0.20245	0.32806	0.48404	0.67305
	HPP652	[M+H]+	333.187	13.794	Unknown	Unknown	0.183228	0.359986	-0.18809	-0.11555	-1.80864	0.458379	0.461937	-0.170428	0.327435	-0.155511	0.16464	0.482616	1.4343	0.52037	0.32963	0.48197	0.73401
	HPP655	[M+H]+	333.187	15.4529	Unknown	Unknown	0.156909	0.377545	-0.0902216	-0.192599	0.423048	0.455602	-1.7407	-0.0489869	0.295099	-0.176451	-0.0250382	0.565793	0.60923	-0.71493	0.30509	0.51556	0.74696
	HPP656	[M+H]+	833.046	24.8264	Unknown	Unknown	0.164457	0.125711	-0.907262	0.17641	0.294337	0.533228	-0.625969	0.208978	0.982632	-0.23226	-0.504402	-0.215859	0.92079	-0.11906	0.69076	0.16068	0.25567
	HPP657	[M+H]+	256.23	8.18278	Unknown	Unknown	-0.126977	0.305456	-0.990913	-0.832235	0.29648	0.0337118	0.585777	0.385978	0.139393	-0.210296	-0.107767	0.521392	2.5682	1.3608	0.13163	0.88065	0.86868
	HPP661	[M+H]+	191.187	8.62498	Unknown	Unknown	0.0257263	0.0370454	-0.389662	-0.444346	0.398506	0.28975	-0.206617	0.640198	0.123898	-0.531409	-0.402786	0.459695	1.6295	0.70442	0.91021	0.040859	0.054837
	HPP663	[M+H]+	256.998	7.78875	Unknown	Unknown	0.528363	0.342641	-1.24669	-0.232283	0.808458	-0.237691	-0.0188041	1.84129	-0.748969	-0.0620896	-0.48517	-0.489055	1.0964	0.13273	0.98023	0.0086733	0.024585
	HPP673	[M+H]+	90.9767	7.81847	Unknown	Unknown	0.0284866	0.389999	-0.537972	-0.519543	0.346684	0.458802	0.4078	0.0283807	-0.171625	-1.03896	-0.154113	0.762058	0.97898	-0.030645	0.86226	0.064363	0.11
	HPP677	[M+H]+	1037.66	5.84587	Unknown	Unknown	0.646952	0.562609	0.268802	-0.586296	0.932934	-0.0366833	-1.40393	1.09743	0.376687	-1.64096	0.0389225	-0.256464	0.62748	-0.67235	0.24647	0.60824	1.1818
	HPP681	[M+H]+	800.672	5.55259	Unknown	Unknown	0.85229	1.1405	0.368387	-0.508872	1.18619	0.754957	-0.866769	0.387767	-1.10702	-0.518184	0.252364	-1.94161	0.14879	-2.7486	0.016723	1.7767	2.5069
	HPP689	[M+H]+	766.574	5.00956	Unknown	Unknown	1.17398	0.777676	-0.483665	-0.130675	0.539663	1.1598	-0.895721	0.652793	-1.34147	-1.1917	-0.600871	0.34019	0.27197	-1.8785	0.042922	1.3673	2.0069
	HPP701	[M+H]+	260.186	5.73589	Unknown	Unknown	0.219733	0.281319	0.82811	0.134311	1.35887	0.922707	-0.405981	-0.544109	-1.67308	0.134594	-0.47174	-0.784739	0.035949	-4.7979	0.0026555	2.5759	2.4749
	HPP704	[M+H]+	274.964	7.76579	Unknown	Unknown	0.749486	-0.0721112	-1.58774	-0.0710817	0.425128	-0.00205529	-0.0766411	1.87853	-0.553206	-0.522304	-0.63345	0.465446	1.9955	0.99675	0.72439	0.14002	0.36901
	HPP705	[M+H]+	202.203	8.57228	Unknown	Unknown	0.0631548	0.244506	-0.333022	-0.537354	0.528091	0.679558	-0.0432265	0.579592	0.00609794	-0.345622	-0.163253	-0.678523	0.38653	-1.3713	0.4256	0.371	0.42621
	HPP712	[M+H]+	731.027	7.64435	Unknown	Unknown	-0.79181	0.358529	-0.109597	-0.486482	0.495669	0.366155	1.14176	-0.972024	-0.36281	-0.0872518	-0.210683	0.658544	1.4752	0.56094	0.88487	0.053121	0.11072
	HPP714	[M+H]+	688.959	7.73371	Unknown	Unknown	-0.29546	0.119243	0.0323586	-0.329861	0.179549	0.727175	0.272978	-1.78098	0.528075	-0.23294	0.176088	0.603779	1.4938	0.57898	0.72254	0.14114	0.28615
	HPP716	[M+H]+	285.148	11.0949	Unknown	Unknown	-0.0995041	0.328585	-0.27963	0.519791	0.0195558	0.0555172	0.825429	-1.73069	0.465445	0.208134	0.0312171	-0.343847	1.6571	0.72863	0.64683	0.18921	0.35971
	HPP719	[M+H]+	483.225	8.00181	Unknown	Unknown	0.175189	0.402986	-0.962074	-0.156381	0.662562	-0.0254409	0.0618833	0.680824	-0.576758	-0.0623443	-0.682021	0.481576	0.98674	-0.01926	0.92175	0.035386	0.063997
	HPP723	[M+H]+	524.953	7.74516	Unknown	Unknown	-0.243425	-0.0301487	-0.0352203	-0.0257507	0.118307	0.878396	0.0370079	-1.37247	0.49986	-0.342378	0.209214	0.306609	1.0562	0.078824	0.50735	0.29469	0.43759
	HPP724	[M+H]+	365.038	7.75202	Unknown	Unknown	0.319579	0.321225	-0.713033	-0.212909	0.819607	0.0297969	0.603823	0.979159	-2.57797	-0.207406	0.188472	0.449658	1.4905	0.57576	0.74607	0.12722	0.3729
	HPP732	[M+H]+	790.539	5.4747	Unknown	Unknown	1.34755	-0.0403617	0.281907	-0.205244	1.16438	-0.210014	-0.281134	-1.01876	0.139881	-0.927774	0.369238	-0.619667	0.18224	-2.4561	0.059477	1.2257	1.5452
	HPP739	[M+H]+	259.154	7.27772	Unknown	Unknown	-0.084073	0.201848	0.192381	-2.01565	0.823987	-1.15278	0.47572	-0.290211	0.0890648	0.500906	0.905385	0.353425	1.9081	0.93213	0.16944	0.77098	1.3444
	HPP740	[M+H]+	718.057	7.19069	Unknown	Unknown	0.116581	0.189519	-0.00651699	-0.16035	0.528311	0.540488	0.524872	0.790218	-0.222795	-1.99947	-0.467135	0.166275	1.0774	0.10761	0.36294	0.44017	0.79833
	HPP743	[M+H]+	137.071	7.29835	Unknown	Unknown	-0.605688	-1.266	0.440508	-0.696499	-0.900932	-0.27801	2.17257	1.10355	0.223998	-0.0243441	-0.713558	0.544409	9.1808	3.1986	0.041728	1.3796	2.1852
	HPP749	[M+H]+	126.022	7.62372	Unknown	Unknown	0.357249	-0.446126	0.112078	-2.94195	0.280347	0.373941	1.00331	1.23254	-0.713863	-0.285633	0.336226	0.691878	2.9048	1.5385	0.24517	0.61053	1.4965
	HPP752	[M+H]+	710.07	7.18841	Unknown	Unknown	0.411663	0.546896	0.157663	-0.175256	0.424346	-0.329556	-0.0201355	0.798073	0.1402	-1.56824	-0.715422	0.329767	0.82311	-0.28085	0.37745	0.42314	0.68449
	HPP757	[M+H]+	165.014	7.78183	Unknown	Unknown	0.10337	0.553912	-0.173256	0.166151	0.95206	0.987813	-0.437061	-0.0948324	-0.870612	-0.457385	-0.848379	0.11822	0.042796	-4.5464	0.0066491	2.1772	1.7117
	HPP759	[M+H]+	435.283	25.0028	Unknown	Unknown	0.59187	0.495142	-0.353641	0.127325	0.708706	0.683545	0.383285	-2.00454	0.435249	-2.04834	0.266435	0.714965	0.69054	-0.53421	0.20368	0.69105	1.4889
	HPP760	[M+H]+	281.245	8.21946	Unknown	Unknown	-0.170523	0.270472	-0.557686	-0.897787	0.381019	0.380495	-0.103425	0.579966	0.156298	-0.473017	0.062441	0.371747	1.1342	0.18163	0.47441	0.32384	0.39255
	HPP764	[M+H]+	176.041	7.6741	Unknown	Unknown	-0.25233	-0.415145	0.117771	-0.170606	0.388461	0.961741	-0.667543	0.566385	-0.456189	-0.996999	-0.181303	1.10576	1.1391	0.18788	0.59746	0.22369	0.41627
	HPP766	[M+H]+	810.531	24.8332	Unknown	Unknown	0.249733	0.486501	-0.731692	-0.281864	1.04479	-0.536615	0.593512	0.124279	-0.162591	-0.653758	0.341307	-0.473601	0.59466	-0.74986	0.82476	0.083672	0.15256
	HPP772	[M+H]+	162.076	6.00856	Unknown	Unknown	-0.996462	0.399937	-1.49238	0.675249	0.315428	0.325526	-1.27919	0.943939	-0.203368	0.410547	0.560542	0.340234	1.3141	0.39413	0.60578	0.21769	0.51065
	HPP773	[M+H]+	813.03	7.64891	Unknown	Unknown	-0.40044	0.199491	-0.0740187	-0.972172	0.834701	0.4319	0.849001	-1.40832	0.201322	-0.0665103	0.0797725	0.325272	0.99268	-0.010601	0.9875	0.0054618	0.012862
	HPP775	[M+H]+	546.34	7.9972	Unknown	Unknown	0.503928	0.515252	-0.811364	-0.881141	0.512772	0.217748	0.208893	0.392642	-0.278899	-0.449784	-0.435403	0.505355	0.63262	-0.66058	0.9545	0.020223	0.037798
	HPP778	[M+H]+	273.24	11.6769	Unknown	Unknown	-0.186147	0.00767996	-0.379515	-0.586738	0.263789	0.923143	-0.182419	0.66641	-0.156212	-0.574747	-0.221774	0.426531	0.9149	-0.12831	0.96214	0.016761	0.027896
	HPP779	[M+H]+	1199.08	7.18841	Unknown	Unknown	0.164765	0.6412	-0.538357	-0.322155	0.298486	0.362047	-0.030744	0.726536	-0.0677671	-1.68441	-0.365724	0.816123	1.0519	0.073058	0.63477	0.19738	0.40047
	HPP780	[M+H]+	561.267	7.78185	Unknown	Unknown	0.168433	0.321668	-0.385612	-1.14743	0.19057	-0.0939229	0.223277	0.149659	-0.41655	1.20941	-0.53089	0.311387	2.7821	1.4762	0.37293	0.42837	0.62537
	HPP782	[M+H]+	989.657	5.79087	Unknown	Unknown	1.00672	0.749975	0.509457	-0.267112	0.445051	0.169046	-1.41276	0.193195	-0.161177	-1.6662	0.357822	0.0759826	0.2177	-2.1996	0.055019	1.2595	1.7269
	HPP783	[M+H]+	250.165	6.96688	Unknown	Unknown	0.151346	0.487204	0.15252	0.742729	0.57262	0.757444	0.585891	0.152477	-0.172804	-4.09214	0.89512	-0.232412	0.57039	-0.80999	0.23348	0.63176	1.8926
	HPP788	[M+H]+	807.638	5.52279	Unknown	Unknown	0.330972	-0.0539858	1.19482	0.915945	-0.695371	0.817136	-0.0988564	-0.960421	-0.985656	-1.8464	0.911643	0.470176	0.42403	-1.2378	0.13185	0.87993	1.6584
	HPP795	[M+H]+	554.392	5.78171	Unknown	Unknown	-0.211443	0.666544	0.119717	0.141405	0.991338	0.928763	-1.11303	0.180458	-0.147169	-0.984312	0.342178	-0.914446	0.18354	-2.4459	0.023781	1.6238	1.7422
	HPP796	[M+H]+	896.77	1.02282	Unknown	Unknown	0.542335	-0.555761	0.114732	-1.18628	0.627731	0.781706	-0.814797	1.19343	0.96161	-1.34881	-0.388119	0.0722239	1.0778	0.10808	0.83812	0.076692	0.21442
	HPP801	[M+H]+	606.956	7.72683	Unknown	Unknown	-0.620602	0.0889782	-0.486002	-0.212286	0.151954	0.963568	0.431742	-1.02509	0.423749	-0.326589	0.135009	0.475569	1.2171	0.28351	0.91193	0.04004	0.075595
	HPP812	[M+H]+	391.102	6.06586	Unknown	Unknown	-1.13304	0.0600325	-0.487012	0.528296	-0.0537663	0.145637	0.626899	0.678471	0.333637	-1.76715	0.0113104	1.05669	3.6881	1.8829	0.5235	0.28108	0.62111
	HPP815	[M+H]+	309.148	6.06817	Unknown	Unknown	-0.652672	0.159996	-1.21728	0.115786	0.255147	0.0910681	0.194952	-0.326229	0.649387	0.180686	0.0771557	0.472009	2.5308	1.3396	0.16627	0.77919	0.82472
	HPP820	[M+H]+	927.002	7.77726	Unknown	Unknown	0.556891	0.0852682	-1.34228	-0.367535	0.503508	0.425187	-0.00797051	0.870021	-0.740325	-0.271044	0.296726	-0.00844311	0.74276	-0.42903	0.90334	0.044149	0.091835
	HPP821	[M+H]+	139.05	9.24137	Unknown	Unknown	0.0906997	-0.153987	0.425391	-0.657828	0.138961	-0.314661	-0.165847	0.712884	-0.834561	0.0104494	0.178494	0.570006	2.2468	1.1679	0.58116	0.2357	0.31154
	HPP825	[M+H]+	300.193	13.8444	Unknown	Unknown	0.198464	0.556553	0.154891	-0.0321764	0.303221	0.558884	-2.6866	0.263986	-0.249297	0.0333221	0.448038	0.450711	0.67498	-0.56709	0.27376	0.56263	1.1498
	HPP827	[M+H]+	362.198	16.3579	Unknown	Unknown	-0.0834061	-0.219076	-1.38881	-0.755636	0.750975	0.290956	0.43051	0.511237	0.241754	-0.153935	0.291474	0.0839612	1.4962	0.58127	0.17999	0.74476	0.9285
	HPP831	[M+H]+	909.546	6.48055	Unknown	Unknown	0.375147	0.627207	-0.369144	0.330271	0.567839	0.573007	-0.234444	-0.114663	0.366332	-2.71593	0.350449	0.243928	0.38841	-1.3643	0.19671	0.70618	1.3907
	HPP834	[M+H]+	213.17	8.24467	Unknown	Unknown	0.38547	0.429601	-0.0182168	0.0814735	0.37479	0.418188	-3.55668	0.513589	0.364656	0.0465004	0.326427	0.634198	1.1159	0.15823	0.422	0.37469	1.1045
	HPP835	[M+H]+	273.24	12.905	Unknown	Unknown	-0.0840492	0.170777	-0.663815	-0.536926	0.36028	0.470199	0.156083	0.516867	-0.0135784	-0.57994	-0.255114	0.459217	1.1307	0.17727	0.72151	0.14176	0.18738
	HPP836	[M+H]+	362.198	13.3862	Unknown	Unknown	-1.40486	0.31441	-0.651628	-0.546504	0.273781	0.228077	0.118546	0.599793	0.483914	-0.122862	0.063182	0.644147	2.3393	1.2261	0.084453	1.0734	1.1808
	HPP843	[M+H]+	490.265	7.77036	Unknown	Unknown	0.611394	0.714488	0.360474	0.22427	-2.46616	0.732966	0.864196	0.821623	-0.0315269	0.000208035	0.486445	-2.31838	0.82179	-0.28316	0.93435	0.02949	0.11726
	HPP846	[M+H]+	855.059	24.8309	Unknown	Unknown	0.485126	0.434746	-0.585883	-0.740434	0.953791	0.252682	-0.00762967	-0.0787597	-0.580343	0.0204886	-0.229989	0.0762055	0.045488	-4.4584	0.37534	0.42557	0.5287
	HPP848	[M+H]+	625.275	24.8309	Unknown	Unknown	0.109946	0.431981	-0.522666	-1.38683	0.350568	1.33396	-0.449149	-0.733433	-0.176508	-0.714287	0.724306	1.03211	0.78889	-0.3421	0.83284	0.079438	0.20947
	HPP853	[M+H]+	315.25	8.23318	Unknown	Unknown	-0.0138793	0.747834	-0.157909	-0.459112	0.0840955	-0.109116	-0.554196	-0.0969784	0.136557	0.0323103	-0.0407645	0.431159	0.72125	-0.47143	0.88742	0.051873	0.060741
	HPP856	[M+H]+	788.518	24.8264	Unknown	Unknown	-0.509106	-0.0171638	-0.352722	0.13358	0.587761	0.82574	0.800286	0.102618	-0.411718	-0.93912	-0.0709858	-0.149171	0.58363	-0.77688	0.49806	0.30272	0.44151
	HPP858	[M+H]+	574.963	7.62373	Unknown	Unknown	-0.563701	0.179083	-0.305094	0.434697	0.941447	0.485411	-0.46068	0.352498	-0.227737	0.596275	-0.951155	-0.481044	0.46495	-1.1049	0.25761	0.58904	0.77442
	HPP859	[M+H]+	687.024	7.75434	Unknown	Unknown	0.598551	-0.376922	-0.261501	-0.408138	-0.0467065	-0.252707	0.0510661	3.12313	-0.707575	0.102948	-1.85403	0.0318849	5.5281	2.4668	0.72591	0.13912	0.49394
	HPP863	[M+H]+	548.199	6.0223	Unknown	Unknown	-0.774689	-0.201761	-1.3604	0.925324	0.0156387	0.333263	-0.3281	0.741511	0.0198475	-0.755048	0.543234	0.841179	1.684	0.75186	0.41965	0.37711	0.70224
	HPP865	[M+H]+	360.947	7.76807	Unknown	Unknown	-0.493467	0.28691	-0.619343	-0.0672313	-0.118214	0.736638	0.508207	-0.685959	0.325124	-0.571831	-0.113584	0.812751	1.6082	0.68543	0.78089	0.10741	0.18154
	HPP870	[M+H]+	1005.69	5.76337	Unknown	Unknown	1.29193	1.17759	0.00285003	0.466395	1.0148	0.613105	-1.94926	0.0626724	-1.34284	-1.1699	-0.122324	-0.0450186	0.013732	-6.1863	0.0032775	2.4845	3.0179
	HPP875	[M+H]+	744.378	7.92617	Unknown	Unknown	0.655324	0.574576	0.0700428	0.0187016	0.503662	0.605396	-2.25653	0.735803	-2.47807	0.55095	0.394745	0.625404	0.95025	-0.073625	0.23042	0.63748	1.6044
	HPP877	[M+H]+	508.335	10.8383	Unknown	Unknown	-0.0400204	0.0896876	-0.753501	-0.315008	0.101103	0.346217	0.268813	0.727354	-0.0143166	-0.76229	0.0106046	0.341357	2.5104	1.3279	0.47726	0.32124	0.37769
	HPP882	[M+H]+	386.146	6.02688	Unknown	Unknown	-1.30539	0.160211	-0.418819	0.0516054	-0.569877	-0.0114032	0.292019	0.612674	0.106751	-0.517876	0.663115	0.936985	12.328	3.6238	0.046375	1.3337	1.3836
	HPP883	[M+H]+	508.335	10.3411	Unknown	Unknown	0.0769546	0.177196	-0.383878	-1.62429	0.307997	0.308365	0.363375	0.705229	0.25105	-0.571075	-0.0138402	0.402915	1.9788	0.98461	0.30943	0.50944	0.75183
	HPP899	[M+H]+	920.597	0.632754	Unknown	Unknown	0.0662437	0.0982232	-0.670659	-1.32775	0.391108	-1.06015	0.261055	1.26258	-0.0534257	0.386587	0.464663	0.181521	4.6012	2.202	0.034251	1.4653	1.6541
	HPP905	[M+H]+	716.383	8.07966	Unknown	Unknown	0.152102	0.252703	-0.872874	-0.872724	0.129836	0.437303	0.203424	0.809814	-0.12876	-0.437243	0.0580132	0.268406	1.3783	0.46291	0.40154	0.39627	0.51127
	HPP912	[M+H]+	1097.71	24.8286	Unknown	Unknown	0.210363	-0.469	-0.705039	0.102526	0.867042	0.26383	-1.56236	0.391814	-0.223234	-0.0418112	0.56999	0.595884	1.0789	0.10958	0.82834	0.081789	0.17825
	HPP913	[M+H]+	917.743	0.575191	Unknown	Unknown	0.618083	1.21925	0.289799	0.0879167	0.944346	1.1387	-0.816271	0.222399	0.211294	-1.4647	0.648372	-3.0992	0.25176	-1.9899	0.038979	1.4092	2.8404
	HPP923	[M+H]+	574.317	5.78172	Unknown	Unknown	-0.33184	0.13825	-0.672225	-0.447119	1.08283	-0.216436	0.835198	-0.563319	0.230382	-0.393828	0.340766	-0.0026566	1.1517	0.20379	0.66187	0.17923	0.2951
	HPP927	[M+H]+	201.16	24.9639	Unknown	Unknown	0.0898508	0.176089	-0.272776	-0.0502313	0.310845	0.14436	0.559183	0.611223	0.275455	-0.216617	-0.0739961	-1.55338	2.0049	1.0036	0.70204	0.15364	0.26311
	HPP938	[M+H]+	502.971	7.76577	Unknown	Unknown	-0.523211	0.296627	-0.0874979	-0.145913	-0.0818047	0.441385	0.506928	-0.764151	0.475431	-0.675809	-0.282078	0.840093	2.4693	1.3041	0.91637	0.037931	0.06636
	HPP940	[M+H]+	226.203	8.34087	Unknown	Unknown	0.50396	0.351834	-0.363942	-1.09964	0.46481	0.0114223	0.608481	-1.18566	0.230976	0.234763	0.158258	0.0847384	0.98888	-0.016137	0.90495	0.043373	0.086941
	HPP941	[M+H]+	418.034	7.61229	Unknown	Unknown	0.337284	0.85829	0.205541	-1.03074	0.600408	-0.00214086	1.06605	-0.159299	-0.880095	0.11898	-1.2599	0.145625	0.66483	-0.58895	0.4706	0.32734	0.64013
	HPP942	[M+H]+	289.089	10.0868	Unknown	Unknown	-0.499277	-0.0710535	-0.131902	-1.03392	0.281882	0.583297	0.0190299	0.634293	-0.78681	-0.109933	0.181733	0.932665	2.0431	1.0308	0.4116	0.38553	0.57559
	HPP944	[M+H]+	681.328	7.81392	Unknown	Unknown	-0.0842186	0.358401	-0.140921	-0.663509	0.514264	-0.0616695	0.600543	0.780702	-0.412097	-0.922984	-0.252541	0.284029	1.9082	0.93223	0.93636	0.028557	0.051317
	HPP949	[M+H]+	513.336	6.08419	Unknown	Unknown	0.84497	-0.466736	-0.573877	-0.311171	-0.497232	0.441253	-0.756498	-0.113913	-1.01441	2.77895	-0.47548	0.144137	2.2726	1.1843	0.76591	0.11582	0.37193
	HPP951	[M+H]+	414.246	11.8625	Unknown	Unknown	0.0638146	0.194112	-0.465531	-1.37829	0.48177	0.254479	0.255006	0.458933	0.117323	-0.243142	-0.0144557	0.275979	1.1137	0.15539	0.36217	0.44109	0.56149
	HPP953	[M+H]+	855.561	24.8241	Unknown	Unknown	-0.342186	0.352434	-0.490183	-0.580306	0.617451	-0.31721	0.254634	0.328353	0.431563	-0.88127	-0.284356	0.911075	1.9854	0.98941	0.45273	0.34416	0.50225
	HPP957	[M+H]+	201.112	7.05564	Unknown	Unknown	0.181965	0.498636	-0.0205626	0.0285223	0.784073	0.649551	0.278861	1.04911	0.210894	-3.70056	0.495035	-0.455521	0.9492	-0.07521	0.34357	0.46398	1.4025
	HPP959	[M+H]+	605.018	7.75205	Unknown	Unknown	0.639826	-0.253152	-0.191247	-0.327905	-0.300236	-0.990251	-0.0501743	3.22493	-0.917036	0.0853204	-0.628833	-0.291245	5.1734	2.3711	0.48347	0.31563	0.94038
	HPP968	[M+H]+	1186.1	7.19299	Unknown	Unknown	0.117476	0.533952	-0.567295	-0.110561	0.517449	-0.177347	0.36098	0.764509	0.143238	-1.69977	-0.0609583	0.17833	1.238	0.30799	0.79399	0.10018	0.20729
	HPP986	[M+H]+	278.944	7.76349	Unknown	Unknown	0.101006	0.520454	-1.051	-0.582418	0.0697424	0.298058	0.318707	-0.531443	0.303555	-0.246832	0.00502583	0.795144	1.4379	0.52393	0.50187	0.29941	0.42569
	HPP997	[M+H]+	656.409	17.2813	Unknown	Unknown	0.396139	-0.0550947	-0.969189	-1.31387	0.149976	0.671981	0.24576	0.493341	-0.0918453	-0.0899472	0.332128	0.230624	1.0688	0.09593	0.29104	0.53605	0.7402
	HPP1005	[M+H]+	777.563	5.4999	Unknown	Unknown	0.794645	0.783075	0.108738	-0.0985369	0.652851	0.827377	-3.01036	0.594753	0.0384964	-0.0383162	0.450355	-1.10307	0.3422	-1.5471	0.1081	0.96616	2.0276
	HPP1007	[M+H]+	717.376	8.09111	Unknown	Unknown	0.198506	0.210197	-0.808822	-0.844905	0.471934	0.166668	0.183379	0.558789	-0.127574	-0.475879	-0.0420802	0.509788	1.1954	0.25751	0.49376	0.30648	0.40076
	HPP1009	[M+H]+	508.282	6.03834	Unknown	Unknown	0.525119	-0.791197	-0.311178	-0.347111	0.876976	-0.637443	-0.420161	0.997027	-0.128707	-0.481033	0.215721	0.501987	1.223	0.29039	0.53856	0.26876	0.45258
	HPP1010	[M+H]+	835.379	7.8895	Unknown	Unknown	0.0449244	0.36437	-0.367103	-0.735013	0.313147	0.0594808	0.317637	0.983241	0.382487	-0.471173	-0.496383	-0.395617	2.1528	1.1062	0.73017	0.13658	0.2116
	HPP1025	[M+H]+	148.097	6.88841	Unknown	Unknown	-0.0336513	-0.673233	-1.21676	-0.481072	-1.68488	0.39719	1.28629	0.597455	0.159694	-0.0379975	0.684855	1.00211	9.3911	3.2313	0.0077837	2.1088	2.4402
	HPP1035	[M+H]+	635.009	7.72224	Unknown	Unknown	-0.530836	0.483865	-0.474726	-0.773549	0.362498	-0.388805	0.717731	2.19241	-1.0081	-0.815155	-0.27035	0.505019	4.035	2.0126	0.42378	0.37286	0.87336
	HPP1039	[M+H]+	381.731	13.1227	Unknown	Unknown	0.103924	-0.086069	-0.0175897	-0.707705	0.495441	0.365999	0.418524	0.403382	0.288625	-0.181386	-1.39031	0.307168	1.4685	0.55439	0.88136	0.054847	0.10177
	HPP1058	[M+H]+	630.393	13.6611	Unknown	Unknown	0.389927	-0.108745	0.148358	0.0671002	-0.282775	0.535009	0.703927	0.791655	0.509562	-0.736331	-2.72623	0.708547	2.3796	1.2507	0.67806	0.16873	0.4949
	HPP1061	[M+H]+	584.263	10.2971	Unknown	Unknown	0.758982	-0.518143	0.0651215	1.01001	0.219886	-1.90016	1.07337	0.063595	-2.04486	-2.21682	1.01285	2.47619	2.2522	1.1713	0.8922	0.049538	0.24076
	HPP1073	[M+H]+	152.054	7.00752	Unknown	Unknown	0.987682	0.189066	0.282876	0.118613	0.438672	0.448252	-0.353275	1.03199	-0.10381	-3.82558	0.217226	0.568287	0.73729	-0.4397	0.28219	0.54946	1.6291
	HPP1079	[M+H]+	293.116	7.09214	Unknown	Unknown	0.0741781	0.0892649	-0.342579	0.0458403	-0.0653601	0.589537	0.569796	0.115508	0.31492	-1.64893	-0.140177	0.397998	1.7503	0.80764	0.7208	0.14218	0.25832
	HPP1101	[M+H]+	630.356	24.8447	Unknown	Unknown	0.302339	0.0363453	-0.247177	-0.534345	0.0113159	0.601553	-0.740005	0.248133	0.299154	-0.723511	0.0728164	0.67338	1.3593	0.4429	0.84745	0.071884	0.11237
	HPP1108	[M+H]+	204.069	7.11755	Unknown	Unknown	0.424407	0.35376	-0.282161	-0.178979	0.649164	0.338164	0.354884	0.213874	-0.00820765	-2.019	0.262463	-0.108368	0.47082	-1.0867	0.29844	0.52514	0.86199
	HPP1114	[M+H]+	533.278	17.0018	Unknown	Unknown	-0.291854	0.515758	-0.0377667	-1.51305	0.485185	0.661694	0.572001	0.472707	0.375368	0.0755686	-0.662226	-0.653384	0.89956	-0.15271	0.88452	0.053291	0.11898
	HPP1123	[M+H]+	580.348	13.3266	Unknown	Unknown	0.278751	0.326506	-1.13664	-0.0136197	-1.61091	0.445898	0.507464	0.554213	0.228679	-0.180006	0.0243774	0.57528	1.798	0.8464	0.16205	0.79036	1.1301
	HPP1130	[M+H]+	160.108	6.10708	Unknown	Unknown	0.16066	0.420212	0.00740151	0.0428645	0.380962	0.951185	0.0407361	0.25737	0.241867	-0.156849	-0.206968	-2.13944	0.27505	-1.8623	0.13072	0.88366	1.2974
	HPP1131	[M+H]+	533.28	14.069	Unknown	Unknown	0.314329	0.430817	0.106635	0.136506	0.375728	0.379503	0.357357	0.5536	0.266503	-3.52833	0.25165	0.355703	1.0237	0.033776	0.39327	0.40531	1.1522
	HPP1132	[M+H]+	528.304	6.24454	Unknown	Unknown	1.23281	0.301075	-0.281098	-0.94346	0.52857	-1.01038	-1.56269	0.602158	0.477249	0.286292	0.769749	-0.400278	1.0354	0.050168	0.9121	0.039956	0.11398
	HPP1137	[M+H]+	660.064	7.18841	Unknown	Unknown	0.0882899	0.396654	-0.0942573	0.0743804	0.755108	0.43392	-0.206784	0.740093	-0.419414	-1.9641	-0.409473	0.605583	0.7697	-0.37764	0.21423	0.66912	1.0931
	HPP1152	[M+H]+	533.278	18.0741	Unknown	Unknown	0.0565288	0.183356	-0.372962	-0.46344	0.254887	0.476728	0.242082	0.750379	0.0340974	-0.502983	-1.22944	0.570764	1.6442	0.71736	0.89609	0.047649	0.089279
	HPP1154	[M+H]+	292.688	13.7963	Unknown	Unknown	0.307353	0.389954	0.0516949	0.149953	0.386915	0.276223	0.546686	0.598921	-1.24543	-0.0838562	-2.12905	0.750636	1.2139	0.27968	0.30625	0.51392	1.0323
	HPP1158	[M+H]+	576.314	7.83681	Unknown	Unknown	0.729308	0.0118589	-0.62076	-1.68705	0.365485	0.289575	0.524723	0.674367	-0.326221	0.130577	-0.319034	0.227174	1.115	0.15709	0.46092	0.33638	0.60243
	HPP1174	[M+H]+	190.203	13.4549	Unknown	Unknown	0.13945	0.296657	0.0891865	-0.000398998	0.534051	-0.133625	-2.38357	0.536496	0.334146	-0.0129563	0.0767501	0.523814	1.3888	0.47382	0.52237	0.28202	0.6115
	HPP1176	[M+H]+	547.288	7.81621	Unknown	Unknown	0.333053	-0.209684	-0.990907	-0.980451	0.388627	0.63071	0.293438	0.698109	0.25191	-0.549058	-0.358124	0.492377	1.2835	0.36011	0.4514	0.34544	0.54762
	HPP1200	[M+H]+	319.189	18.5231	Unknown	Unknown	0.466205	-0.893219	0.230429	-2.15399	0.761386	0.385049	0.0713818	0.67196	0.239443	0.0398205	-0.558083	0.739621	0.95613	-0.064716	0.43558	0.36093	0.79577
	HPP1213	[M+H]+	283.688	14.0163	Unknown	Unknown	-0.602992	0.796079	0.441958	0.430088	-1.08038	0.679576	0.563943	0.711701	0.602649	0.433834	-1.54435	-1.43211	0.98485	-0.022028	0.68911	0.16171	0.43903
	HPP1239	[M+H]+	1033.72	5.72598	Unknown	Unknown	1.23923	1.12313	0.290613	0.306312	0.904393	0.267069	-3.24693	0.72209	0.420397	-0.605786	-0.250462	-1.17005	0.27659	-1.8542	0.048028	1.3185	2.7298
	HPP1248	[M+H]+	610.33	25.0234	Unknown	Unknown	0.0513781	0.274165	-0.484826	-0.742244	0.220614	-0.185422	0.256407	1.01265	-0.0103479	-0.483654	-0.495357	0.58664	3.3976	1.7645	0.35077	0.45498	0.57252
	HPP1252	[M+H]+	440.978	7.65814	Unknown	Unknown	0.59462	0.400447	-0.541975	-0.408912	1.05831	-0.880099	0.364987	1.15898	-0.88206	-0.641873	-0.712791	0.490373	0.98099	-0.027691	0.8744	0.058291	0.14697
	HPP1271	[M+H]+	190.203	11.7571	Unknown	Unknown	0.0777757	0.420121	0.048772	-0.0365507	0.595354	0.622445	-1.91041	0.333915	-0.138329	-0.302672	-0.25917	0.548749	0.50026	-0.99926	0.15355	0.81376	1.1419
	HPP1281	[M+H]+	388.232	11.2095	Unknown	Unknown	0.711153	0.804936	0.448543	-0.94138	0.898951	-1.18165	0.696998	0.840358	-0.712866	-1.09594	0.708692	-1.17779	0.78435	-0.35043	0.66276	0.17864	0.4894
	HPP1282	[M+H]+	665.366	14.6991	Unknown	Unknown	-1.27815	0.550205	-1.18635	0.0940923	0.403616	0.617765	0.66095	0.747548	0.585112	-2.38717	0.504472	0.687907	1.9127	0.93562	0.67559	0.17032	0.52791
	HPP1287	[M+H]+	496.291	20.8671	Unknown	Unknown	0.180094	0.208836	-0.41938	-0.510057	0.296986	0.425513	0.32028	0.395007	0.0854059	-0.401991	-1.18774	0.607049	1.2666	0.34096	0.85115	0.069995	0.12027
	HPP1297	[M+H]+	543.326	5.81837	Unknown	Unknown	0.144173	-0.325603	0.0097401	-1.06859	-0.35731	-0.0174148	0.377946	1.61007	0.899958	-0.391704	-0.476969	-0.404296	18.76	4.2296	0.19997	0.69903	1.0673
	HPP1309	[M+H]+	658.067	7.18152	Unknown	Unknown	-0.122844	0.139793	-0.604147	0.412672	0.464182	0.638945	0.810102	-0.317953	-0.281728	-1.84633	0.0501511	0.65716	0.91654	-0.12573	0.4896	0.31016	0.61367
	HPP1311	[M+H]+	336.195	22.4412	Unknown	Unknown	0.290893	0.174039	0.0487036	-0.332687	0.401182	0.678517	-0.012305	0.0266883	0.0747639	-0.177636	-1.6869	0.51474	0.38674	-1.3706	0.24474	0.6113	0.83311
	HPP1319	[M+H]+	227.095	7.12881	Unknown	Unknown	0.117943	0.0539189	-0.273282	0.459076	0.730643	0.284285	0.593398	0.152578	-0.0524847	-2.70408	0.00834286	0.629658	0.84089	-0.25002	0.40684	0.39058	0.90708
	HPP1332	[M+H]+	496.287	22.2785	Unknown	Unknown	0.481505	0.488656	0.126627	-1.03032	-0.145072	0.532132	0.540165	-2.52043	0.449857	0.0996903	0.302142	0.675051	1.2689	0.34355	0.79028	0.10222	0.29971
	HPP1335	[M+H]+	1061.66	5.81379	Unknown	Unknown	0.632605	0.882781	0.865392	-0.0946674	0.866645	-0.0800996	-2.53875	0.837412	0.647259	-1.03546	-0.241039	-0.742076	0.45719	-1.1291	0.087814	1.0564	2.0306
	HPP1350	[M+H]+	212.972	7.79328	Unknown	Unknown	-0.0353153	0.162038	-0.065591	-1.1329	0.150748	-0.672179	0.866826	0.105572	0.127392	-0.116988	-0.0252751	0.635671	5.5479	2.4719	0.074872	1.1257	1.0529
	HPP1357	[M+H]+	348.201	20.7041	Unknown	Unknown	0.234456	0.398702	-0.0481335	0.653482	0.90801	-1.01292	-0.119621	0.0170534	-1.84162	-0.422238	0.341294	0.891536	0.56952	-0.81218	0.43789	0.35863	0.74914
	HPP1376	[M+H]+	457.297	13.9063	Unknown	Unknown	0.309009	0.463978	0.066729	-0.37938	0.699864	0.375984	-2.57595	0.799013	0.234739	0.124293	-0.00717109	-0.111112	0.60456	-0.72605	0.33479	0.47523	1.0152
	HPP1399	[M+H]+	438.261	7.20442	Unknown	Unknown	0.137655	0.0789437	-0.701463	-0.0394485	0.374995	0.477412	0.371696	0.522823	0.247059	-2.413	0.178744	0.764579	1.9503	0.9637	0.83409	0.078784	0.21682
	HPP1423	[M+H]+	203.187	10.0616	Unknown	Unknown	0.461958	-0.928729	0.121115	0.166456	0.660454	-0.578261	0.4719	-0.313113	0.418951	-1.67115	0.31262	0.8778	1.4761	0.56178	0.94399	0.025035	0.064107
	HPP1424	[M+H]+	159.047	7.16093	Unknown	Unknown	-0.325062	-0.0282833	-0.317655	-0.565886	0.122628	0.401735	0.949929	0.604507	0.403051	-2.38512	0.19917	0.940991	5.9071	2.5625	0.6664	0.17627	0.47088
	HPP1430	[M+H]+	323.684	15.2261	Unknown	Unknown	-0.0482785	0.585616	-0.42563	0.225544	0.393748	0.417688	-0.00441428	0.128759	0.66905	-0.451477	0.216889	-1.70749	0.62536	-0.67723	0.32459	0.48867	0.75912
	HPP1431	[M+H]+	921.099	5.39907	Unknown	Unknown	0.286792	-1.19694	-1.56191	-0.486025	0.864242	0.784077	1.12454	0.948501	-0.260756	0.487171	0.0311169	-1.02081	1.3391	0.42127	0.43104	0.36549	0.86556
	HPP1432	[M+H]+	676.371	10.1441	Unknown	Unknown	0.841215	0.682199	0.257035	0.295585	-0.56636	-0.18118	0.55472	-0.659686	0.830497	-1.13885	-1.97644	1.06127	1.1784	0.23688	0.43398	0.36253	0.87794
	HPP1452	[M+H]+	578.392	5.75881	Unknown	Unknown	0.872473	-0.272401	0.8203	-0.769311	0.900201	0.787972	-1.7432	0.604613	-0.145592	-0.719882	-0.408888	0.0737101	0.20064	-2.3173	0.1072	0.96982	1.5459
	HPP1453	[M+H]+	539.389	5.74515	Unknown	Unknown	1.51749	1.50554	-0.385231	0.829044	0.779117	-0.435725	-0.924536	0.563842	-1.30667	0.705755	0.000515427	-2.84914	0.27426	-1.8664	0.081084	1.0911	2.518
	HPP1454	[M+H]+	336.195	12.9486	Unknown	Unknown	0.132302	0.262184	-0.0600842	-0.6587	0.3152	0.708198	0.172836	0.547246	-0.101654	-1.52557	-0.234149	0.442192	0.81973	-0.28678	0.53155	0.27446	0.462
	HPP1465	[M+H]+	550.374	16.7406	Unknown	Unknown	0.85514	-1.78452	-0.533402	-0.117765	1.17769	-1.58233	1.08653	1.0905	-0.925113	0.813276	0.864036	-0.944046	1.896	0.92298	0.32604	0.48673	1.3119
	HPP1487	[M+H]+	190.203	12.7469	Unknown	Unknown	-0.0325319	0.178163	-0.695092	-0.319754	0.575624	0.766322	0.128601	0.368228	-0.202866	-0.480376	-0.327214	0.0408969	0.35375	-1.4992	0.5548	0.25586	0.31241
	HPP1502	[M+H]+	381.731	11.6128	Unknown	Unknown	0.391265	0.749769	-0.778728	-0.840503	0.791599	-0.11344	-0.812681	-0.127107	-0.00328806	0.157815	-0.00400252	0.589302	0.38659	-1.3711	0.85333	0.068885	0.13215
	HPP1506	[M+H]+	190.203	14.3737	Unknown	Unknown	-0.0317547	0.305946	-0.155487	-0.680091	0.273819	1.11338	-0.0679871	-0.0542438	-0.29222	-0.667303	-0.15533	0.411269	0.24292	-2.0414	0.3534	0.45173	0.54574
	HPP1508	[M+H]+	476.289	23.4333	Unknown	Unknown	0.0264347	0.214614	-0.257527	-1.88752	0.764411	0.359987	0.453351	0.380878	0.404208	-0.297381	-0.115252	-0.0461982	0.90699	-0.14084	0.53075	0.27511	0.51521
	HPP1531	[M+H]+	1112.59	7.1894	Unknown	Unknown	0.189364	0.796804	0.533144	-0.0553861	-0.237915	1.15386	0.460245	1.05526	-1.80509	-1.51216	-1.45454	0.876416	0.89479	-0.16038	0.2038	0.69079	1.5728
	HPP1536	[M+H]+	226.649	13.8559	Unknown	Unknown	0.446825	0.20234	0.288636	0.48089	0.453845	-0.55109	-2.59812	0.235625	0.305746	-0.0839051	0.372308	0.446902	0.7266	-0.46076	0.40579	0.3917	0.87329
	HPP1556	[M+H]+	656.409	15.5904	Unknown	Unknown	0.394255	0.369516	-0.124553	-2.79208	0.259974	0.356588	0.436687	0.67846	0.341267	-0.381788	0.0529745	0.408696	1.3896	0.47464	0.36124	0.44221	1.0153
	HPP1575	[M+H]+	1009.15	5.34869	Unknown	Unknown	0.175836	-2.1582	0.424981	-0.958437	0.701717	0.654788	-1.20855	0.778464	0.828403	0.508903	-0.456197	0.708291	1.4428	0.52889	0.51809	0.2856	0.76614
	HPP1587	[M+H]+	749.398	9.37421	Unknown	Unknown	-0.266024	-0.0524019	-0.987953	-0.186998	0.373956	-0.313448	0.54388	0.67698	0.344696	-0.22469	0.023822	0.0681788	4.4321	2.148	0.063139	1.1997	0.94692
	HPP1589	[M+H]+	876.57	26.0568	Unknown	Unknown	0.330544	-0.530674	0.35145	-2.3398	0.38578	0.258949	0.162131	0.699871	-0.0107154	-0.258889	0.336177	0.615172	1.3668	0.45079	0.29431	0.53119	1.0202
	HPP1594	[M+H]+	348.2	11.6953	Unknown	Unknown	0.465958	0.344124	0.00776886	-0.350722	0.301362	-0.356983	0.376607	0.712883	0.273542	-1.11552	-1.32036	0.661341	1.8087	0.85498	0.73798	0.13196	0.27195
	HPP1615	[M+H]+	348.201	12.7973	Unknown	Unknown	-0.0334803	-0.121058	0.051298	-0.0531012	0.366221	0.172831	0.123499	0.44028	-1.81678	-0.10564	-0.155046	1.13098	2.8707	1.5214	0.76018	0.11908	0.25292
	HPP1618	[M+H]+	348.201	19.5954	Unknown	Unknown	-0.119559	-0.328256	-0.241537	0.0532892	0.109658	-0.128829	0.485362	0.346387	0.793025	-1.14476	-0.202238	0.377459	12.285	3.6189	0.47077	0.32719	0.43301
	HPP1628	[M+H]+	1009.15	11.253	Unknown	Unknown	0.385102	-0.815401	-1.30932	0.684686	0.730313	0.308043	-0.460237	0.654855	0.177815	-0.727273	0.348797	0.0226231	0.57116	-0.80802	0.98941	0.0046238	0.010957
	HPP1640	[M+H]+	348.201	12.4972	Unknown	Unknown	-0.0660206	0.0161538	0.362824	-0.213407	0.523449	-0.179498	0.69616	0.68662	-1.4489	-0.758772	-0.452985	0.834377	2.4568	1.2968	0.72361	0.14049	0.29309
	HPP1667	[M+H]+	503.299	10.3618	Unknown	Unknown	0.441204	0.523411	-0.278411	0.0448275	-0.149833	-1.92415	0.775442	-0.532716	0.576579	0.328311	-0.505643	0.700982	2.359	1.2382	0.33041	0.48095	0.8875
	HPP1671	[M+H]+	321.198	12.1214	Unknown	Unknown	-0.121261	0.350712	0.221628	-0.690369	-1.19226	0.668562	0.609432	0.513941	0.738853	-0.474077	0.436	-1.06116	1.852	0.88911	0.54959	0.25996	0.50423
	HPP1678	[M+H]+	174.124	6.01542	Unknown	Unknown	-0.611684	0.247513	-0.469809	-0.0214382	0.275928	0.652388	0.620393	-0.517472	0.265002	-0.457316	-0.494243	0.510739	1.1874	0.24776	0.93577	0.028831	0.048174
	HPP1683	[M+H]+	533.278	19.8544	Unknown	Unknown	0.346247	0.314892	-0.121608	-0.05751	0.274284	0.301755	0.352276	0.584267	0.182166	0.00348815	0.298292	-2.47855	1.1482	0.19933	0.47462	0.32365	0.69923
	HPP1693	[M+H]+	472.267	24.8676	Unknown	Unknown	-0.0626252	-1.0983	-2.18441	-0.433755	0.668247	0.660025	0.660756	0.562396	0.516229	-0.0129735	0.270412	0.453999	1.8548	0.8913	0.10614	0.97412	1.6196
	HPP1713	[M+H]+	358.201	15.8264	Unknown	Unknown	-0.3627	-0.168248	-1.06275	-1.0832	0.0109777	0.64267	0.00722271	1.14799	0.471855	0.103278	0.123521	0.169379	3.0952	1.63	0.062513	1.204	1.3371
	HPP1715	[M+H]+	480.337	24.8332	Unknown	Unknown	-0.430221	0.677566	-1.93815	0.175682	-0.55849	0.760659	0.0458411	0.798031	-0.768937	0.117977	0.455016	0.66503	1.29	0.36732	0.37418	0.42692	0.86768
	HPP1754	[M+H]+	242.198	8.60667	Unknown	Unknown	-0.0581826	0.138598	-1.1833	-0.464505	0.115095	0.425232	0.00389024	0.429032	0.310436	0.0396737	-0.133369	0.377396	1.7092	0.7733	0.20612	0.68588	0.67874
	HPP1756	[M+H]+	301.703	15.0336	Unknown	Unknown	0.236845	-0.976064	-0.0716334	0.453514	0.690648	-1.68412	1.03782	-0.812062	-1.1575	-0.131287	1.0407	1.37314	2.4994	1.3216	0.45323	0.34368	0.89269
	HPP1757	[M+H]+	707.345	7.79789	Unknown	Unknown	-0.366357	0.568409	-0.214782	-0.635828	-0.779236	-0.715998	0.83152	-0.0643325	0.7969	-0.0219878	0.0850617	0.516631	3.9232	1.972	0.022299	1.6517	1.4167
	HPP1761	[M+H]+	708.941	7.7314	Unknown	Unknown	0.461066	1.01578	-0.85566	-0.124843	0.390901	0.171072	-0.745988	-0.0333149	0.170723	-0.507572	0.0654348	-0.00760371	0.11584	-3.1097	0.26264	0.58064	0.6994
	HPP1765	[M+H]+	986.636	10.1143	Unknown	Unknown	0.2086	0.751817	0.161349	0.360158	0.441398	-0.385858	-1.1537	-0.150868	0.20944	0.0999089	-1.29734	0.755094	0.55345	-0.85348	0.18979	0.72173	1.016
	HPP1800	[M+H]+	393.214	10.0822	Unknown	Unknown	0.329645	0.504428	-1.29825	0.0808751	-2.48176	0.485964	0.371175	0.602204	0.484237	0.0943042	0.320986	0.506189	1.6982	0.76403	0.14778	0.83037	1.5722
	HPP1808	[M+H]+	348.201	13.2396	Unknown	Unknown	0.0790839	0.468998	-0.535547	-0.481846	0.167591	-0.235599	-0.0075592	0.345229	-0.0106087	-0.19397	-0.951407	1.35564	2.3766	1.2489	0.61793	0.20906	0.35509
	HPP1821	[M+H]+	416.232	11.3126	Unknown	Unknown	0.0500967	0.498583	-0.0908234	-0.450413	0.656902	0.0695147	0.509581	0.60516	-1.3353	-0.351985	-0.325832	0.164521	1.0033	0.0047141	0.48318	0.31589	0.48498
	HPP1825	[M+H]+	506.319	11.7067	Unknown	Unknown	-0.0885227	0.211683	-1.15634	-0.855386	0.276108	0.0873486	-0.00988786	0.838163	0.0775678	0.0656663	0.332602	0.221001	2.6688	1.4162	0.096375	1.016	1.0079
	HPP1849	[M+H]+	336.158	7.28005	Unknown	Unknown	-0.39755	-0.235248	-0.380876	-0.0373308	0.68738	0.15653	0.69371	-0.257038	0.407512	-1.26109	0.192894	0.431103	2.0443	1.0316	0.84093	0.075238	0.13686
	HPP1853	[M+H]+	347.704	13.3541	Unknown	Unknown	0.585855	-1.68843	-0.153399	-1.79388	0.240162	0.385857	0.0673214	0.817338	0.420903	0.257267	0.322711	0.538294	2	1	0.1008	0.99654	1.6018
	HPP1881	[M+H]+	1052.68	5.367	Unknown	Unknown	-0.934243	-0.602637	0.240158	-1.80853	0.792496	0.613245	0.357615	0.294078	0.203941	0.148933	-0.0938502	0.788797	1.0896	0.12378	0.21584	0.66586	1.1231
	HPP1895	[M+H]+	612.363	15.8997	Unknown	Unknown	-2.36774	0.338194	-0.00263445	-0.107953	0.332701	0.535764	0.55872	0.646153	0.466335	-1.28382	0.313763	0.570516	2.1178	1.0826	0.44717	0.34953	0.84039
	HPP1923	[M+H]+	382.721	24.7599	Unknown	Unknown	0.507745	0.638152	0.111737	-2.21701	0.53851	-1.40843	0.236344	0.0342905	0.682485	-0.0738561	0.587821	0.362212	1.0596	0.083483	0.25808	0.58825	1.2089
	HPP1965	[M+H]+	1074.69	6.43244	Unknown	Unknown	0.0343814	0.0764459	-2.42093	-0.277303	0.199553	0.173822	0.469447	0.596674	0.618659	0.203475	0.145476	0.180301	4.5724	2.193	0.1136	0.94462	1.4632
	HPP1968	[M+H]+	657.383	7.0219	Unknown	Unknown	0.609982	0.110006	-0.258594	0.252226	0.535982	0.385587	0.270408	0.363374	0.500884	-4.18415	0.520348	0.893948	1.346	0.42864	0.50997	0.29245	1.0806
	HPP1971	[M+H]+	348.201	20.182	Unknown	Unknown	0.227067	0.598483	-0.736395	-0.854916	0.55858	0.262101	1.0396	-0.295838	-0.0975944	-0.403148	0.0237506	-0.321693	0.64594	-0.63052	0.95835	0.018474	0.036294
	HPP1986	[M+H]+	406.213	23.6418	Unknown	Unknown	-0.242644	0.308993	-0.707864	-0.339527	1.00637	0.138922	-0.212139	0.530303	-0.383388	-0.397836	-0.442712	0.741517	0.87454	-0.19341	0.86962	0.060668	0.10855
	HPP2016	[M+H]+	313.201	16.7062	Unknown	Unknown	0.620057	0.390926	-2.14838	0.156978	0.681739	0.439576	0.504088	-0.838813	-1.13001	0.410162	0.210337	0.703339	0.79848	-0.32468	0.9325	0.030353	0.093114
	HPP2054	[M+H]+	299.175	13.7688	Unknown	Unknown	0.262129	-0.105412	-0.150644	-0.627986	0.729553	-0.729884	-0.615597	0.665029	0.483638	-1.0183	0.0466753	1.0608	2.275	1.1859	0.60988	0.21475	0.41121
	HPP2060	[M+H]+	375.708	12.8111	Unknown	Unknown	-0.357649	0.674775	0.520934	0.0508436	-0.711215	-0.185888	0.342463	0.308097	-0.341006	-0.841554	-0.204963	0.745162	1.1197	0.16306	0.99331	0.0029155	0.0054184
	HPP2066	[M+H]+	256.159	24.5858	Unknown	Unknown	0.18145	0.555151	-1.13259	-0.191493	0.0956438	0.261402	0.111846	0.539038	-0.10047	-0.362696	-0.231917	0.274637	0.84628	-0.24079	0.78685	0.10411	0.15229
	HPP2069	[M+H]+	965.627	5.36244	Unknown	Unknown	0.59335	-0.0559883	-0.892336	-0.6069	0.848464	0.351004	0.0516983	0.110958	0.581735	-1.14454	-0.510643	0.673202	0.79071	-0.33879	0.84577	0.072749	0.15701
	HPP2089	[M+H]+	310.18	13.7184	Unknown	Unknown	0.406744	-0.130841	-0.496747	-0.207684	0.635001	0.876715	0.559269	0.120504	0.24221	-2.06852	-0.579078	0.64243	0.81545	-0.29433	0.46139	0.33593	0.71583
	HPP2100	[M+H]+	297.147	15.1505	Unknown	Unknown	0.311866	0.861881	0.300829	-1.3976	-0.897283	0.664776	-1.3504	0.890368	0.693254	-0.125473	-0.515941	0.563721	1.0037	0.0053834	0.92113	0.035681	0.10278
	HPP2107	[M+H]+	336.158	7.06503	Unknown	Unknown	0.356446	-0.196526	-0.00683912	-0.120822	0.419384	0.244915	0.459869	0.682856	0.581659	-3.69857	0.592085	0.685545	2.9409	1.5563	0.75538	0.12184	0.46032
	HPP2109	[M+H]+	522.343	16.7062	Unknown	Unknown	0.102128	-0.974065	-0.0842631	-0.0702177	-0.948766	0.573817	0.790379	0.726631	-0.82621	-0.0622691	0.202291	0.570544	3.3875	1.7602	0.21596	0.66563	0.9261
	HPP2111	[M+H]+	540.351	24.8401	Unknown	Unknown	0.468196	-0.21919	-0.219309	-0.0783213	0.690441	0.957832	-0.339356	0.816324	-0.403041	-0.728425	-1.07756	0.132415	0.44827	-1.1575	0.1504	0.82276	1.0571
	HPP2169	[M+H]+	472.267	17.1232	Unknown	Unknown	0.638603	0.0951771	-0.94123	-0.653512	-0.437064	0.0845916	0.539411	0.605436	0.0528624	-0.924303	0.3086	0.631427	2.6121	1.3852	0.26023	0.58464	0.80191
	HPP2172	[M+H]+	364.706	12.055	Unknown	Unknown	-0.216415	-0.458782	0.198973	-1.11572	0.467367	0.305705	0.521695	0.427617	0.392163	-0.0262011	-1.0781	0.581696	1.9784	0.98437	0.45738	0.33972	0.54116
	HPP2200	[M+H]+	270.113	11.9358	Unknown	Unknown	-1.97546	-0.267952	0.0906065	0.456524	0.452695	0.434007	0.561135	-0.237325	0.0646591	0.0902462	-0.296596	0.627463	0.937	-0.093876	0.53266	0.27355	0.53502
	HPP2210	[M+H]+	496.339	5.84814	Unknown	Unknown	0.51521	0.752851	-0.915142	0.0658124	0.798416	0.285008	-1.29854	0.464912	-0.322026	-0.305265	0.126909	-0.168144	0.24484	-2.0301	0.18892	0.72371	0.99271
	HPP2211	[M+H]+	204.123	6.87463	Unknown	Unknown	0.27678	0.918808	0.120689	0.296008	0.865567	1.03032	-0.383437	0.63353	-0.921903	-0.977177	-0.407124	-1.45206	0.1806	-2.4691	0.0057757	2.2384	2.3184
	HPP2212	[M+H]+	520.339	5.8344	Unknown	Unknown	0.365763	0.262928	-0.262262	-0.6315	0.833427	0.162454	-0.861414	1.45311	-0.071566	-0.220984	-0.342436	-0.687523	0.89447	-0.16089	0.55246	0.2577	0.48296
	HPP2213	[M+H]+	533.324	6.96404	Unknown	Unknown	-1.09262	-2.15309	1.53137	-1.75387	-1.00031	-1.83774	1.86012	-1.50291	0.452568	3.83941	1.88816	-0.231095	5.2503	2.3924	0.049837	1.3024	4.1675
	HPP2216	[M+H]+	524.371	5.78858	Unknown	Unknown	0.0565389	-0.041402	-0.862197	0.0229424	0.289385	0.0154806	-1.22044	1.38089	0.545091	0.196866	-0.0233815	-0.359775	5.5231	2.4655	0.66806	0.17519	0.34315
	HPP2217	[M+H]+	786.6	0.80517	Unknown	Unknown	-0.0840953	-0.453562	0.107061	-0.244715	-0.0346348	0.0854484	-0.181097	2.08109	0.196036	-0.117346	-0.666936	-0.687247	11.827	3.564	0.63719	0.19573	0.4127
	HPP2219	[M+H]+	268.998	7.66724	Unknown	Unknown	-0.319644	0.143571	-0.35007	-0.286794	0.434939	0.602872	0.32077	-0.339235	0.166381	-0.584842	-0.350228	0.562281	0.88831	-0.17086	0.77132	0.11276	0.14861
	HPP2220	[M+H]+	544.339	5.77025	Unknown	Unknown	0.190702	0.489333	0.191586	0.135068	0.883151	0.343082	-1.29365	1.00389	-0.312348	-1.17922	0.107918	-0.559505	0.49793	-1.006	0.070613	1.1511	1.4756
	HPP2222	[M+H]+	904.591	6.42783	Unknown	Unknown	0.762068	0.7299	-0.498052	0.219314	0.901133	1.07485	-1.50228	-0.264699	-0.297754	-0.566459	0.366198	-0.924219	0.099324	-3.3317	0.012842	1.8914	2.1076
	HPP2225	[M+H]+	521.343	5.82753	Unknown	Unknown	0.274224	0.182348	-0.199555	-0.588363	0.778472	0.277816	-0.98154	1.46985	-0.13637	-0.289348	-0.308239	-0.479298	0.97159	-0.041586	0.54896	0.26046	0.47908
	HPP2226	[M+H]+	186.995	7.6787	Unknown	Unknown	-0.128363	0.0424373	-0.527913	-0.516694	0.344092	0.725652	0.142191	0.192679	-0.10465	-0.482533	-0.288402	0.601503	0.84193	-0.24823	0.93828	0.027667	0.040173
	HPP2228	[M+H]+	522.355	5.79546	Unknown	Unknown	0.528088	0.460353	-0.433822	-0.453247	0.7503	0.0535893	-1.1693	1.43597	-0.283641	-0.276254	-0.0780094	-0.534028	0.80119	-0.31979	0.47913	0.31955	0.59825
	HPP2229	[M+H]+	351.001	7.66495	Unknown	Unknown	-0.249147	0.115412	-0.612116	-0.139567	0.376601	0.73908	0.267969	-0.465148	-0.0506731	-0.419986	-0.23107	0.668645	0.76081	-0.39439	0.77805	0.10899	0.15217
	HPP2230	[M+H]+	235.165	6.3637	Unknown	Unknown	-1.12604	-0.758478	0.332483	0.00485004	0.388929	0.523682	0.6777	1.56737	-0.262053	-1.73989	-1.02491	1.41637	2.9293	1.5505	0.73764	0.13215	0.41936
	HPP2231	[M+H]+	433.004	7.66495	Unknown	Unknown	-0.60129	-0.0356981	-0.445094	-0.026866	0.178701	0.762906	0.301374	-0.495706	0.0879099	-0.325089	-0.165074	0.763926	1.2247	0.29244	0.84189	0.074744	0.11059
	HPP2233	[M+H]+	205.126	7.05792	Unknown	Unknown	-0.0148992	0.509898	0.0505577	0.441362	0.60528	0.901128	-0.550563	0.58942	-0.431619	-1.88199	-0.0108284	-0.207748	0.23501	-2.0892	0.045774	1.3394	1.6477
	HPP2234	[M+H]+	713.067	7.19299	Unknown	Unknown	0.0525908	0.347865	-0.349406	-0.139537	0.451984	0.510814	0.206567	0.635542	-0.262064	-1.77506	-0.181764	0.502468	0.9863	-0.019895	0.46558	0.33201	0.57779
	HPP2235	[M+H]+	711.07	7.193	Unknown	Unknown	0.189814	0.187837	-0.310594	-0.157298	0.474002	0.540513	0.0882977	0.63484	-0.234635	-1.79744	-0.112799	0.49746	0.87677	-0.18973	0.43889	0.35764	0.61081
	HPP2236	[M+H]+	715.064	7.19756	Unknown	Unknown	0.152667	0.373396	-0.323389	-0.138041	0.403877	0.459353	0.201754	0.633965	-0.271991	-1.83825	-0.149992	0.496653	0.95903	-0.060345	0.44497	0.35167	0.61319
	HPP2237	[M+H]+	515.007	7.65808	Unknown	Unknown	-0.430857	0.1536	-0.297628	0.0236884	0.0927507	0.887899	-0.112319	-0.409929	0.10083	-0.291954	-0.228517	0.512435	0.52964	-0.91692	0.55221	0.25789	0.28381
	HPP2240	[M+H]+	118.086	7.06693	Unknown	Unknown	-0.320149	-0.268719	-0.410013	-0.268697	0.214858	0.575104	0.761914	0.519537	-0.246944	-2.10529	-0.0172396	1.56564	3.604	1.8496	0.77114	0.11287	0.31564
	HPP2242	[M+H]+	299.009	7.77268	Unknown	Unknown	0.573615	0.0356503	-0.905731	-0.440104	0.228694	0.138171	-0.255442	1.87602	-0.748854	-0.387176	-0.246984	0.132143	2.0573	1.0407	0.78397	0.1057	0.24432
	HPP2243	[M+H]+	104.992	7.68328	Unknown	Unknown	-0.0102603	0.273346	-0.486726	-0.481161	0.484524	0.596797	0.161379	0.231843	-0.107036	-0.49806	-0.558171	0.393525	0.58077	-0.78395	0.62811	0.20196	0.24883
	HPP2244	[M+H]+	1015.67	5.76108	Unknown	Unknown	0.813036	0.500554	0.323039	-0.867869	0.956057	0.498369	-1.48343	1.08295	-0.436607	-0.706742	0.0263697	-0.705723	0.35889	-1.4784	0.12413	0.90611	1.4692
	HPP2245	[M+H]+	545.343	5.77025	Unknown	Unknown	-0.118254	0.541012	0.174813	0.129207	0.878874	0.392565	-1.46795	1.01875	-0.431833	-0.280796	-0.101787	-0.734606	0.48136	-1.0548	0.096562	1.0152	1.3205
	HPP2246	[M+H]+	597.01	7.65808	Unknown	Unknown	-0.941111	-0.245812	-0.210239	0.0371067	0.345955	0.875755	0.00684268	-0.587232	0.350296	-0.426697	0.0202964	0.774839	0.91536	-0.12759	0.88918	0.051012	0.091426
	HPP2247	[M+H]+	132.102	6.57909	Unknown	Unknown	0.44849	-0.171614	-0.442434	-0.123979	0.303524	0.404551	0.978395	-3.52722	0.129993	0.570945	0.478857	0.950489	2.6878	1.4264	0.85005	0.070554	0.27659
	HPP2248	[M+H]+	254.983	7.76121	Unknown	Unknown	-0.117673	0.0336142	-0.644305	-0.655855	0.0252698	0.694243	0.416349	-0.00723768	0.00182875	-0.54155	0.0319771	0.763339	1.6112	0.68818	0.43691	0.35961	0.43928
	HPP2251	[M+H]+	813.685	5.55946	Unknown	Unknown	0.446137	0.0368646	-0.436376	0.0690592	0.459472	0.505694	-0.227113	0.487594	-1.59574	0.0205085	0.63603	-0.402134	0.75411	-0.40716	0.33978	0.4688	0.71429
	HPP2252	[M+H]+	166.086	6.76927	Unknown	Unknown	0.202658	-1.32194	-0.370042	-0.164505	-0.442328	-0.136955	0.399625	0.136173	-0.0854248	0.363367	0.355302	1.06407	11.439	3.5158	0.017962	1.7456	1.4758
	HPP2253	[M+H]+	717.061	7.19985	Unknown	Unknown	0.265339	0.335204	-0.252185	-0.124449	0.528116	0.45918	0.0850469	0.507935	-0.238172	-1.87032	-0.147245	0.451552	0.65784	-0.60419	0.31175	0.5062	0.80043
	HPP2254	[M+H]+	991.673	5.77025	Unknown	Unknown	0.973677	0.8999	-0.181927	-0.377193	0.913351	0.547237	-1.72096	0.266628	-0.614782	-0.744144	0.439209	-0.401001	0.21171	-2.2399	0.043643	1.3601	1.8339
	HPP2258	[M+H]+	709.073	7.19529	Unknown	Unknown	0.184269	0.336898	-0.254304	-0.0994098	0.407207	0.537765	0.0182328	0.564477	-0.212756	-1.84761	-0.13386	0.499088	0.73786	-0.43858	0.35097	0.45473	0.73515
	HPP2259	[M+H]+	1019.7	5.729	Unknown	Unknown	0.668769	0.460907	-0.419108	-0.125994	0.262734	0.568122	-1.85988	1.01122	0.390788	-0.684401	0.361399	-0.634563	0.89946	-0.15287	0.32421	0.48918	0.9354
	HPP2260	[M+H]+	232.155	6.10486	Unknown	Unknown	-0.441966	0.418525	-0.0294581	0.198456	0.894219	0.842826	-1.19201	1.14153	-1.46111	0.348376	-0.306504	-0.412884	0.63293	-0.65989	0.19029	0.72058	1.2441
	HPP2261	[M+H]+	832.578	0.764155	Unknown	Unknown	0.618894	0.842248	-0.460726	0.211061	1.0596	-0.0453458	-0.919722	-0.461481	-0.055105	-0.445972	0.16623	-0.509676	0.060863	-4.0383	0.024773	1.606	1.4709
	HPP2262	[M+H]+	463.015	7.76121	Unknown	Unknown	0.458782	0.0776677	-0.963017	-0.225713	0.187276	0.428338	-0.344764	1.48388	-0.921797	-0.489973	-0.0229176	0.332234	1.5764	0.65664	0.97655	0.010305	0.024232
	HPP2264	[M+H]+	187.101	7.19526	Unknown	Unknown	0.41435	0.481598	-0.461116	-0.070683	0.853801	0.623291	0.567059	0.872698	0.100161	-1.61513	0.639066	-2.40509	0.91823	-0.12308	0.32405	0.48939	1.2168
	HPP2266	[M+H]+	418.989	7.71765	Unknown	Unknown	-0.310653	0.00883868	-0.529518	-0.39861	-0.109281	0.806423	0.547441	-0.882145	0.0356551	-0.313458	0.263878	0.881429	2.12	1.0841	0.59435	0.22596	0.3521
	HPP2267	[M+H]+	381.012	7.76809	Unknown	Unknown	0.580902	0.062395	-0.930711	-0.32661	0.201479	0.211408	-0.261064	1.70213	-0.87563	-0.465664	-0.105512	0.206873	1.8075	0.85396	0.87746	0.056774	0.13292
	HPP2268	[M+H]+	150.059	7.01196	Unknown	Unknown	0.164978	0.0734311	0.277799	0.029113	0.364421	0.39956	-0.14541	0.712422	0.118844	-2.85996	0.239678	0.625129	1.2954	0.37341	0.44412	0.3525	0.86526
	HPP2269	[M+H]+	255.227	8.19884	Unknown	Unknown	-0.0499672	0.345366	-0.940869	-0.887351	0.0474743	0.159121	0.501073	0.577639	0.0805812	-0.335127	-0.0447649	0.546824	3.0909	1.628	0.13679	0.86395	0.87644
	HPP2271	[M+H]+	217.006	7.77957	Unknown	Unknown	0.634191	0.0421658	-0.98021	-0.534778	0.214496	-0.00716945	-0.145099	2.03301	-0.799512	-0.253853	-0.231	0.0277548	2.3132	1.2099	0.66027	0.18028	0.4172
	HPP2272	[M+H]+	104.107	7.45873	Unknown	Unknown	-0.212435	-0.192569	-0.335096	-0.548264	1.06688	-0.113496	-0.136013	1.30084	-0.334988	-0.466873	-0.0504446	0.0224616	1.2403	0.31072	0.75555	0.12173	0.22137
	HPP2274	[M+H]+	679.013	7.65808	Unknown	Unknown	-0.773942	-0.424279	-0.277862	0.231144	0.446906	0.804442	-0.292686	-0.48979	0.486911	-0.13038	-0.228974	0.64851	0.7659	-0.38478	0.99457	0.0023657	0.004235
	HPP2275	[M+H]+	1039.67	5.72671	Unknown	Unknown	0.600595	0.4711	0.594467	-0.444022	0.982921	0.509546	-1.53109	1.23231	-0.432979	-0.922587	-0.101766	-0.958495	0.39015	-1.3579	0.065294	1.1851	1.794
	HPP2276	[M+H]+	500.991	7.70848	Unknown	Unknown	-0.357834	-0.135939	-0.575943	-0.264298	0.0283377	0.843257	0.305757	-0.674978	0.188143	-0.468146	0.241082	0.870561	1.842	0.8813	0.62532	0.2039	0.30559
	HPP2277	[M+H]+	180.087	6.00853	Unknown	Unknown	-0.871499	0.252778	-1.24555	0.655424	0.287886	0.219604	-1.28236	0.959041	-0.191577	0.174591	0.481212	0.560448	1.5366	0.6197	0.61101	0.21395	0.46349
	HPP2278	[M+H]+	505.277	7.91012	Unknown	Unknown	0.40746	0.337256	-0.734089	-0.765896	0.50156	-0.0947856	0.518431	0.747139	-0.186741	-0.338791	-0.708699	0.317156	1.27	0.34478	0.72966	0.13688	0.23031
	HPP2280	[M+H]+	335.17	7.94906	Unknown	Unknown	-0.0452857	-0.0838663	-0.784158	-0.393006	-0.0228664	0.516506	0.116032	-0.250754	0.260088	-0.535421	0.242439	0.980293	3.0953	1.6301	0.34856	0.45772	0.53706
	HPP2281	[M+H]+	248.149	7.07838	Unknown	Unknown	0.117898	1.22591	0.536854	0.689287	1.41612	1.05818	-0.55373	0.551727	-1.47179	-2.40932	-0.586347	-0.574782	0.10938	-3.1925	0.0040773	2.3896	3.3335
	HPP2282	[M+H]+	135.003	7.77954	Unknown	Unknown	0.592429	0.0896265	-0.961368	-0.45837	0.362302	-0.0981489	-0.365653	2.15452	-0.866755	-0.121829	-0.238296	-0.088454	2.063	1.0447	0.75338	0.12299	0.31293
	HPP2283	[M+H]+	349.185	7.91011	Unknown	Unknown	0.333108	0.427166	0.152621	0.196371	0.574218	-4.10029	0.433277	0.439324	0.387905	0.234357	0.303035	0.618905	1.4356	0.52164	0.30439	0.51657	1.5972
	HPP2284	[M+H]+	1194.09	7.193	Unknown	Unknown	0.200549	0.358848	-0.156646	-0.40028	0.559598	0.357233	0.182606	0.6047	-0.215164	-1.76259	-0.3458	0.616944	0.95125	-0.072108	0.45034	0.34646	0.60753
	HPP2285	[M+H]+	336.986	7.7314	Unknown	Unknown	-0.299416	0.0592353	-0.491768	-0.414389	0.0547583	0.773801	0.538452	-0.477429	-0.0650321	-0.703979	0.179035	0.846731	1.7619	0.81713	0.73784	0.13204	0.21001
	HPP2288	[M+H]+	526.292	6.24224	Unknown	Unknown	1.01899	0.522031	-0.239261	-0.27876	0.818282	0.248953	-2.40804	-0.0927116	0.053471	0.21046	0.607992	-0.461398	0.3343	-1.5808	0.18422	0.73466	1.3813
	HPP2290	[M+H]+	233.245	8.32939	Unknown	Unknown	-0.419736	-0.0904237	-0.216511	-0.154563	0.952088	0.0341727	-1.09748	0.583058	-0.0619684	0.182314	0.162022	0.127032	1.0691	0.096394	0.91077	0.040594	0.069407
	HPP2291	[M+H]+	1196.09	7.20442	Unknown	Unknown	0.186908	0.459316	-0.227738	-0.342215	0.464827	0.429189	0.15039	0.58175	-0.268227	-1.77626	-0.207341	0.549398	0.83204	-0.26527	0.41986	0.37689	0.64122
	HPP2292	[M+H]+	992.676	5.75878	Unknown	Unknown	0.922024	0.873022	-0.405154	0.0860379	0.755633	0.417078	-1.8343	0.0596859	-0.264877	-0.393259	0.361574	-0.57747	0.13796	-2.8577	0.040895	1.3883	1.7504
	HPP2293	[M+H]+	434.279	8.30877	Unknown	Unknown	-0.165047	-0.287512	-0.688019	-0.693597	0.405948	-0.133936	0.422535	0.823358	0.322384	-0.201942	-0.253462	0.44929	4.9696	2.3131	0.053618	1.2707	1.0324
	HPP2294	[M+H]+	582.995	7.7085	Unknown	Unknown	-0.434761	-0.086546	-0.363651	-0.173406	-0.107235	0.80209	0.250831	-0.764183	0.219584	-0.615256	0.460905	0.811629	2.1729	1.1196	0.70561	0.15144	0.24023
	HPP2296	[M+H]+	1192.09	7.19756	Unknown	Unknown	0.121548	0.380391	-0.242263	-0.214525	0.421453	0.525217	0.194095	0.598148	-0.269956	-1.77086	-0.351078	0.607827	0.9665	-0.04916	0.41263	0.38444	0.65545
	HPP2297	[M+H]+	1043.7	5.71297	Unknown	Unknown	0.509308	0.0589566	0.216015	-0.791547	0.389634	0.412783	-1.49378	1.88786	0.0377493	-0.532345	-0.0760775	-0.618562	1.2136	0.27931	0.60799	0.2161	0.52548
	HPP2299	[M+H]+	158.118	5.84819	Unknown	Unknown	-1.2478	-0.789323	-0.165706	-0.975836	0.271779	-0.730743	1.29957	0.614027	0.321113	0.0394064	0.0377964	1.32571	13.383	3.7423	0.0043634	2.3602	2.4039
	HPP2302	[M+H]+	503.298	7.84139	Unknown	Unknown	0.227668	0.28593	-0.521538	-0.980863	0.475461	0.337347	0.545902	0.702553	-0.592182	-0.501592	-0.131685	0.152999	1.0566	0.079408	0.85955	0.065729	0.11631
	HPP2303	[M+H]+	811.669	5.55946	Unknown	Unknown	0.284979	0.0793957	-0.48785	0.00416234	0.0894823	0.37603	0.196422	0.269445	-1.63066	0.242284	0.242272	0.334035	1.54	0.62295	0.7401	0.13071	0.22879
	HPP2304	[M+H]+	147.077	8.32481	Unknown	Unknown	0.390283	-0.31752	0.294176	-0.477633	0.309808	0.218243	0.674516	0.92306	-0.733159	-0.434317	-0.373608	-0.47385	1.3176	0.3979	0.67191	0.17269	0.27581
	HPP2305	[M+H]+	664.998	7.69016	Unknown	Unknown	-0.359197	-0.0120695	-0.633717	-0.231118	-0.116681	0.86712	0.254049	-0.777964	0.0721833	-0.323211	0.297962	0.962643	1.8299	0.8718	0.62356	0.20512	0.32095
	HPP2307	[M+H]+	719.058	7.19985	Unknown	Unknown	0.0971857	0.418642	-0.1206	-0.129855	0.496218	0.436641	0.0844277	0.467179	-0.00443693	-2.01715	-0.188855	0.460606	0.69872	-0.51721	0.33753	0.47168	0.79186
	HPP2308	[M+H]+	531.293	7.81163	Unknown	Unknown	0.159415	0.347822	-0.706118	-0.971641	0.279113	0.465573	0.593415	0.347365	-0.090916	-0.466234	-0.28157	0.323775	1.0101	0.014493	0.64662	0.18935	0.28142
	HPP2309	[M+H]+	896.771	0.589083	Unknown	Unknown	0.225935	-0.13522	0.289743	-0.323196	0.520586	0.363418	-0.871288	2.0835	-1.00996	-0.173357	-0.710764	-0.259394	1.4886	0.57392	0.53314	0.27316	0.62204
	HPP2310	[M+H]+	494.324	5.87569	Unknown	Unknown	0.653537	0.536666	0.0302777	-0.305663	0.601361	-0.148193	-0.508239	0.594688	-0.390926	-1.29233	0.12078	0.108038	0.45203	-1.1455	0.18189	0.74019	0.90404
	HPP2311	[M+H]+	1063.67	5.70381	Unknown	Unknown	0.450684	0.636048	0.402664	-0.357273	1.05974	0.640434	-1.88192	0.843506	-0.174104	-0.890574	0.131369	-0.860573	0.30565	-1.71	0.053616	1.2707	1.8717
	HPP2312	[M+H]+	417.03	7.61458	Unknown	Unknown	-0.25584	0.550043	0.27501	-0.638522	1.00827	-0.0777864	1.02444	-0.572889	-0.478258	-0.172934	-0.737882	0.0763533	0.60045	-0.7359	0.43946	0.35708	0.56911
	HPP2314	[M+H]+	1018.66	6.4668	Unknown	Unknown	0.710261	-0.0914282	-1.64154	-0.000897594	0.668326	0.542536	0.190747	-0.133276	-0.179765	-0.164795	0.35076	-0.250928	0.28188	-1.8268	0.87139	0.059789	0.12375
	HPP2317	[M+H]+	533.272	7.71083	Unknown	Unknown	0.468887	0.468513	-1.92439	-1.93484	0.466936	0.266664	0.741435	0.478136	0.339598	-0.0719888	0.259012	0.442038	1.3526	0.43574	0.18155	0.74101	1.4461
	HPP2318	[M+H]+	257.245	8.27901	Unknown	Unknown	-0.409765	0.500115	-0.315926	-0.305345	0.670315	-0.165789	-0.369921	0.667638	0.204643	-0.0989792	-0.796635	0.419649	1.1038	0.14248	0.97644	0.010355	0.017443
	HPP2321	[M+H]+	1198.09	7.19527	Unknown	Unknown	0.131878	0.506701	-0.264479	-0.19742	0.467703	0.551855	0.183495	0.414432	-0.141958	-1.84649	-0.276377	0.470657	0.64446	-0.63385	0.32033	0.4944	0.79054
	HPP2323	[M+H]+	761.017	7.66266	Unknown	Unknown	-0.593098	0.120224	-0.289778	0.0686121	0.0735183	0.867531	-0.346646	-0.206276	0.320664	-0.275845	-0.398276	0.65937	0.86739	-0.20525	0.76353	0.11717	0.16324
	HPP2325	[M+H]+	546.354	5.78858	Unknown	Unknown	-0.130758	0.356602	-0.204614	-0.254063	0.764156	0.0739044	-1.04821	2.28569	0.165405	-0.790937	-0.168017	-1.04916	2.0517	1.0368	0.71765	0.14409	0.39997
	HPP2326	[M+H]+	232.649	11.1385	Unknown	Unknown	0.137727	-0.387591	-0.568416	0.304887	-0.195959	0.421578	0.28678	-0.109208	0.715319	-0.87758	-0.191703	0.464167	1.6967	0.76271	0.74162	0.12982	0.19018
	HPP2327	[M+H]+	918.755	0.577681	Unknown	Unknown	1.32702	0.747928	0.650642	-0.708859	0.618383	0.645379	-1.10885	-0.613528	0.281269	-1.42222	-0.0294764	-0.38768	0.070514	-3.8259	0.016311	1.7875	2.1679
	HPP2328	[M+H]+	499.033	7.61458	Unknown	Unknown	-0.173306	0.757228	0.145876	-0.621409	0.971515	-0.342724	0.914527	-0.696783	-0.321542	-0.118206	-0.552899	0.0377222	0.50798	-0.97716	0.49649	0.30409	0.48717
	HPP2330	[M+H]+	202.969	7.9399	Unknown	Unknown	-0.410255	0.262441	-1.2318	-0.679758	0.673144	0.548026	0.121884	0.314223	0.012338	-0.473964	0.0395129	0.824211	0.88444	-0.17717	0.44801	0.34871	0.55393
	HPP2333	[M+H]+	284.986	7.90324	Unknown	Unknown	0.203568	0.46475	-0.972106	-0.386501	0.723393	0.513145	0.244381	0.655202	-0.1278	0.0291222	0.308182	-1.65534	0.64934	-0.62296	0.67634	0.16983	0.36099
	HPP2334	[M+H]+	1190.1	7.19528	Unknown	Unknown	0.25588	0.289759	-0.0673039	-0.30424	0.517221	0.468263	0.0493518	0.507688	-0.206922	-1.83332	-0.149413	0.47304	0.67277	-0.57182	0.32566	0.48723	0.76632
	HPP2337	[M+H]+	335.027	7.60542	Unknown	Unknown	-0.210136	0.422754	0.106035	-0.650225	0.846773	0.319183	0.745452	-0.720175	-0.742942	-0.138229	-0.464512	0.486022	0.72665	-0.46066	0.42407	0.37256	0.55141
	HPP2339	[M+H]+	747.001	7.6787	Unknown	Unknown	-1.10564	-0.00301854	-0.212194	-0.112385	0.0297225	0.969813	0.0771205	-1.02091	0.482894	-0.022552	0.442934	0.474217	1.4778	0.56347	0.69547	0.15772	0.28661
	HPP2341	[M+H]+	270.002	7.68098	Unknown	Unknown	-0.227876	0.264812	-0.629618	-0.180475	0.372932	0.719827	0.23265	-0.0271143	-0.199224	-0.423211	-0.500862	0.598159	0.61199	-0.70841	0.69266	0.15948	0.21121
	HPP2342	[M+H]+	1017.69	5.71297	Unknown	Unknown	0.959457	0.845833	0.330983	-0.119819	0.984478	0.705748	-0.740678	0.986751	0.102061	-0.457467	-3.34944	-0.247908	0.28455	-1.8132	0.075739	1.1207	2.4496
	HPP2343	[M+H]+	251.989	7.63287	Unknown	Unknown	0.279636	-0.0808059	-0.295496	-1.68005	0.384891	0.112294	1.01059	1.11538	-1.10178	-0.435726	-0.169736	0.860796	3.8448	1.9429	0.39956	0.39842	0.84559
	HPP2344	[M+H]+	206.101	7.06695	Unknown	Unknown	-0.167115	0.0737049	-0.117524	0.65159	0.684883	0.591929	-0.478779	0.527907	-0.213777	-2.58501	0.411003	0.621186	0.77923	-0.35987	0.29634	0.52821	1.135
	HPP2345	[M+H]+	478.292	6.30189	Unknown	Unknown	0.870362	-0.225852	0.323544	-1.13351	0.414591	0.0754032	-0.965024	1.86588	-0.0548463	-0.0786653	-0.521701	-0.570179	1.1081	0.14807	0.8315	0.080135	0.21447
	HPP2346	[M+H]+	475.303	8.05218	Unknown	Unknown	0.220133	0.343051	-1.04402	-0.824426	0.29348	0.129952	0.549673	0.627168	-0.413915	-0.248424	-0.14216	0.50949	1.7092	0.77333	0.37358	0.42761	0.58276
	HPP2347	[M+H]+	518.323	5.86192	Unknown	Unknown	0.231937	0.309289	-0.232629	-0.458748	0.614722	0.220378	-0.151644	1.25573	0.145177	-1.03479	-0.672778	-0.226647	1.0179	0.025555	0.53976	0.2678	0.45265
	HPP2348	[M+H]+	177.058	7.15636	Unknown	Unknown	0.0542643	0.00436392	-0.263824	0.0941315	0.0802146	0.612791	0.370784	0.307785	0.0715944	-2.03936	0.319189	0.388061	1.7232	0.78507	0.64486	0.19053	0.38458
	HPP2354	[M+H]+	408.96	7.60314	Unknown	Unknown	0.0217289	-0.313042	-1.03322	0.34031	0.37668	0.630565	0.166274	-0.272141	0.300738	0.280599	-0.805116	0.306627	0.76992	-0.37722	0.98057	0.0085193	0.015213
	HPP2356	[M+H]+	1064.68	5.71068	Unknown	Unknown	0.452605	0.675551	0.281964	-0.431789	1.02777	0.620012	-2.00623	0.828186	-0.132625	-0.48208	0.0641792	-0.897548	0.29183	-1.7768	0.075358	1.1229	1.7355
	HPP2360	[M+H]+	374.962	7.6879	Unknown	Unknown	-0.296407	0.251444	-0.169433	-0.0583546	0.318236	0.82939	-0.0394909	-0.881427	0.427313	-0.358656	-0.398353	0.375738	0.574	-0.80087	0.29691	0.52737	0.57817
	HPP2362	[M+H]+	337.165	7.94448	Unknown	Unknown	-0.106752	0.0891912	-0.525952	-1.08303	-0.124952	0.732179	0.151942	-0.0151754	0.335265	-0.32279	0.307387	0.562691	1.6524	0.72458	0.2503	0.60153	0.67362
	HPP2363	[M+H]+	351.181	7.93303	Unknown	Unknown	-0.37001	-0.0291252	-0.93743	-0.368119	0.36536	0.608682	-0.193415	-0.218494	0.393655	-0.230302	0.281228	0.69797	1.4094	0.4951	0.40339	0.39427	0.48285
	HPP2365	[M+H]+	333.992	7.63745	Unknown	Unknown	0.276771	-0.0953485	-0.0355765	-1.86692	0.449817	-0.0979647	0.971018	1.2704	-0.682995	-0.646627	-0.301235	0.758662	4.1289	2.0457	0.3756	0.42528	0.90486
	HPP2367	[M+H]+	329.016	7.79329	Unknown	Unknown	0.949618	-0.403724	-0.975989	-0.28658	0.0930558	0.0970114	-0.531578	2.97025	-1.20491	-0.095028	-0.510208	-0.101919	2.6062	1.3819	0.79408	0.10014	0.34801
	HPP2368	[M+H]+	172.98	7.76806	Unknown	Unknown	-0.267054	0.0840777	-0.812773	-0.62607	-0.0401056	0.576099	0.691117	0.0787285	0.053062	-0.429619	0.0840354	0.608502	2.2954	1.1988	0.20323	0.69202	0.71757
	HPP2369	[M+H]+	352.005	7.66954	Unknown	Unknown	-0.554073	0.0756543	-0.318081	-0.109908	0.275493	0.586552	0.34015	-0.335397	0.177821	-0.836921	0.036735	0.661974	1.2975	0.37574	0.95796	0.018655	0.029317
	HPP2370	[M+H]+	490.963	7.61	Unknown	Unknown	-0.283246	0.291508	-0.574509	0.380737	0.665765	0.314436	-0.0481503	0.0196212	0.332682	-0.498185	-0.992065	0.391408	0.45008	-1.1518	0.37772	0.42283	0.52518
	HPP2374	[M+H]+	493.024	7.7979	Unknown	Unknown	1.19587	0.440072	-0.62665	0.0558699	0.573023	-1.3836	-0.196636	2.60468	-0.585093	0.197983	-0.456	-1.81952	1.2375	0.3074	0.90674	0.042517	0.16824
	HPP2375	[M+H]+	707.076	7.19299	Unknown	Unknown	0.111826	0.261345	-0.277356	-0.0402044	0.574172	0.456417	0.167622	0.370863	-0.30209	-1.86571	0.00517424	0.537941	0.7705	-0.37612	0.36311	0.43996	0.71782
	HPP2376	[M+H]+	780.553	5.02793	Unknown	Unknown	1.17862	0.927805	-0.336357	-1.08181	1.11701	0.478242	-1.33781	0.146422	-0.107079	-0.377633	0.192394	-0.799811	0.091538	-3.4495	0.11722	0.93099	1.5091
	HPP2377	[M+H]+	366.985	7.88949	Unknown	Unknown	0.282186	0.376557	-0.350102	-3.46222	0.625917	0.394213	0.288673	0.801299	0.0488297	0.118004	0.356718	0.519929	1.2708	0.34568	0.2964	0.52812	1.4099
	HPP2379	[M+H]+	415.995	7.63745	Unknown	Unknown	0.202923	-0.136629	0.141356	-1.90529	0.298617	-0.105237	1.0353	1.26957	-0.728056	-0.222358	-0.654452	0.80426	4.836	2.2738	0.33631	0.47325	0.9941
	HPP2381	[M+H]+	843.02	7.66266	Unknown	Unknown	-0.896128	-0.316638	-0.319275	0.20183	0.132969	0.902424	-0.188671	-0.273192	0.440658	-0.0441887	0.120713	0.239499	0.64732	-0.62745	0.72585	0.13915	0.19483
	HPP2384	[M+H]+	581.036	7.62373	Unknown	Unknown	-0.116978	0.789826	0.327425	-0.495718	0.745746	-0.504717	0.670956	-0.401132	-0.343188	0.235196	-1.22117	0.313755	0.65481	-0.61085	0.51104	0.29155	0.49272
	HPP2385	[M+H]+	411.022	7.78413	Unknown	Unknown	0.912344	-0.12164	-0.835767	-0.44894	0.0183694	-0.339179	-0.401622	2.96481	-0.805557	0.139132	-0.945538	-0.136412	3.3349	1.7377	0.67887	0.16821	0.53847
	HPP2386	[M+H]+	245.245	8.30878	Unknown	Unknown	0.522842	-0.548071	0.220414	0.110932	0.222738	-0.110732	-0.198632	1.17606	-0.128251	0.363442	-1.10235	-0.528389	1.4295	0.51555	0.69995	0.15493	0.27632
	HPP2388	[M+H]+	772.585	0.802926	Unknown	Unknown	0.544793	0.0946675	0.84948	-0.130776	0.871966	0.134386	-0.502478	1.1347	-0.764184	0.401653	-1.1742	-1.46001	0.61571	-0.69967	0.10213	0.99085	1.5626
	HPP2393	[M+H]+	1047.74	5.70151	Unknown	Unknown	0.288663	0.13867	-1.01031	0.00154758	-0.0913449	0.461156	-1.89623	1.69831	0.2595	-0.0289907	0.394109	-0.215074	2.6425	1.4019	0.89458	0.048383	0.13985
	HPP2395	[M+H]+	902.576	6.42783	Unknown	Unknown	1.43805	0.986635	0.0198778	0.0260343	1.236	-0.167235	-1.24276	0.562939	-0.180512	-0.980342	-0.298773	-1.39992	0.15188	-2.719	0.018798	1.7259	2.339
	HPP2396	[M+H]+	650.982	7.75663	Unknown	Unknown	-0.26836	0.0711481	-0.577581	-0.590627	-0.00606908	0.994889	0.329069	-0.494374	-0.0725571	-0.562353	0.479154	0.697661	1.4126	0.49833	0.70401	0.15242	0.24888
	HPP2400	[M+H]+	212.185	8.18967	Unknown	Unknown	0.134654	0.534473	-1.02883	-1.0509	0.218916	0.204153	0.523371	0.0295192	0.328614	-0.303992	0.0955688	0.314454	1.1825	0.24183	0.30774	0.51181	0.65262
	HPP2401	[M+H]+	743.375	7.93304	Unknown	Unknown	0.402571	0.376893	0.0342645	-3.19731	0.495815	0.344228	0.322015	0.619198	0.176204	-0.0132771	0.160435	0.278962	0.94137	-0.087162	0.40956	0.38768	1.0201
	HPP2402	[M+H]+	651.372	7.99952	Unknown	Unknown	0.247663	0.209172	-0.614742	-0.709639	0.608715	0.163077	0.173706	1.07509	-0.305134	-0.620917	-0.499306	0.272313	1.2381	0.30808	0.926	0.033389	0.063279
	HPP2403	[M+H]+	511.29	7.1288	Unknown	Unknown	0.280525	0.153291	-0.556617	-0.127697	0.262855	0.371784	0.262595	0.433868	0.46316	-2.53437	0.306442	0.684165	2.0124	1.009	0.80968	0.091685	0.25386
	HPP2406	[M+H]+	283.222	8.16674	Unknown	Unknown	0.0658739	0.263394	-1.00563	-0.899946	0.237667	0.31113	0.388312	0.565871	0.0337414	-0.393568	-0.0725912	0.505741	1.7011	0.76645	0.27031	0.56814	0.67903
	HPP2407	[M+H]+	270.973	7.93072	Unknown	Unknown	-0.371685	0.567138	-1.06953	-0.719244	0.647781	0.535031	0.257209	-0.201768	-0.00239297	-0.281357	0.106383	0.532435	0.51204	-0.96568	0.68645	0.16339	0.27129
	HPP2408	[M+H]+	404.973	7.79331	Unknown	Unknown	-0.0796192	0.167288	-0.749256	-0.544302	-0.320025	0.803874	0.317614	-0.0349679	-0.166585	-0.508425	0.284052	0.830352	1.4745	0.56024	0.43482	0.36169	0.47716
	HPP2409	[M+H]+	255.159	7.11046	Unknown	Unknown	0.00583173	0.0705787	-0.843348	-0.0439798	0.204368	0.466929	0.524866	0.263274	0.34329	-2.29563	0.584991	0.718831	3.2569	1.7035	0.92798	0.032462	0.092269
	HPP2410	[M+H]+	130.086	7.11735	Unknown	Unknown	0.979958	0.796775	-0.405389	-0.13741	1.1673	0.235503	-0.613727	0.441701	0.763898	-1.94558	-1.76348	0.480452	0.53029	-0.91516	0.14279	0.8453	1.7425
	HPP2411	[M+H]+	511.29	6.09106	Unknown	Unknown	0.1612	0.243607	-0.594793	-0.38975	0.29143	0.23646	0.500666	0.273226	0.321798	-1.46767	0.0598948	0.363933	1.6291	0.70412	0.96036	0.017566	0.034262
	HPP2412	[M+H]+	1041.69	5.73588	Unknown	Unknown	0.457935	0.251251	0.41577	-0.545496	0.763103	0.384655	-1.39379	1.72574	-0.0760274	-0.543298	-0.115767	-1.32408	0.75935	-0.39717	0.27534	0.56013	1.1414
	HPP2413	[M+H]+	346.27	24.9868	Unknown	Unknown	-0.116919	0.222151	-0.801677	-0.612587	0.606237	0.414031	0.00730791	0.411798	0.166363	-0.414647	-0.206312	0.324255	0.73222	-0.44965	0.72414	0.14018	0.19083
	HPP2414	[M+H]+	1198.91	5.67178	Unknown	Unknown	0.167281	0.0646873	0.335139	-0.0942798	0.696611	0.980455	-0.255413	0.492362	-0.332865	-1.34646	0.330787	-1.0383	0.36681	-1.4469	0.061593	1.2105	1.4208
	HPP2416	[M+H]+	230.106	7.15403	Unknown	Unknown	-0.230245	-0.0721148	-0.17786	0.0616938	0.259642	0.597398	0.459875	0.298621	0.148766	-1.9301	0.461177	0.12315	1.6235	0.6991	0.72045	0.1424	0.28979
	HPP2420	[M+H]+	297.24	8.19654	Unknown	Unknown	-0.0199109	0.254499	-1.06679	-0.834474	0.418255	0.375508	0.109053	0.530975	0.149196	-0.160435	-0.231462	0.475589	1.2066	0.27091	0.34477	0.46247	0.57687
	HPP2421	[M+H]+	572.966	7.61686	Unknown	Unknown	-0.335048	0.385645	-0.376985	0.472779	0.839386	-0.166864	0.0636556	-0.357618	0.017829	0.368674	-1.10571	0.19426	0.37956	-1.3976	0.38121	0.41883	0.54118
	HPP2422	[M+H]+	482.324	6.25599	Unknown	Unknown	0.785376	0.552748	-0.487459	-0.519779	0.554123	0.295618	-1.39275	1.03731	-0.182545	-0.627191	0.366928	-0.38237	0.64184	-0.63972	0.36159	0.44179	0.78022
	HPP2423	[M+H]+	1087.67	5.67631	Unknown	Unknown	0.390416	0.5417	0.515222	-0.514299	1.00789	0.567497	-2.038	1.08578	-0.0809605	-0.930101	0.0547192	-0.599861	0.37732	-1.4062	0.10918	0.96185	1.6577
	HPP2424	[M+H]+	497.999	7.63973	Unknown	Unknown	0.468479	-0.00681658	0.138757	-1.66252	0.353791	-0.0972184	1.01714	1.24845	-1.27857	-0.626213	-0.477751	0.922474	3.3173	1.73	0.62728	0.20254	0.53234
	HPP2425	[M+H]+	993.679	5.74734	Unknown	Unknown	1.0339	-3.25886	0.229373	0.420603	0.832701	0.736548	-0.939407	0.41757	-0.149347	0.00230709	0.65104	0.0235647	0.33644	-1.5716	0.99787	0.00092419	0.0037855
	HPP2426	[M+H]+	190.203	8.35002	Unknown	Unknown	0.240702	0.51534	-0.870651	-0.530269	0.213039	0.676335	0.0894438	-0.402006	-0.344535	-0.216488	-0.0159425	0.645032	0.44639	-1.1636	0.78743	0.10379	0.16158
	HPP2428	[M+H]+	1067.7	5.69006	Unknown	Unknown	0.219179	0.381077	0.349102	0.0793159	0.510509	0.636922	-2.1337	1.42601	-0.345274	-0.737542	0.252311	-0.637915	0.77127	-0.3747	0.16759	0.77574	1.4381
	HPP2429	[M+H]+	240.218	8.32254	Unknown	Unknown	0.0423522	0.240683	-0.545416	-1.03315	0.159422	0.301726	-0.171705	0.818272	0.0876833	-0.157414	-0.177989	0.435535	1.8026	0.8501	0.33498	0.47497	0.55141
	HPP2431	[M+H]+	732.985	7.75205	Unknown	Unknown	0.0668083	-0.130368	-0.210726	-0.306353	-0.141959	1.04082	-0.031918	-0.724775	0.0403156	-0.734375	0.466923	0.665603	1.0589	0.082518	0.74248	0.12932	0.2103
	HPP2432	[M+H]+	330.158	7.06692	Unknown	Unknown	0.118641	-0.208882	-0.470398	0.113671	0.311172	0.466872	1.16983	0.700166	-0.0152008	-3.86514	0.494191	1.18508	3.5128	1.8126	0.89251	0.049387	0.21879
	HPP2434	[M+H]+	190.108	7.16325	Unknown	Unknown	0.00355003	0.236972	-0.751875	-0.21741	0.726442	0.575063	0.734625	0.9603	0.202947	-3.53272	0.482943	0.579166	1.9195	0.94075	0.79889	0.097514	0.3785
	HPP2435	[M+H]+	72.0811	7.06924	Unknown	Unknown	0.126399	-0.372751	-0.931909	-0.27526	-0.00260635	0.552248	1.21972	0.466078	-0.287786	-2.17697	0.434796	1.24804	4.9636	2.3114	0.60228	0.2202	0.59733
	HPP2436	[M+H]+	229.155	6.31565	Unknown	Unknown	0.0341795	-0.0772462	-0.843411	-0.537895	0.631347	1.57316	-0.260277	1.03444	-0.609586	-0.489987	-0.127618	-0.327099	0.46209	-1.1138	0.55896	0.25262	0.51555
	HPP2437	[M+H]+	663.04	7.63059	Unknown	Unknown	-0.295355	0.285081	0.241676	-0.835425	0.944619	-0.173794	0.807791	-0.72166	0.13566	0.147288	-0.66652	0.130638	0.83009	-0.26866	0.87416	0.058409	0.11023
	HPP2439	[M+H]+	721.055	7.18841	Unknown	Unknown	0.132056	0.292775	-0.154689	-0.1468	0.609606	0.589242	0.0901939	0.479148	-0.313311	-1.80323	-0.162476	0.387483	0.5893	-0.76292	0.25791	0.58853	0.87378
	HPP2443	[M+H]+	273.24	8.29732	Unknown	Unknown	-0.308237	0.245673	-0.421256	-0.582981	0.58689	-0.141093	0.0285254	0.906287	0.174916	-0.243803	-0.417409	0.172487	1.54	0.62297	0.44407	0.35255	0.41039
	HPP2444	[M+H]+	1188.1	7.19985	Unknown	Unknown	0.179946	0.413471	0.0701809	-0.449996	0.573919	0.400178	0.0183503	0.531818	-0.278392	-1.87431	-0.177426	0.592264	0.6976	-0.51954	0.34011	0.46839	0.7849
	HPP2446	[M+H]+	247.017	7.791	Unknown	Unknown	1.08016	0.144563	-0.959514	-0.519311	0.375183	-0.59435	-0.457772	3.16459	-1.20474	0.135186	-1.04423	-0.119762	2.0625	1.0444	0.83121	0.08029	0.31276
	HPP2453	[M+H]+	283.132	11.1087	Unknown	Unknown	0.123464	-0.265299	-0.57381	0.0540499	0.591456	0.623634	0.437718	0.638296	0.386082	-1.50633	-0.770177	0.260912	1.2373	0.30714	0.65223	0.1856	0.36578
	HPP2455	[M+H]+	249.077	6.14147	Unknown	Unknown	-0.677825	0.167335	0.0655586	0.0360156	-0.301648	0.0770757	0.998901	-0.558578	0.521848	-1.40074	0.216501	0.855555	7.4937	2.9057	0.60831	0.21587	0.41864
	HPP2456	[M+H]+	580.001	7.63973	Unknown	Unknown	0.235938	-0.377049	0.0153222	-1.60491	0.550824	0.0865318	1.14565	1.30281	-1.08613	-0.507616	-0.5281	0.766738	3.6182	1.8553	0.49646	0.30412	0.72254
	HPP2460	[M+H]+	768.554	5.51822	Unknown	Unknown	0.624574	-1.21988	0.410828	-0.279435	-0.198486	0.13198	0.259549	-0.744781	0.391688	1.22182	-0.180502	-0.41736	1.6045	0.68211	0.65998	0.18047	0.35053
	HPP2461	[M+H]+	714.064	7.19071	Unknown	Unknown	0.298616	0.220822	-0.27671	-0.365997	0.621152	0.407871	0.31243	0.433139	-0.0907162	-2.06122	-0.0446681	0.545282	0.83364	-0.2625	0.49562	0.30485	0.59857
	HPP2462	[M+H]+	516.986	7.72225	Unknown	Unknown	-0.0655454	0.133935	-0.279644	-0.028082	0.51398	0.659503	-0.218437	-0.303397	0.0985588	-0.687281	-0.495006	0.671415	0.58894	-0.76381	0.23568	0.62768	0.61734
	HPP2463	[M+H]+	169.986	7.62601	Unknown	Unknown	0.329784	-0.22183	-0.378011	-1.68337	0.37342	0.202011	0.772333	1.37859	-1.0229	-0.365255	-0.0425567	0.65778	3.1027	1.6335	0.35717	0.44713	0.91066
	HPP2466	[M+H]+	657.031	7.78182	Unknown	Unknown	0.959834	0.398958	-0.785059	-0.26786	0.422228	-1.89675	-0.17773	2.40258	-0.950786	0.0496997	-0.18869	0.0335739	1.3957	0.48103	0.54901	0.26042	0.77231
	HPP2468	[M+H]+	570.352	5.74733	Unknown	Unknown	0.132804	0.534294	-0.082699	-0.328411	0.959066	0.215091	-1.07387	1.04125	-0.714615	-0.814197	0.565847	-0.43456	0.87284	-0.19622	0.25246	0.59782	0.94512
	HPP2470	[M+H]+	119.09	6.41867	Unknown	Unknown	-0.35174	0.227948	0.10731	-0.280562	0.948581	0.574587	-0.40358	0.512758	-0.500328	-0.708165	-0.469421	0.342613	0.46028	-1.1194	0.18803	0.72577	0.81029
	HPP2473	[M+H]+	874.074	7.20215	Unknown	Unknown	0.124336	0.522539	-0.172147	-0.24241	0.228417	0.420847	0.397005	0.681646	-0.561667	-1.88662	-0.0603589	0.548411	1.2553	0.32805	0.49432	0.306	0.5826
	HPP2475	[M+H]+	486.976	7.7864	Unknown	Unknown	-0.472283	0.0846481	-0.57996	-0.688958	0.0117287	0.629388	0.504147	-0.23454	0.0684221	-0.608303	0.328654	0.957056	2.5604	1.3564	0.29396	0.53171	0.67106
	HPP2476	[M+H]+	86.0966	6.62719	Unknown	Unknown	0.303969	-0.791736	-1.37118	-0.840147	-0.0111664	0.0631607	1.09535	-0.0917613	-0.180131	0.466563	0.315311	1.04176	7.9502	2.991	0.029298	1.5332	1.7494
	HPP2477	[M+H]+	512.334	6.07042	Unknown	Unknown	0.80354	-0.577389	-0.543685	0.32071	-0.133761	0.74348	-0.675699	0.00132063	-1.02775	0.961079	-0.484542	0.6127	0.84332	-0.24584	0.62309	0.20545	0.40503
	HPP2481	[M+H]+	813.621	5.01875	Unknown	Unknown	0.733891	0.496851	-0.632197	-1.0619	0.6945	0.422749	-0.610193	1.66962	-0.388833	-0.479799	-0.253042	-0.591648	0.71109	-0.49189	0.65656	0.18273	0.43213
	HPP2483	[M+H]+	267.227	8.16445	Unknown	Unknown	0.0359993	0.674818	-0.871023	-0.997433	0.387261	0.030012	0.564639	0.0802947	0.201796	-0.503386	0.130689	0.266333	1.1025	0.14081	0.44468	0.35195	0.48928
	HPP2484	[M+H]+	911.007	7.66494	Unknown	Unknown	-0.871866	-0.101796	-0.307439	-0.011579	-0.098706	1.09931	0.0555556	-1.05408	0.362069	-0.182605	0.454731	0.656412	1.3906	0.47574	0.79445	0.099933	0.19302
	HPP2487	[M+H]+	1048.74	5.69922	Unknown	Unknown	0.13713	-0.147963	-1.17165	0.467081	-0.164725	0.363081	-2.0698	1.41165	0.825312	0.343908	0.179492	-0.173516	2.8537	1.5128	0.75739	0.12068	0.3417
	HPP2488	[M+H]+	482.347	5.89405	Unknown	Unknown	-0.263813	0.451843	-1.09135	-0.0354369	0.361012	-0.675842	-0.305167	-0.0828952	0.341031	-0.441584	0.633103	1.1091	2.5628	1.3577	0.25372	0.59565	0.82844
	HPP2492	[M+H]+	1045.72	5.71297	Unknown	Unknown	0.582221	0.121217	-0.163054	0.029068	0.310211	0.127016	-2.0608	1.61975	0.231042	-0.0609959	0.0500286	-0.785702	1.625	0.70045	0.5228	0.28166	0.66527
	HPP2494	[M+H]+	880.592	6.47366	Unknown	Unknown	1.11027	0.884063	0.525957	-0.0741034	1.21766	0.747581	-1.90056	1.80767	-0.681238	-0.901382	-0.325491	-2.41043	0.40301	-1.3111	0.041874	1.3781	2.9153
	HPP2495	[M+H]+	852.56	6.50452	Unknown	Unknown	1.11427	1.01243	0.476954	0.13309	1.32451	0.767431	-3.84106	1.10639	-0.103362	-0.769897	-0.00526145	-1.2155	0.22914	-2.1257	0.046921	1.3286	3.1911
	HPP2496	[M+H]+	1068.71	5.68548	Unknown	Unknown	0.343516	0.217177	0.328943	0.369007	0.180365	0.686759	-2.32487	1.305	-0.334579	-0.122212	0.212938	-0.862039	0.71408	-0.48584	0.18496	0.73292	1.4048
	HPP2498	[M+H]+	1197.09	7.19757	Unknown	Unknown	0.467699	0.365425	-0.332845	-0.325851	0.145149	0.136066	0.306901	0.680229	-0.260544	-1.86805	-0.227913	0.913735	1.7058	0.77047	0.73112	0.13601	0.30111
	HPP2499	[M+H]+	712.067	7.18383	Unknown	Unknown	0.183613	0.283893	-0.295664	0.0532979	0.5045	0.451913	0.206408	0.504862	-0.206966	-1.97154	-0.0361539	0.321838	0.69937	-0.51587	0.3347	0.47534	0.78084
	HPP2500	[M+H]+	214.203	8.36378	Unknown	Unknown	0.349493	0.386665	-0.218394	-0.759736	0.0760892	0.47859	0.383305	0.670952	-0.410115	-0.650335	-0.211924	-0.0945909	0.81674	-0.29206	0.71682	0.14459	0.20665
	HPP2508	[M+H]+	654.969	7.62373	Unknown	Unknown	-0.215838	-0.178132	-0.512914	0.492967	1.03634	-0.251303	-0.0641627	-0.112237	0.439222	0.13368	-0.688931	-0.0786934	0.37463	-1.4165	0.67011	0.17386	0.24526
	HPP2510	[M+H]+	769.39	7.83909	Unknown	Unknown	0.374286	-0.0749905	-0.055509	-1.15083	0.70158	0.599884	0.355369	0.582858	-0.586171	0.0164966	-0.954237	0.191262	0.68386	-0.54822	0.72728	0.1383	0.26066
	HPP2511	[M+H]+	262.167	11.1408	Unknown	Unknown	0.151519	0.000135761	-0.620372	-0.584923	0.248928	0.263654	0.121817	0.913605	0.0567274	-0.451411	-0.353019	0.253339	2.0256	1.0183	0.50381	0.29774	0.35756
	HPP2512	[M+H]+	206.127	6.89295	Unknown	Unknown	0.629643	0.748652	0.234671	0.405264	0.579416	1.08795	-0.180241	0.715112	-1.06119	-0.747947	-0.556136	-1.85518	0.19404	-2.3656	0.0079617	2.099	2.4356
	HPP2513	[M+H]+	627.534	6.42783	Unknown	Unknown	1.30714	0.822513	-0.147475	0.0407456	0.805621	1.13759	-1.42979	-0.267091	-0.680168	-1.18569	0.494908	-0.898295	0.12032	-3.0551	0.0052074	2.2834	2.621
	HPP2517	[M+H]+	680.993	7.78415	Unknown	Unknown	0.355986	0.258511	-0.861693	-0.414819	0.329999	0.459891	-0.611404	1.17672	-0.258964	-0.23407	-0.370469	0.170312	0.95917	-0.06014	0.90274	0.044437	0.084507
	HPP2518	[M+H]+	246.17	5.90321	Unknown	Unknown	-0.577688	-0.148993	-0.241172	-0.231695	1.10883	1.19213	-0.802615	1.33649	-1.56437	0.297908	-0.486353	0.117533	0.76139	-0.39329	0.49153	0.30845	0.72787
	HPP2519	[M+H]+	273.17	7.18615	Unknown	Unknown	0.327965	-1.16099	1.07005	-1.35272	-0.184867	-0.192837	2.10331	-1.25645	-0.236666	0.533689	1.03033	-0.680817	2.6232	1.3913	0.44251	0.35408	0.98692
	HPP2522	[M+H]+	468.308	5.90781	Unknown	Unknown	-0.816897	-0.243122	-0.135719	0.280106	-0.404878	-0.0568383	0.432612	0.669707	0.266541	-0.666996	0.00174277	0.673741	7.2975	2.8674	0.10296	0.98732	0.91023
	HPP2523	[M+H]+	441.237	11.1408	Unknown	Unknown	0.111446	0.327566	-0.36125	-0.6632	0.369776	-0.712328	0.330831	0.717797	0.198646	-0.6675	-0.152928	0.501143	2.1617	1.1122	0.30273	0.51895	0.61327
	HPP2524	[M+H]+	1042.69	5.7313	Unknown	Unknown	0.549845	0.347724	0.480957	-0.654023	0.611967	0.196886	-1.54253	1.80932	-0.016574	-0.596561	-0.263262	-0.923746	0.82718	-0.27374	0.33513	0.47479	1.0133
	HPP2526	[M+H]+	149.019	7.97658	Unknown	Unknown	0.781598	0.632625	0.086604	0.856085	0.781055	1.68716	-0.454077	-2.66997	-0.872214	-1.55812	0.350313	0.378933	0.15114	-2.726	0.011852	1.9262	3.1887
	HPP2528	[M+H]+	219.123	7.11735	Unknown	Unknown	0.397939	0.469279	-0.240883	0.0892404	0.925568	0.399065	0.466255	1.17796	-0.306033	-3.55654	0.0910371	0.0871172	0.79891	-0.3239	0.35003	0.45589	1.3483
	HPP2531	[M+H]+	233.158	6.10485	Unknown	Unknown	-0.296129	0.692157	0.107375	0.0981818	0.643487	0.959482	-1.4194	0.927065	-1.64954	0.285943	0.0980675	-0.446687	0.52429	-0.93155	0.13675	0.86408	1.4569
	HPP2532	[M+H]+	306.143	8.13465	Unknown	Unknown	-3.13739	0.438603	0.192062	0.103466	0.181524	0.113251	0.275106	0.589872	0.434261	0.240756	0.108719	0.459774	2.0492	1.0351	0.24106	0.61788	1.3934
	HPP2533	[M+H]+	814.988	7.74515	Unknown	Unknown	-0.477033	0.0131061	-0.332265	0.00501735	0.0606923	0.956373	0.166416	-0.849007	-0.146519	-0.748969	0.475871	0.876317	1.467	0.55285	0.83148	0.080146	0.14928
	HPP2535	[M+H]+	745.043	7.63289	Unknown	Unknown	-0.121003	0.805431	0.379019	-1.03107	0.881987	-0.331173	0.652315	-0.279582	-0.581983	-0.0641123	-0.411974	0.102141	0.36511	-1.4536	0.59061	0.2287	0.38541
	HPP2539	[M+H]+	716.061	7.18613	Unknown	Unknown	0.212541	0.63962	-0.21424	-0.358004	0.690311	0.295699	0.0678754	0.453779	-0.22216	-1.90506	-0.0994386	0.439079	0.52267	-0.93604	0.31387	0.50326	0.8366
	HPP2542	[M+H]+	872.077	7.1907	Unknown	Unknown	0.40127	0.538518	0.0474836	-0.533282	0.517677	0.254883	0.103465	0.688212	-0.028996	-2.12553	-0.599483	0.735776	0.86796	-0.2043	0.39942	0.39857	0.81057
	HPP2547	[M+H]+	460.256	7.80474	Unknown	Unknown	0.2756	0.413402	-0.615739	-0.984663	0.235719	0.00702358	0.575448	0.86395	-0.147696	-0.493642	0.103469	-0.232871	1.6559	0.72761	0.49059	0.30928	0.44189
	HPP2549	[M+H]+	677.387	7.82763	Unknown	Unknown	0.154605	0.0839611	-0.734271	-0.551562	0.355607	0.0775187	0.366127	0.803424	-0.0947417	-0.710239	-0.236148	0.485718	2.4643	1.3012	0.49152	0.30846	0.40586
	HPP2554	[M+H]+	598.989	7.78644	Unknown	Unknown	0.0139825	0.486015	-0.790006	-0.86225	0.631165	0.281463	-0.0913902	0.87341	-0.313042	-0.288494	-0.359117	0.418263	0.91439	-0.12912	0.81506	0.08881	0.15836
	HPP2555	[M+H]+	1091.7	5.69693	Unknown	Unknown	0.0953647	0.550005	-1.78705	0.344658	0.410657	0.599499	-2.31691	0.918072	0.566548	0.336484	0.310567	-0.0278942	1.0657	0.091857	0.90842	0.041712	0.14085
	HPP2556	[M+H]+	120.966	7.96971	Unknown	Unknown	-0.395605	0.717153	-0.801793	-0.485919	0.956543	0.522413	-0.304588	0.103206	-0.311139	-0.740736	-0.0560245	0.79649	0.40969	-1.2874	0.65121	0.18628	0.33888
	HPP2557	[M+H]+	226.111	7.13341	Unknown	Unknown	-0.0108843	0.184264	-0.0417583	-0.107364	0.097214	0.580039	0.32656	0.273992	0.266478	-2.45652	0.449475	0.438501	2.0371	1.0265	0.63662	0.19612	0.4636
	HPP2558	[M+H]+	291.18	7.15637	Unknown	Unknown	-0.421874	-0.900833	1.40315	-0.144005	-0.00207743	0.131899	2.33554	-1.92082	-1.24718	0.429647	0.449587	-0.113036	2.0942	1.0664	0.97493	0.011027	0.043788
	HPP2561	[M+H]+	820.586	0.791488	Unknown	Unknown	0.715561	0.423159	-0.163182	0.53306	1.34696	0.605345	-0.544233	-0.930274	-0.783391	0.129949	-0.803568	-0.529388	0.035867	-4.8012	0.0010196	2.9916	2.2872
	HPP2564	[M+H]+	538.386	5.74275	Unknown	Unknown	1.04269	1.12083	0.0931171	0.39759	1.06901	0.0113715	-1.32683	0.842912	-1.0406	-0.00822706	-0.751041	-1.45082	0.22571	-2.1474	0.013752	1.8616	2.468
	HPP2570	[M+H]+	920.597	24.8218	Unknown	Unknown	0.25014	0.462126	-1.01158	-0.515052	0.870181	0.626058	-0.303992	0.621936	-0.656889	-0.212311	-0.0259694	-0.104646	0.28162	-1.8282	0.52235	0.28204	0.45062
	HPP2573	[M+H]+	469.316	9.02593	Unknown	Unknown	-0.136313	-0.187385	-0.483128	-0.827918	0.328351	-0.0288181	0.314424	1.0748	0.16353	-0.221161	-0.120719	0.124338	5.1071	2.3525	0.10307	0.98685	0.88238
	HPP2574	[M+H]+	649.392	8.02471	Unknown	Unknown	0.314101	0.166347	-1.23318	-0.587677	0.189108	0.273997	0.299971	0.523399	-0.0682872	-0.355454	-0.0555354	0.533213	1.4377	0.5238	0.34653	0.46027	0.57977
	HPP2575	[M+H]+	410.957	7.62145	Unknown	Unknown	-0.0921013	0.0638312	-0.758664	0.389456	0.468626	0.410903	0.321442	0.141442	0.0547994	0.163588	-1.24322	0.079901	0.5711	-0.80818	0.60758	0.2164	0.31857
	HPP2576	[M+H]+	144.11	7.19085	Unknown	Unknown	-0.507837	-0.245226	-0.492509	-0.366395	0.0642704	0.175965	0.102786	1.13326	0.105763	-1.60842	0.188266	1.45007	12.404	3.6327	0.33576	0.47397	0.90652
	HPP2577	[M+H]+	434.982	7.8895	Unknown	Unknown	0.0707632	0.371218	-0.673023	-0.525943	0.769772	0.119437	0.326278	0.752665	-0.00996344	-0.192583	0.0623307	-1.07095	0.85734	-0.22206	0.89745	0.046992	0.087381
	HPP2579	[M+H]+	485.018	7.64664	Unknown	Unknown	-0.624641	0.190662	0.130513	-0.868902	0.666238	0.391948	1.11299	-1.09094	-0.115354	-0.425096	-0.166286	0.798866	1.3861	0.47098	0.92814	0.032388	0.075459
[truncated: 2,470 more rows]
