# Supplementary material for: Facilitative lysosomal transport of bile acids alleviates ER stress in mouse hematopoietic precursors
Source: Nat Commun. 2021 Feb 23;12:1248. doi: 10.1038/s41467-021-21451-6 (PMC7902824; doi:10.1038/s41467-021-21451-6)
Supplement: Supplementary file 6 — Supplementary Data 3 [file 41467_2021_21451_MOESM6_ESM.xlsx]

## Sheet: Urine
			Supplementary Data 3: Table representing normalized peak intensities, fold change, p-val and VIP score for all the detected features in untargeted profiling of Slc29A3-/- urine samples
	Compound ID	Ionization Mode	m/z	Retention Time (min)	Chemical Identity	Superclass	Sample Normalized MS Intensities												Fold change	log2(FC)	raw.pval	*-LOG10(P)	VIP Score
							WT_1	WT_2	WT_3	WT_4	WT_5	WT_6	KO_1	KO_2	KO_3	KO_4	KO_5	KO_6
	HPP467	[M+H]+	116.107	5.3414	Proline	Amines, Aminoacids & Derivatives	1.16339	1.94925	0.283169	0.984672	0.962291	0.0332885	-2.59066	-1.72044	-0.719291	-0.221756	0.499004	-0.622911	0.092928	-3.4277	0.0068573	2.1638	2.239
	RPN1161	[M-H]-	164.034	13.8195	Citrulline	Amines, Aminoacids & Derivatives	0.986042	0.368388	0.360779	1.49396	0.769963	0.58167	-2.60303	0.533613	-0.730511	-0.102417	-2.72047	1.06203	0.34991	-1.5149	0.047543	1.3229	1.4072
	RPN1777	[M-H]-	173.079	11.2403	Dopamine	Amines, Aminoacids & Derivatives	0.950573	0.252941	1.19424	-0.175944	1.64411	1.57167	-1.92811	-2.06451	0.183889	0.360568	-2.0473	0.0578742	0.10733	-3.2199	0.010749	1.9686	1.6777
	RPN256	[M-H]-	180.03	3.58369	Epinephrine	Amines, Aminoacids & Derivatives	1.10864	0.417315	0.465459	0.138855	0.883412	0.279604	-2.05775	-0.497638	-0.564501	-0.204055	-1.25757	1.28823	0.39126	-1.3538	0.04593	1.3379	1.0161
	HPN596	[M-H]-	175.094	6.34751	Serotonin	Amines, Aminoacids & Derivatives	1.005	0.675612	1.10626	0.677738	1.54792	0.990856	-3.26792	0.738953	0.386777	-3.61311	-0.50494	0.256864	0.23039	-2.1179	0.031597	1.5004	2.034
	RPN3987	[M-H]-	111.004	9.03544	Uracil	Nucleosides, Nucleotides & Derivatives	1.8989	0.634141	2.55968	0.0491886	-1.21081	1.78035	-0.471837	-2.52965	-0.163698	-0.0781266	-1.8116	-0.656542	0.096	-1.017	0.021543	1.6667	1.7622
	RPN903	[M-H]-	331.069	11.3954	dIMP	Nucleosides, Nucleotides & Derivatives	0.936369	0.600573	0.583399	0.532573	0.965027	0.823321	-1.94055	0.216126	-0.165206	0.200529	-3.2434	0.49124	0.20446	-2.2901	0.038134	1.4187	1.3703
	HPP249	[M+H]+	269.088	7.28247	Inosine	Nucleosides, Nucleotides & Derivatives	-0.305574	0.956325	1.94624	0.51364	0.107049	-0.0337235	-1.69339	-0.854994	0.30177	-0.389602	-0.360775	-0.18697	0.08581	-3.5427	0.035153	1.454	1.3261
	HPP515	[M+H]+	152.069	6.79064	Guanine	Nucleosides, Nucleotides & Derivatives	0.724017	0.693605	0.458028	0.781375	-0.0465358	0.581044	-2.78761	-0.107886	-0.0244467	-0.255936	-0.189702	0.17405	0.053929	-4.2128	0.04788	1.3198	1.3292
	HPP783	[M+H]+	285.116	7.52256	Xanthosine	Nucleosides, Nucleotides & Derivatives	0.771225	0.42413	1.06449	0.928648	0.265607	0.708762	-1.69969	0.36705	0.151718	-2.96997	-0.0287611	0.0167957	0.12874	-2.9575	0.032861	1.4833	1.7337
	HPP809	[M+H]+	384.114	13.463	Succinyladenosine	Nucleosides, Nucleotides & Derivatives	-0.27438	-1.13541	-0.0567432	-0.00295598	-0.531168	-1.50855	0.468861	-0.442297	0.0295081	2.38393	0.00420601	1.065	2.609	1.3835	0.036544	1.431	1.4615
	HPN132	[M-H]-	333.031	6.56761	Nicotinamide Ribotide	Nucleosides, Nucleotides & Derivatives	-1.08583	-1.74532	-0.387192	0.099238	-0.910497	-0.354494	2.02909	-0.531968	-1.19586	2.2966	0.613849	1.17238	5.4397	2.44361	0.041962	1.3771	1.4853
	HPN2325	[M-H]-	151.038	6.1956	Xanthine	Nucleosides, Nucleotides & Derivatives	1.57443	0.524779	1.35281	0.595949	0.590694	0.428987	-3.84534	-0.246077	-0.0982016	-1.50702	0.294731	0.334254	0.12425	-3.0087	0.034143	1.4667	1.7169
	HPN9240	[M-H]-	383.128	5.51943	S-Adenosylhomocysteine	Nucleosides, Nucleotides & Derivatives	1.36361	0.3345	2.08157	0.682204	1.94581	0.296795	-2.29039	-1.12128	1.11304	-2.18543	-0.118068	-2.10236	0.16614	-2.5895	0.0062606	2.2034	2.2715
	RPP120	[M+H]+	301.212	10.2238	2-Methoxy Estrone	Lipids	0.675804	0.2201	1.18845	0.390532	0.311311	1.01593	-1.03701	0.563145	-0.0206267	-2.60387	-0.329875	-0.373895	0.1481	-2.7553	0.023816	1.6231	1.6224
	RPP1738	[M+H]+	444.17	14.7031	Dihydrofolic acid	Lipids	0.362305	0.101371	0.832821	1.11055	0.824997	0.956437	-1.84876	-0.419484	-0.0921307	-1.79236	0.433451	-0.469198	0.10341	-3.2735	0.006701	2.1739	1.7868
	RPP2447	[M+H]+	123.055	5.81688	Niacinamide	Lipids	1.13522	0.748428	0.565909	1.24186	0.561931	0.68174	-1.05271	-0.259357	-0.506533	-3.22633	0.524428	-0.414587	0.1062	-3.2352	0.011998	1.9209	2.1058
	RPP282	[M+H]+	162.113	3.29186	Carnitine	Lipids	1.92965	1.13059	1.08785	0.237615	1.3242	1.55808	-0.410806	0.0821106	-2.16788	-2.23429	-1.67673	-0.860393	0.011292	-6.4685	0.00033997	3.4686	3.1011
	HPN789	[M-H]-	361.196	7.66763	18-Hydroxycorticosterone	Lipids	-2.31012	-2.72833	0.684647	0.810638	-2.55752	0.0300507	1.60038	0.964103	1.46606	1.1316	-0.571779	1.48027	4.3534	2.1221	0.024662	1.608	2.0567
	RPP725	[M+H]+	271.14	4.34067	Estrone	Lipids	0.869241	1.11917	0.7006	0.194135	1.44671	0.310511	0.0889259	0.555949	-0.789762	-3.78086	-0.63518	-0.0794343	0.13899	-2.8469	0.041882	1.378	1.9799
	RPN1670	[M-H]-	246.012	17.5004	Pyridoxal 5'-phosphate	Lipids	-0.241546	0.641128	0.97433	0.222802	-0.0774254	3.36787	-2.35202	0.0831707	-0.210972	-0.472696	-1.39438	-0.540259	0.016029	-5.9631	0.032297	1.4908	1.5079
	RPN240	[M-H]-	245.002	5.77472	Dimethylallylpyrophosphate	Lipids	1.62707	0.495262	1.55728	0.857296	0.571818	1.05145	-3.13517	-0.224422	0.687505	0.0346348	-3.23506	-0.287658	0.11726	-3.0922	0.017698	1.7521	1.9007
	HPP133	[M+H]+	184.066	3.737	4-Pyridoxic acid	Lipids	0.673473	0.379642	1.50411	0.265957	0.0870006	1.11912	-2.3635	0.352716	-0.0963273	-1.31447	-0.349492	-0.258224	0.087682	-3.5116	0.015715	1.8037	1.6781
	HPP8609	[M+H]+	170.081	3.78972	Pyridoxine	Lipids	1.06874	0.598798	1.1488	0.523937	0.531975	3.0156	-1.68354	-1.26079	0.387017	-2.07623	0.148716	-2.40302	0.077847	-3.6832	0.03654	2.411	2.8686
	HPP9428	[M+H]+	266.132	10.3127	Thiamine	Lipids	0.617632	-1.09232	0.940293	0.788174	0.554093	0.95298	0.465978	0.720427	-0.886001	0.165771	-1.24544	-1.98159	0.35101	-1.5104	0.11977	0.92165	1.1498
	RPP1016	[M+H]+	247.129	6.64837	N-acetyltryptophan	Organic acids	1.0154	1.03081	0.774032	0.00314515	1.10244	0.115883	-0.303566	0.190732	-0.170636	-3.07824	-0.282274	-0.397722	0.047286	-4.4024	0.028658	1.5428	1.7243
	RPN12	[M-H]-	124.005	3.59736	Taurine	Organic acids	0.342802	0.894361	-0.620278	1.14504	1.22228	0.783192	0.085178	0.428116	0.61744	-2.14314	-1.51072	-1.24428	0.25774	-1.956	0.044655	1.3501	1.1624
	RPN1569	[M-H]-	187.037	6.92616	N-Acetylglutamine	Organic acids	2.1973	-0.232264	2.42738	0.700537	-0.306646	0.171267	-1.36007	-2.09011	-0.122594	1.01034	-2.17084	-0.224298	0.18386	-2.4433	0.042728	1.3693	1.5296
	RPN53	[M-H]-	196.069	3.58369	L-Dopa	Organic acids	1.18081	0.956573	0.79132	0.392533	0.507961	0.307193	-3.09528	-0.194087	0.226978	-0.347516	-1.33829	0.611798	0.20283	-2.3016	0.035727	1.447	1.2763
	HPP3286	[M+H]+	208.072	3.83947	N-Acetyl-L-phenylalanine	Organic acids	-0.833869	-0.977501	-0.730381	0.801018	-1.03071	-0.78698	-1.18586	1.55184	1.52911	0.292178	0.132635	1.23852	5.9187	2.5653	0.045316	1.3438	1.482
	HPN3348	[M-H]-	197.027	2.69575	HMMA	Benzenoids	-0.553015	-1.69773	-2.19443	-1.27735	0.681576	0.822898	0.547213	-0.0521328	0.871668	0.62228	0.828758	1.40026	2.8372	1.5045	0.027644	1.5584	1.4291
	RPP3477	[M+H]+	196.061	9.40172	3-Hydroxyhippuric acid	Benzenoids	2.18349	0.113177	0.43271	-0.0218281	0.468784	0.974622	-0.903014	1.15012	-1.18983	-1.58811	-1.2884	-0.331721	0.2756	-1.8594	0.024715	1.607	1.771
	RPP1	[M+H]+	121.072	3.63642	Unknown	Unknown	0.299442	0.12786	0.210842	0.277125	0.760786	0.161324	-0.324241	0.277819	0.0218346	-1.5327	-0.0221866	-0.257906	0.16312	-2.616	0.051631	1.2871	0.78393
	RPP2	[M+H]+	61.04	3.63642	Unknown	Unknown	0.593923	0.0502616	0.170836	0.171764	0.720589	0.127095	-0.295925	0.225775	0.0185707	-1.41313	-0.100355	-0.269399	0.13323	-2.908	0.041237	1.3847	0.78268
	RPP4	[M+H]+	338.087	11.3305	Unknown	Unknown	-2.00733	1.17411	1.11015	1.09823	-1.59449	1.32581	0.696848	-1.5019	0.996625	-2.55983	0.860899	0.400879	0.62767	-0.67192	0.68203	0.1662	0.47209
	RPP5	[M+H]+	144.104	3.84972	Unknown	Unknown	0.367552	-0.0954389	0.320056	0.29456	0.650769	0.590531	0.00120898	0.32802	0.345448	-2.78543	0.093449	-0.110722	0.34548	-1.5333	0.18914	0.72321	0.90793
	RPP6	[M+H]+	194.081	12.2791	Unknown	Unknown	1.81833	-0.720441	-1.23031	-0.193306	-0.593173	-1.42147	0.223649	-0.612699	0.433332	0.518426	1.26978	0.507872	1.624	0.69954	0.17749	0.75082	0.99853
	RPP7	[M+H]+	282.12	3.58633	Unknown	Unknown	0.876933	0.356292	0.0205367	0.800252	-0.893561	-0.924125	-0.10496	0.285737	-0.220891	-1.37301	1.07796	0.0988307	0.71205	-0.48995	0.86766	0.061651	0.10083
	RPP9	[M+H]+	340.102	11.7492	Unknown	Unknown	-2.41831	1.16815	0.595558	1.155	-1.90513	0.686473	1.00722	-1.53807	1.02537	-2.14244	1.57081	0.795376	1.2201	0.28703	0.79825	0.097863	0.30645
	RPP10	[M+H]+	132.08	3.53605	Unknown	Unknown	0.498338	-1.46998	-1.05111	0.00966615	0.576783	-0.249013	0.0304463	0.70559	-0.564353	1.12863	0.027914	0.357088	2.0738	1.0522	0.20624	0.68563	0.71905
	RPP11	[M+H]+	151.144	3.23147	Unknown	Unknown	-0.627619	0.0452133	-0.350917	1.21999	0.000971518	1.20197	-0.149861	-0.0252031	0.65461	-2.51147	0.529787	0.0125377	0.48497	-1.044	0.40425	0.39335	0.63555
	RPP12	[M+H]+	180.066	11.6919	Unknown	Unknown	-0.893942	1.15378	0.95312	0.8015	0.739305	-0.688919	0.81124	-1.59598	0.100583	-1.75875	0.423849	-0.0457834	0.36618	-1.4494	0.25558	0.59248	0.88098
	RPP13	[M+H]+	274.873	2.93886	Unknown	Unknown	1.06431	0.430545	0.626486	0.479889	-1.07547	0.540931	-0.339952	0.274291	0.527967	-3.06546	0.520596	0.0158774	0.42606	-1.2309	0.30358	0.51772	0.88176
	RPP15	[M+H]+	297.144	7.58564	Unknown	Unknown	0.898008	0.553952	0.636239	0.352539	0.810465	0.378142	0.28128	0.591235	0.304914	-5.01302	0.087644	0.118606	0.38125	-1.3912	0.20358	0.69126	1.5485
	RPP16	[M+H]+	122.925	2.94389	Unknown	Unknown	1.01277	0.123631	0.455171	0.533626	0.499883	0.262379	-0.72443	-0.092141	0.271809	-2.4078	0.344455	-0.279352	0.21345	-2.228	0.051284	1.29	1.2319
	RPP17	[M+H]+	138.055	3.74181	Unknown	Unknown	0.56187	0.360425	0.432118	0.31439	0.628148	0.531168	-0.0119145	0.30445	0.274882	-3.45413	0.155509	-0.0969192	0.25985	-1.9442	0.14847	0.82836	1.2066
	RPP18	[M+H]+	190.071	6.74824	Unknown	Unknown	1.10037	0.286173	0.428332	0.0800943	0.788671	0.57458	0.0731934	0.703811	-0.0866467	-3.39493	-0.406333	-0.147312	0.2385	-2.068	0.10472	0.97998	1.3901
	RPP19	[M+H]+	249.156	3.64144	Unknown	Unknown	0.986714	-1.47271	0.0793188	-0.0741175	0.856806	0.545171	-0.409935	0.881244	0.206321	-1.3931	-0.155429	-0.0502819	0.44069	-1.1822	0.53516	0.27152	0.39303
	RPP20	[M+H]+	188.176	2.84596	Unknown	Unknown	-0.390265	-0.370969	-1.29499	0.347209	-0.280131	-1.34424	0.567376	0.923858	0.0633106	0.398144	0.806236	0.574462	9.5982	3.2628	0.00358	2.4461	1.4222
	RPP21	[M+H]+	206.886	2.94588	Unknown	Unknown	1.09096	-0.0552138	0.464769	0.705976	1.17855	0.0214291	-1.1918	-0.40198	0.196683	-1.99823	0.370586	-0.381731	0.16389	-2.6092	0.022507	1.6477	1.4534
	RPP22	[M+H]+	220.118	7.73942	Unknown	Unknown	0.531795	0.143201	0.567055	0.428145	0.5176	0.468649	-0.10116	0.46336	-0.0590368	-2.77824	0.0255112	-0.206878	0.18406	-2.4418	0.095313	1.0208	1.1334
	RPP24	[M+H]+	263.148	3.53761	Unknown	Unknown	1.02622	-1.45241	-0.313255	-0.386949	0.325484	0.298063	-0.171414	0.639838	-0.923453	1.01857	-0.244563	0.183869	1.1167	0.15922	0.71436	0.14608	0.21454
	RPP26	[M+H]+	287.196	3.84721	Unknown	Unknown	0.703818	0.120064	0.907931	0.351455	0.793144	0.762471	-0.149822	0.352324	0.41276	-4.30981	0.0953415	-0.0396766	0.23647	-2.0803	0.1398	0.85448	1.5525
	RPP28	[M+H]+	190.912	2.93383	Unknown	Unknown	0.925318	0.469772	0.561174	0.336037	-1.43764	0.597648	-0.0982802	0.489062	0.564485	-2.9731	0.463399	0.102124	0.56025	-0.83586	0.47662	0.32182	0.61963
	RPP29	[M+H]+	358.834	2.93901	Unknown	Unknown	1.2353	0.386681	0.671679	0.430602	-0.648729	0.428332	-0.649619	0.0194301	0.540991	-2.98043	0.616354	-0.0505988	0.37329	-1.4216	0.19452	0.71104	1.0683
	RPP30	[M+H]+	126.022	3.40072	Unknown	Unknown	-0.30599	0.544672	-0.802326	0.593911	1.04777	0.237938	0.394056	0.917133	-2.87485	0.716545	-0.650232	0.181376	0.91124	-0.13409	0.50708	0.29493	0.56147
	RPP31	[M+H]+	114.066	3.23855	Unknown	Unknown	0.526958	0.666868	-0.15398	0.957534	-0.00391403	-0.879872	0.0825939	-0.26925	-1.55858	0.804855	-0.111547	-0.0616633	0.41253	-1.2774	0.3934	0.40517	0.47512
	RPP32	[M+H]+	258.899	2.90115	Unknown	Unknown	0.759192	0.61059	0.695067	0.124802	-2.72186	0.942269	0.521708	0.729776	0.683244	-3.35391	0.601402	0.407724	0.93995	-0.089341	0.87836	0.056326	0.17495
	RPP33	[M+H]+	118.086	3.66654	Unknown	Unknown	0.569088	0.233595	0.638086	0.18524	0.6069	0.647591	-0.390448	0.460324	0.138736	-2.51955	-0.282941	-0.286617	0.20799	-2.2654	0.052807	1.2773	1.229
	RPP34	[M+H]+	143.118	3.78959	Unknown	Unknown	0.520957	0.832684	-0.397846	1.26661	0.777166	-0.34359	-0.511228	0.34397	-1.7919	0.757096	-1.23437	-0.21955	0.32411	-1.6255	0.09328	1.0302	1.1332
	RPP35	[M+H]+	233.092	12.9642	Unknown	Unknown	1.26428	0.58176	0.227999	0.486828	-0.0154758	0.134805	-0.535151	0.562379	-0.433543	-2.09806	0.11715	-0.29297	0.2521	-1.9879	0.056301	1.2495	1.1435
	RPP36	[M+H]+	436.16	14.5564	Unknown	Unknown	-1.43177	1.04112	0.570489	0.42413	1.08317	0.898785	0.725154	-0.870671	-0.698734	-1.67852	0.16889	-0.232032	0.22254	-2.1678	0.12736	0.89495	1.1033
	RPP37	[M+H]+	158.118	4.2688	Unknown	Unknown	0.601347	-0.341117	0.436787	0.611494	1.23264	0.237882	-0.348728	0.84646	-0.0692636	-2.65862	-0.355602	-0.193283	0.27131	-1.882	0.10532	0.97749	1.1857
	RPP38	[M+H]+	675.167	11.3305	Unknown	Unknown	-2.9699	1.69565	1.56961	1.47014	-2.96574	1.78281	1.14409	-2.8607	1.37888	-2.92718	1.36875	1.31358	0.79858	-0.32449	0.88539	0.052866	0.24856
	RPP39	[M+H]+	146.093	3.5866	Unknown	Unknown	0.871212	0.671894	0.404336	0.290291	0.408321	0.133176	-0.0992874	0.393721	-0.168224	-3.519	0.642729	-0.0291713	0.37295	-1.4229	0.17465	0.75783	1.1858
	RPP40	[M+H]+	158.118	3.91969	Unknown	Unknown	0.565229	0.220761	0.5821	0.346544	0.91303	0.420354	-0.494893	0.458378	-0.0589277	-2.20302	-0.382018	-0.367538	0.15041	-2.733	0.023362	1.6315	1.3005
	RPP41	[M+H]+	426.822	2.92967	Unknown	Unknown	1.00006	0.748524	0.797597	0.451238	-1.69508	0.818975	0.283556	0.566494	0.632401	-4.89734	0.730062	0.563506	0.72739	-0.45919	0.49621	0.30434	0.90507
	RPP42	[M+H]+	342.861	2.92085	Unknown	Unknown	0.879817	0.767024	0.718197	0.271686	-2.15773	0.824225	0.312283	0.713783	0.748741	-4.0682	0.601733	0.388439	0.79891	-0.3239	0.64408	0.19106	0.55602
	RPP43	[M+H]+	153.066	6.81781	Unknown	Unknown	1.45523	0.116492	-0.604618	0.568978	-0.63884	-0.635803	-0.270089	0.426232	-1.95641	-0.0481377	1.34118	0.24579	0.94044	-0.088591	0.88035	0.055346	0.11154
	RPP44	[M+H]+	526.757	2.9433	Unknown	Unknown	1.33657	0.251943	0.825715	0.919407	0.348262	0.233363	-1.21758	-0.567041	0.171306	-2.7922	0.744463	-0.254204	0.23391	-2.0959	0.035776	1.4464	1.6705
	RPP45	[M+H]+	654.331	23.9305	Unknown	Unknown	0.0152582	-0.307903	-0.380586	-1.03612	0.530446	0.0712477	0.206527	-0.22211	-0.415897	-0.00708225	1.28123	0.264997	2.8408	1.5063	0.28235	0.54922	0.47259
	RPP46	[M+H]+	202.119	4.29892	Unknown	Unknown	0.557141	-0.74177	-0.3897	0.144814	-0.84178	-0.873033	-0.639584	0.508354	0.209892	0.506863	1.13236	0.426444	3.9656	1.9875	0.059829	1.2231	0.91489
	RPP47	[M+H]+	510.783	2.9418	Unknown	Unknown	1.16526	0.357488	0.877899	0.557263	-1.8553	0.817912	-0.160356	0.371344	0.634797	-3.78501	0.779856	0.238839	0.53627	-0.89897	0.46192	0.33543	0.8194
	RPP48	[M+H]+	189.16	2.989	Unknown	Unknown	0.467776	-0.513844	-0.38811	0.143003	-0.19414	-0.494408	-0.393924	0.889422	-0.101099	-0.4182	0.796586	0.206935	3.099	1.6318	0.27742	0.55686	0.418
	RPP49	[M+H]+	137.071	3.13581	Unknown	Unknown	0.501818	0.0912834	0.517539	0.850694	-0.049175	-0.108088	0.00307515	1.55264	-1.62364	-1.73073	-0.0717539	0.0663273	0.82702	-0.274	0.27771	0.55641	0.76972
	RPP51	[M+H]+	229.155	4.33155	Unknown	Unknown	0.703765	0.881595	-0.35753	1.16449	-0.551549	0.0299984	0.114946	-0.0233212	-1.47717	-0.698616	0.427909	-0.214512	0.1953	-2.3562	0.15036	0.82286	0.79817
	RPP52	[M+H]+	206.058	14.3494	Unknown	Unknown	0.186195	1.63221	1.60124	0.397535	1.20497	-0.780916	0.332082	-1.2904	-0.546368	-1.7507	-0.443029	-0.542817	0.06614	-3.9183	0.01576	1.8024	1.8095
	RPP53	[M+H]+	432.238	17.441	Unknown	Unknown	-0.787132	-0.0504439	0.253876	0.211071	0.126415	-0.402977	0.488695	-0.00368131	0.429787	-0.156023	-0.222683	0.113099	1.7444	0.80269	0.31934	0.49574	0.27698
	RPP54	[M+H]+	251.037	3.39757	Unknown	Unknown	-0.579907	0.634208	-1.50221	1.00129	1.22813	0.213848	0.780456	0.999957	-3.93659	1.16952	-0.571469	0.562774	1.1414	0.19084	0.72028	0.1425	0.42467
	RPP55	[M+H]+	377.145	10.116	Unknown	Unknown	0.967236	-0.128011	0.500173	0.633636	-0.404548	-0.141204	-0.957628	0.627487	0.276303	-1.40042	0.166233	-0.139258	0.50929	-0.97343	0.24759	0.60627	0.60896
	RPP56	[M+H]+	410.848	2.89864	Unknown	Unknown	0.810079	0.892239	0.75318	0.268872	-3.95533	1.01734	0.796834	0.973094	0.8602	-3.90999	0.671662	0.821822	1.1021	0.14021	0.95047	0.022063	0.091142
	RPP57	[M+H]+	216.123	9.98039	Unknown	Unknown	-1.00551	-0.381039	0.18042	1.27599	0.343365	-0.208512	-1.02128	0.114254	-1.14465	1.24469	0.434795	0.167471	1.0897	0.12391	0.89121	0.05002	0.087343
	RPP58	[M+H]+	270.17	13.8653	Unknown	Unknown	0.320184	0.774005	0.636426	0.488682	0.753412	0.634155	0.362961	0.373567	0.00553809	-4.11739	-0.151378	-0.0801647	0.20575	-2.281	0.12244	0.91207	1.5389
	RPP59	[M+H]+	494.809	2.90485	Unknown	Unknown	1.00082	0.945544	0.868342	0.322804	-3.972	0.947779	0.616085	0.874248	0.883264	-3.92685	0.678384	0.761577	0.93349	-0.099301	0.97383	0.011518	0.048335
	RPP60	[M+H]+	220.137	11.7354	Unknown	Unknown	-0.338674	0.560529	-0.496703	0.895274	-0.723123	-1.91955	0.734183	-0.552807	-1.21366	1.46887	0.967384	0.618279	2.6024	1.3798	0.27265	0.5644	0.8628
	RPP61	[M+H]+	269.124	3.74181	Unknown	Unknown	0.890197	-1.11764	-0.320128	0.167919	1.08815	0.535464	0.192607	0.784039	-0.260128	-2.40916	0.408836	0.0398369	0.5315	-0.91187	0.4852	0.31408	0.53074
	RPP63	[M+H]+	431.098	12.6334	Unknown	Unknown	0.50109	-0.154539	0.177295	0.103259	0.0393619	0.916802	-0.370311	0.976581	0.629116	-3.5512	0.49076	0.241781	1.3455	0.42816	0.46857	0.32923	0.67551
	RPP65	[M+H]+	151.035	2.69287	Unknown	Unknown	0.671921	0.306067	0.367039	0.532407	0.0489092	0.438776	-0.178866	0.728174	-0.341151	-2.71398	0.270818	-0.130114	0.42241	-1.2433	0.1442	0.84104	1.0091
	RPP66	[M+H]+	227.125	3.22236	Unknown	Unknown	0.593159	0.909105	0.00172696	0.789422	0.13785	-1.69869	0.174407	-0.383723	-1.98857	1.28242	0.00878044	0.174116	0.67444	-0.56823	0.68616	0.16358	0.31255
	RPP67	[M+H]+	326.887	2.89863	Unknown	Unknown	0.682814	0.906232	0.720007	0.0305462	-3.85609	1.11101	0.89649	1.05173	0.857531	-3.80988	0.56233	0.847271	1.2216	0.2888	0.90431	0.04368	0.173
	RPP68	[M+H]+	255.065	17.7659	Unknown	Unknown	0.761312	0.199185	0.619479	0.588799	0.370699	0.79513	-0.21244	0.934709	0.149061	-5.04325	0.429886	0.407435	0.57612	-0.79556	0.25255	0.59766	1.4227
	RPP69	[M+H]+	303.071	8.41748	Unknown	Unknown	0.540986	0.311125	0.578617	0.400879	0.799462	1.66	-0.220693	0.270029	0.170942	-5.1557	0.448497	0.195859	0.25293	-1.9832	0.14904	0.8267	1.8308
	RPP70	[M+H]+	245.077	3.84986	Unknown	Unknown	0.511371	-0.209908	-0.398662	0.622305	-1.43006	-0.246852	-0.209174	0.743569	-0.452863	-0.390871	1.17388	0.287266	1.9447	0.95953	0.36594	0.43659	0.49142
	RPP71	[M+H]+	594.745	2.95142	Unknown	Unknown	1.16274	0.410931	0.8808	0.756967	-1.17542	0.489483	-0.205262	0.36108	0.70804	-4.61467	0.752855	0.472454	0.61997	-0.68973	0.37928	0.42104	1.0775
	RPP72	[M+H]+	229.155	3.89995	Unknown	Unknown	0.445596	0.855247	-0.982525	1.45963	-0.660426	-0.37827	-0.0999059	0.160139	-1.4359	0.351235	0.314717	-0.0295411	0.29927	-1.7405	0.61456	0.21144	0.31541
	RPP73	[M+H]+	261.181	10.4572	Unknown	Unknown	-0.424757	-0.114876	0.105491	0.33397	1.47284	-0.360782	-0.24318	-0.0756493	-2.38574	1.63203	-0.212933	0.27359	0.99651	-0.0050427	0.58664	0.23163	0.43173
	RPP74	[M+H]+	126.103	2.79325	Unknown	Unknown	0.105257	-0.464733	-0.159302	2.03801	-0.303862	-0.733653	0.0140373	0.918173	-1.18063	-1.09768	0.755337	0.109049	0.83824	-0.25457	0.77519	0.11059	0.20553
	RPP75	[M+H]+	174.122	3.87772	Unknown	Unknown	-0.0107603	0.90633	-2.52739	0.207871	-0.26501	-0.972502	1.13313	0.951816	-0.775903	0.482583	0.314219	0.555611	3.0849	1.6252	0.14292	0.8449	1.1355
	RPP76	[M+H]+	130.086	3.86185	Unknown	Unknown	0.8867	0.00759943	0.333706	0.498106	0.628045	0.657345	-0.132322	0.18438	0.13604	-2.99859	0.0308303	-0.231843	0.11665	-3.0997	0.081619	1.0882	1.2849
	RPP77	[M+H]+	152.022	3.22656	Unknown	Unknown	0.03746	0.702027	0.112943	0.352493	0.242348	-0.586298	0.167367	-0.653013	-1.05561	0.671952	0.0795278	-0.0711979	0.63491	-0.65538	0.37116	0.43044	0.36734
	RPP79	[M+H]+	216.123	10.5777	Unknown	Unknown	-0.66444	-0.155888	-0.375596	0.61736	1.08816	-0.618203	-0.584825	-0.156638	-1.48104	1.72918	0.266843	0.335091	1.3668	0.45078	0.94643	0.02391	0.046338
	RPP81	[M+H]+	141.066	3.61389	Unknown	Unknown	-0.323691	0.75736	-1.56408	0.685098	0.0541266	-0.584022	0.101419	1.08522	-0.958637	-0.359246	0.823909	0.28254	1.5322	0.61559	0.50455	0.29709	0.41608
	RPP85	[M+H]+	242.926	2.89864	Unknown	Unknown	0.683849	0.967983	0.639136	-0.0991835	-3.76122	1.12943	0.887071	1.17545	0.730767	-3.71409	0.514057	0.846745	1.2145	0.28036	0.89417	0.048579	0.18773
	RPP86	[M+H]+	578.771	2.91785	Unknown	Unknown	1.07095	0.774132	0.839574	0.334678	-3.03525	0.954686	0.195866	0.640657	0.63633	-3.60514	0.805271	0.388256	0.67095	-0.57571	0.74852	0.1258	0.40053
	RPP87	[M+H]+	195.104	12.2616	Unknown	Unknown	1.7563	-0.837924	-1.21629	-0.165792	-0.567596	-1.16001	0.161276	-0.552831	0.381719	0.476806	1.25152	0.472815	1.5624	0.64375	0.18392	0.73537	0.93493
	RPP88	[M+H]+	374.808	2.95493	Unknown	Unknown	1.2184	-0.224963	0.665461	1.07061	1.76692	-0.193257	-1.66214	-0.85506	0.0918091	-1.83046	0.412363	-0.459679	0.1068	-3.227	0.015865	1.7996	1.836
	RPP90	[M+H]+	231.134	8.17106	Unknown	Unknown	0.544333	0.149089	0.340531	-0.0641979	0.615816	-0.423274	0.179943	1.20392	-0.363486	-2.34749	0.101596	0.0632206	0.93873	-0.09122	0.46169	0.33565	0.4959
	RPP92	[M+H]+	346.151	9.80221	Unknown	Unknown	-0.311179	1.62412	0.330479	1.63713	0.115754	-0.667914	1.293	-0.556156	-0.39442	-4.13769	0.540845	0.526032	0.63653	-0.65171	0.32668	0.48588	1.1641
	RPP93	[M+H]+	258.109	3.52576	Unknown	Unknown	0.310016	0.346346	-0.755996	0.136828	-0.00884749	-1.1012	0.0304301	1.76119	-1.20041	0.264406	-0.155746	0.372984	3.0622	1.6146	0.45711	0.33998	0.45774
	RPP94	[M+H]+	202.119	3.89992	Unknown	Unknown	0.883475	-0.846486	-0.304429	0.400824	-1.25083	-0.722557	-1.14401	0.871658	0.0571557	0.998628	0.624323	0.432245	2.3233	1.2162	0.2122	0.67325	0.78505
	RPP95	[M+H]+	263.103	11.19	Unknown	Unknown	1.00393	0.207746	0.357218	0.185875	0.773063	0.446535	-0.381372	0.668852	-0.309663	-2.68494	-0.0190405	-0.248198	0.2249	-2.1526	0.06757	1.1702	1.269
	RPP96	[M+H]+	458.77	2.95142	Unknown	Unknown	1.31521	-0.268606	0.599524	0.992471	2.08373	-0.538693	-1.8669	-0.997817	0.0907715	-1.56795	0.552502	-0.394234	0.1289	-2.9557	0.031575	1.5007	1.785
	RPP97	[M+H]+	1170.27	13.7747	Unknown	Unknown	0.8546	1.04139	-1.33839	0.802844	0.207414	-0.766177	0.976866	-0.806272	-1.14397	0.616758	-0.495785	0.0507301	0.56581	-0.82161	0.62053	0.20724	0.34204
	RPP98	[M+H]+	267.134	4.36763	Unknown	Unknown	0.489438	0.833507	0.800641	0.256208	0.954265	0.658187	0.114824	0.530921	-0.0434767	-4.96148	0.16302	0.203942	0.25368	-1.9789	0.15667	0.80501	1.7033
	RPP100	[M+H]+	429.405	28.1942	Unknown	Unknown	0.0271557	-0.583847	-0.344785	0.375335	-0.119166	-0.317807	0.195364	0.36049	0.422	0.0282899	-0.201008	0.157977	2.8918	1.532	0.080795	1.0926	0.41092
	RPP101	[M+H]+	276.871	2.93257	Unknown	Unknown	1.00842	0.0954808	0.745354	0.55718	-0.898512	0.655783	-0.412284	0.216863	0.670667	-3.39548	0.659711	0.0968133	0.53689	-0.8973	0.31932	0.49577	0.92316
	RPP102	[M+H]+	478.835	2.89863	Unknown	Unknown	0.65384	0.965294	0.597198	-0.110687	-3.70047	1.07097	0.922336	1.146	0.934239	-3.6527	0.311322	0.862647	1.2705	0.3454	0.87242	0.059276	0.2235
	RPP103	[M+H]+	302.244	29.9935	Unknown	Unknown	-0.182557	-0.531424	-0.211873	-0.276271	-0.0167305	-0.352133	1.28572	0.296861	0.117813	-0.359709	-0.0725057	0.302814	1.525	0.184	0.053606	1.2708	0.67027
	RPP104	[M+H]+	216.123	12.1837	Unknown	Unknown	0.763096	0.724562	0.642589	0.189483	0.324046	-0.626808	-0.728635	-0.163553	-1.49954	0.608946	-0.00579966	-0.228384	0.23036	-2.118	0.092788	1.0325	0.86055
	RPP105	[M+H]+	646.758	2.89864	Unknown	Unknown	0.947728	0.965652	0.745883	-0.0112672	-3.7252	1.10111	0.537232	0.872496	0.890313	-3.67741	0.62078	0.732682	0.97157	-0.041603	0.99415	0.0025464	0.010201
	RPP106	[M+H]+	223.989	2.70103	Unknown	Unknown	0.990014	0.404025	0.377148	0.552275	0.399911	0.406808	0.21022	0.750297	-0.333977	-3.94811	0.183986	0.00740685	0.36801	-1.4422	0.17071	0.76775	1.3355
	RPP107	[M+H]+	188.092	8.6235	Unknown	Unknown	0.428271	0.871178	-0.19386	-0.0872676	0.686451	-0.495907	-0.611675	-0.615943	-1.6569	1.86136	-0.417268	0.231564	1.0539	0.075738	0.46416	0.33333	0.51577
	RPP108	[M+H]+	230.125	3.63641	Unknown	Unknown	0.59172	0.031649	0.819018	0.381488	0.460496	0.0991573	-0.4166	0.480398	0.360349	-2.41744	-0.182177	-0.208062	0.35276	-1.5032	0.10475	0.97986	1.0169
	RPP109	[M+H]+	542.731	2.95142	Unknown	Unknown	1.45874	-0.303592	0.755883	0.953916	2.32631	-0.6352	-1.88577	-1.0186	-0.155427	-1.62712	0.5696	-0.438731	0.10368	-3.2699	0.027328	1.5634	1.9439
	RPP110	[M+H]+	181.061	10.7534	Unknown	Unknown	0.659061	0.184091	0.547651	-0.276175	0.959909	0.239687	-0.292593	0.686461	-0.416179	-1.64152	-0.352399	-0.297994	0.26503	-1.9158	0.052104	1.2831	0.98737
	RPP111	[M+H]+	133.061	4.33468	Unknown	Unknown	-1.86956	-1.04938	0.0216957	0.100839	1.16857	0.48835	-0.221911	0.353535	0.380928	-0.614577	0.976347	0.265165	1.1104	0.15113	0.46496	0.33258	0.48617
	RPP114	[M+H]+	110.009	2.70041	Unknown	Unknown	0.735073	0.388011	0.129006	0.474357	0.143493	0.341743	0.0850066	0.652728	-0.33842	-2.82648	0.303652	-0.0881718	0.47088	-1.0866	0.18577	0.73102	0.94362
	RPP115	[M+H]+	610.719	2.94765	Unknown	Unknown	1.35707	-0.0639682	0.770664	1.04247	0.737778	0.121448	-1.16723	-0.658316	0.437343	-3.26332	0.805434	-0.119379	0.30844	-1.6969	0.064454	1.1908	1.6919
	RPP116	[M+H]+	208.884	2.95142	Unknown	Unknown	1.03177	-0.211133	0.472952	0.756645	1.31224	-0.151727	-1.19786	-0.268881	0.235052	-2.12728	0.462341	-0.314128	0.19517	-2.3572	0.045838	1.3388	1.3699
	RPP117	[M+H]+	1170.46	13.7918	Unknown	Unknown	1.1305	0.401728	-1.53596	-0.302633	0.711102	-1.31988	0.527627	0.454355	-1.49386	1.20665	-0.134449	0.35483	1.1338	0.18114	0.61183	0.21337	0.39045
	RPP119	[M+H]+	264.054	18.1445	Unknown	Unknown	-0.719507	0.503277	0.877542	0.303566	-0.597776	2.83712	-0.213309	0.738769	-0.220941	-2.9894	-0.355704	-0.163633	0.16341	-2.6135	0.17853	0.74828	1.3671
	RPP121	[M+H]+	593.333	13.3023	Unknown	Unknown	-2.40629	-1.149	2.26538	-0.331217	-2.40185	0.266902	-1.23983	-0.337734	2.43952	-2.36064	2.96859	2.28617	3.0384	1.6033	0.30768	0.5119	1.6025
	RPP122	[M+H]+	562.797	2.89864	Unknown	Unknown	0.78104	0.932565	0.691763	-0.0299117	-3.67648	1.10215	0.546136	1.09535	0.846471	-3.62814	0.561351	0.777709	1.0911	0.12576	0.95083	0.021898	0.084851
	RPP123	[M+H]+	250.038	18.9367	Unknown	Unknown	2.06215	-0.707208	-0.747044	0.449789	0.148815	-0.65633	0.0692184	0.316762	-0.365013	-1.3849	0.779248	0.0345115	0.45091	-1.1491	0.73948	0.13107	0.23473
	RPP124	[M+H]+	212.103	3.79712	Unknown	Unknown	0.133737	0.443894	-1.07772	0.106607	0.785521	-1.95239	0.622447	0.636009	-1.53416	1.30916	0.0463347	0.480568	2.1054	1.0741	0.39106	0.40776	0.66573
	RPP125	[M+H]+	265.015	2.69575	Unknown	Unknown	0.900193	0.381364	0.452534	0.518533	0.443316	0.383109	0.311666	0.760906	-0.0893379	-4.74523	0.323039	0.359906	0.57016	-0.81056	0.25883	0.58698	1.3137
	RPP126	[M+H]+	160.132	3.60045	Unknown	Unknown	-0.669535	1.32386	0.44068	0.983859	1.16222	1.86921	0.0866321	-0.132618	-2.74577	-0.685366	-1.0469	-0.586276	0.015003	-6.0586	0.010984	1.9592	2.1803
	RPP127	[M+H]+	174.113	13.0807	Unknown	Unknown	1.08916	0.805554	-0.257474	-0.123412	1.5591	-1.11457	0.469001	-0.650324	-3.08194	1.26218	-0.186581	0.229308	0.56764	-0.81696	0.39429	0.40419	0.83554
	RPP128	[M+H]+	261.181	9.9829	Unknown	Unknown	-1.14834	-0.336818	0.366542	1.20225	0.223108	-0.22397	-0.890473	0.0616429	-0.909765	1.01383	0.519021	0.122979	0.95846	-0.061212	0.95221	0.021267	0.035312
	RPP129	[M+H]+	421.317	18.1187	Unknown	Unknown	-0.0431451	-0.230635	0.317535	-0.0735253	0.37903	-0.183304	0.513874	-0.31608	0.378377	-0.465707	-0.260747	-0.0156729	1.2809	0.35716	0.78065	0.10755	0.070806
	RPP131	[M+H]+	118.088	3.37623	Unknown	Unknown	2.22252	0.871101	-2.13088	0.792893	-0.439595	0.405907	-0.562909	0.991706	-0.527544	-0.912504	-0.575326	-0.135364	0.23105	-2.1137	0.40366	0.39399	0.73467
	RPP132	[M+H]+	680.705	2.95143	Unknown	Unknown	1.43449	0.572759	1.00505	0.848237	-1.81053	0.555153	-1.11433	0.361421	0.731245	-3.87245	0.848037	0.440916	0.53936	-0.89068	0.34725	0.45936	1.1115
	RPP133	[M+H]+	176.09	6.75891	Unknown	Unknown	0.807869	0.689864	0.678822	0.0984847	0.156123	0.289713	-0.646763	-0.818085	-1.34156	0.761952	-0.344821	-0.331595	0.28007	-1.8361	0.015863	1.7996	1.1609
	RPP134	[M+H]+	311.16	9.21144	Unknown	Unknown	1.51467	1.56137	-0.238066	-0.656877	0.786757	-0.288072	0.348826	0.861013	-0.991132	-2.21481	-0.530454	-0.153232	0.31322	-1.6748	0.16352	0.78643	1.1433
	RPP136	[M+H]+	143.049	3.39778	Unknown	Unknown	-0.210614	0.629193	-1.2146	0.728945	1.15542	0.350467	0.478918	0.809351	-2.91384	0.749849	-0.74881	0.18572	0.77648	-0.36499	0.49482	0.30555	0.61387
	RPP137	[M+H]+	394.874	2.89863	Unknown	Unknown	0.325354	1.05979	0.507616	-0.226591	-3.54931	1.03857	1.11647	1.0834	0.805856	-3.49985	0.450093	0.888616	1.4821	0.5676	0.78841	0.10325	0.36034
	RPP140	[M+H]+	190.05	14.6558	Unknown	Unknown	0.198784	0.423841	0.522659	0.690833	0.354156	0.628862	-0.745282	-0.0207458	0.335594	-2.13766	0.0753494	-0.326389	0.14579	-2.778	0.030701	1.5128	1.2028
	RPP143	[M+H]+	204.134	4.27383	Unknown	Unknown	0.444316	-0.447188	-0.977346	-0.331267	-1.06409	-0.986514	-0.410957	0.543186	0.186785	0.770576	1.59077	0.681728	8.4902	3.0858	0.011002	1.9585	1.4345
	RPP146	[M+H]+	273.048	3.63951	Unknown	Unknown	1.64799	1.46938	-0.415635	0.565176	-0.113795	-0.535428	1.26637	-0.513747	-0.527178	-3.06419	0.11828	0.102776	0.40392	-1.3079	0.24457	0.6116	1.1168
	RPP148	[M+H]+	273.254	17.1549	Unknown	Unknown	-0.167718	-0.578222	-0.0372619	-0.837393	0.0361178	0.060816	0.29265	0.513693	0.053072	0.418194	-0.0089176	0.25497	15.8	3.9818	0.014507	1.8384	0.65008
	RPP149	[M+H]+	393.286	18.1262	Unknown	Unknown	0.124805	-0.51586	-0.359479	0.0709163	-0.401386	-0.374381	0.600225	0.406598	0.0341092	0.433428	-0.268001	0.249026	8.8024	3.1379	0.016786	1.7751	0.62095
	RPP150	[M+H]+	697.148	11.3305	Unknown	Unknown	-2.62365	1.20969	1.31689	1.23179	-2.61891	1.47653	1.30676	-2.49934	1.3942	-2.57502	1.09979	1.28127	0.9708	-0.042761	0.99828	0.00074778	0.003268
	RPP151	[M+H]+	317.115	2.92265	Unknown	Unknown	0.813038	-0.389609	0.600574	0.256144	-0.438628	0.434766	-0.632783	0.199691	0.701083	-1.36644	-0.0414893	-0.136345	0.42804	-1.2242	0.26516	0.5765	0.54453
	RPP154	[M+H]+	228.196	17.175	Unknown	Unknown	-0.472646	-0.456513	0.0834113	-0.213123	-0.346897	0.0870928	0.465669	0.487152	0.378391	-0.169188	-0.0626177	0.219269	9.0901	3.1843	0.017063	1.768	0.56262
	RPP155	[M+H]+	497.133	15.83	Unknown	Unknown	1.37441	0.651471	-1.97066	-1.65213	0.108669	-0.567637	1.64403	-1.22324	0.22875	0.181851	0.612993	0.611497	1.5362	0.61935	0.32034	0.49438	0.87715
	RPP156	[M+H]+	76.076	3.23701	Unknown	Unknown	-0.404566	-0.150169	-0.362469	1.38084	-0.014669	1.26193	-0.325931	-0.225924	0.572161	-2.08753	0.454178	-0.0978477	0.38837	-1.3645	0.29241	0.534	0.72996
	RPP157	[M+H]+	384.347	28.1917	Unknown	Unknown	0.186228	-0.64781	-0.622267	-0.297971	0.0161671	0.00472199	0.150673	0.69522	0.133071	0.0890608	0.0672588	0.225648	6.5692	2.7157	0.02566	1.5907	0.58065
	RPP159	[M+H]+	297.144	3.96253	Unknown	Unknown	0.314796	0.331981	0.161808	0.795727	0.990799	0.46029	0.113928	0.793318	-0.0691534	-4.4335	0.234386	0.305624	0.47368	-1.078	0.23406	0.63068	1.3036
	RPP160	[M+H]+	254.1	10.7954	Unknown	Unknown	2.932	-0.655451	-0.235414	-0.250454	0.886653	0.867496	-1.28533	1.43688	-1.39731	-0.681	-1.59004	-0.0280258	0.30664	-1.7054	0.12741	0.89479	1.5124
	RPP161	[M+H]+	153.066	4.99344	Unknown	Unknown	1.82615	0.261753	-0.902494	1.10627	-0.642669	-0.593069	0.419752	0.348633	-1.29955	-0.70773	0.250752	-0.0678078	0.31907	-1.648	0.52073	0.28339	0.45052
	RPP162	[M+H]+	190.107	7.89519	Unknown	Unknown	1.18466	0.651574	-0.520445	-0.992183	1.03379	-0.568971	-0.0103588	-0.258463	-1.76991	1.69535	-0.722216	0.277175	0.6873	-0.541	0.67267	0.1722	0.33638
	RPP163	[M+H]+	279.093	17.6292	Unknown	Unknown	0.123778	-0.200771	0.44932	-0.159444	-0.106818	0.0465464	0.14911	0.257355	-0.149526	0.263579	-0.650971	-0.0221583	1.0813	0.11281	0.77418	0.11116	0.065112
	RPP166	[M+H]+	298.122	7.48974	Unknown	Unknown	0.933368	0.754441	0.7476	0.0478381	0.776023	0.153597	0.233217	0.29605	-1.25968	-2.59058	0.189503	-0.281384	0.21062	-2.2473	0.043787	1.3587	1.4561
	RPP167	[M+H]+	610.183	25.6019	Unknown	Unknown	-0.0691787	-0.22912	-0.491088	-0.355794	0.0816497	0.197084	0.0876532	0.431266	0.474806	-0.134943	-0.134009	0.141674	4.0726	2.0259	0.087104	1.06	0.36967
	RPP168	[M+H]+	230.102	10.0481	Unknown	Unknown	0.925304	0.749849	-0.275794	1.0601	0.410926	0.0622397	-0.601095	-0.177141	-2.08191	0.408981	-0.148458	-0.332999	0.1275	-2.9715	0.036925	1.4327	1.2512
	RPP170	[M+H]+	764.666	2.95145	Unknown	Unknown	1.43909	0.441513	1.09121	1.01364	-1.85489	0.458156	-0.578344	0.0110238	0.60508	-3.80547	0.822364	0.356623	0.40398	-1.3077	0.33619	0.47342	1.1045
	RPP172	[M+H]+	186.056	3.60752	Unknown	Unknown	-0.664159	0.774647	-1.50363	0.776928	1.17274	0.343688	0.585887	1.03449	-2.35979	0.542067	-0.916137	0.213268	0.77435	-0.36893	0.66172	0.17933	0.38408
	RPP174	[M+H]+	203.15	3.37921	Unknown	Unknown	0.898061	-0.756439	-0.734996	-0.0844022	-1.3287	-0.171753	0.50929	1.6664	-0.700013	-0.384049	0.566791	0.519808	3.6323	1.8609	0.14716	0.83222	0.92935
	RPP175	[M+H]+	233.15	8.63739	Unknown	Unknown	0.384496	0.544493	-0.0528764	-0.324152	0.791707	-0.397884	-0.580199	-0.942378	-1.3142	1.79169	-0.0999539	0.199256	1.1571	0.21047	0.53577	0.27102	0.40352
	RPP176	[M+H]+	203.14	3.63058	Unknown	Unknown	-0.679388	-0.924062	0.0642686	1.28072	-0.266264	-0.20075	-0.452699	0.920365	-0.644109	0.223042	0.496871	0.182005	1.3548	0.43811	0.55454	0.25607	0.30953
	RPP177	[M+H]+	160.097	10.3319	Unknown	Unknown	1.53435	1.0782	-0.141579	-0.14697	0.840996	-0.274416	0.220548	-0.419712	-1.51317	0.153107	-0.95379	-0.377566	0.10821	-3.2081	0.042307	1.3736	1.2333
	RPP178	[M+H]+	214.108	9.88719	Unknown	Unknown	0.30661	0.36871	-0.580445	1.65449	-0.318682	-1.02651	-0.206233	-0.0459778	-1.75143	1.07578	0.378897	0.144794	0.68653	-0.54261	0.809	0.092051	0.17244
	RPP180	[M+H]+	243.134	8.88003	Unknown	Unknown	0.719374	0.075464	1.28793	0.211142	0.644388	0.888587	-0.429058	0.434513	0.376373	-4.67119	0.259478	0.202995	0.33275	-1.5875	0.15826	0.80063	1.6328
	RPP182	[M+H]+	224.059	6.75406	Unknown	Unknown	1.0284	0.69832	0.680017	0.384572	0.449506	-0.041852	0.430641	0.819589	-0.553479	-4.45926	0.233427	0.330118	0.55967	-0.83734	0.22251	0.65265	1.3649
	RPP191	[M+H]+	546.823	2.89863	Unknown	Unknown	0.365739	0.835333	0.485523	-0.316194	-3.33187	1.07329	1.01162	1.29579	0.726352	-3.27962	0.255695	0.878343	1.5101	0.59467	0.76547	0.11607	0.37895
	RPP194	[M+H]+	210.087	3.8472	Unknown	Unknown	0.519694	0.225441	0.554984	-1.43535	1.01474	0.930199	0.30455	0.713811	0.514822	-4.07582	0.279788	0.453141	0.69833	-0.51802	0.48998	0.30982	0.77212
	RPP195	[M+H]+	447.092	14.0331	Unknown	Unknown	0.47208	-0.469011	0.208426	0.224792	-0.070125	0.988089	-0.38064	1.20001	0.862449	-4.54024	0.760794	0.743377	1.8837	0.91358	0.6315	0.19962	0.5778
	RPP196	[M+H]+	203.15	3.14778	Unknown	Unknown	-0.598285	-0.610219	0.0660256	0.0267682	-0.708058	0.112214	-0.533093	1.08436	0.034442	-0.789926	1.46694	0.448831	14.799	3.8874	0.18053	0.74345	0.73024
	RPP197	[M+H]+	376.124	10.546	Unknown	Unknown	0.529119	0.661199	0.71616	0.387571	0.830969	0.728393	0.400374	0.516607	-0.393958	-4.55131	-0.00307316	0.177951	0.28416	-1.8152	0.13742	0.86196	1.6441
	RPP199	[M+H]+	241.155	4.33908	Unknown	Unknown	0.821214	0.487566	-0.651979	0.685272	-0.801836	-0.825186	-0.438669	0.346193	-0.453717	-0.315076	1.02396	0.122263	0.74844	-0.41804	0.8168	0.087882	0.12158
	RPP200	[M+H]+	219.17	3.84722	Unknown	Unknown	0.218009	0.145884	-0.295416	1.42175	-0.090678	1.31471	-0.37964	-0.0321509	0.519058	-4.09678	0.901088	0.374172	0.57876	-0.78897	0.28926	0.53871	1.1581
	RPP202	[M+H]+	433.241	17.47	Unknown	Unknown	-0.868482	-0.537612	0.255399	0.432667	0.0201407	-0.187231	0.430322	0.211674	0.465816	-0.163165	-0.21007	0.150542	1.7767	0.82923	0.23167	0.63513	0.37764
	RPP205	[M+H]+	150.059	4.29139	Unknown	Unknown	0.370785	0.401844	-0.608271	1.17802	-0.42831	-0.506936	0.0658892	-0.0143278	-0.836245	-0.826484	1.14723	0.0567997	0.65103	-0.6192	0.74997	0.12496	0.17371
	RPP206	[M+H]+	174.938	2.89864	Unknown	Unknown	0.55249	0.877424	0.669598	-0.0104832	-3.53849	0.954224	0.80111	0.997716	0.772967	-3.4881	0.616602	0.794941	1.3044	0.38339	0.87277	0.059099	0.2113
	RPP207	[M+H]+	630.784	2.89864	Unknown	Unknown	0.457423	0.865528	0.40386	-0.336736	-3.3975	1.25292	0.756515	1.2726	0.809609	-3.34618	0.415167	0.84679	1.3762	0.46067	0.80359	0.094965	0.32191
	RPP211	[M+H]+	146.081	8.54873	Unknown	Unknown	0.329294	0.799574	0.167892	0.201213	0.222154	-0.872139	0.699477	-1.36672	-1.63099	1.29596	-0.0326103	0.186897	1.2687	0.34338	0.59881	0.22271	0.3618
	RPP212	[M+H]+	778.642	2.95144	Unknown	Unknown	1.56372	0.117809	0.96812	1.29025	0.51017	-0.0755588	-3.6601	-0.364124	0.341891	-1.92013	0.994136	0.233814	0.35278	-1.5032	0.083966	1.0759	1.8664
	RPP213	[M+H]+	198.089	3.58646	Unknown	Unknown	-0.199007	1.22301	0.284536	0.0889549	0.385456	-0.248774	0.204153	0.841977	-0.845009	-1.23793	-0.331345	-0.166028	0.52785	-0.9218	0.20088	0.69706	0.65456
	RPP215	[M+H]+	290.244	29.9655	Unknown	Unknown	-0.189584	0.327182	-1.42834	0.254688	-0.276209	-0.210663	1.12277	0.184454	0.125852	0.161122	-0.3637	0.292431	3.242	1.6969	0.14826	0.82897	0.64977
	RPP218	[M+H]+	260.898	2.89863	Unknown	Unknown	0.840935	0.759203	0.66112	0.206789	-3.5006	1.00143	0.643002	0.803968	0.667832	-3.44935	0.67513	0.690532	1.0032	0.0045603	0.99184	0.0035583	0.013276
	RPP220	[M+H]+	612.717	2.95143	Unknown	Unknown	1.35071	0.345795	0.952385	1.16556	0.116194	0.294645	-1.95091	-0.170938	0.58436	-3.78088	0.841091	0.25199	0.39701	-1.3327	0.095796	1.0187	1.8027
	RPP221	[M+H]+	544.729	2.95492	Unknown	Unknown	1.46129	-0.160054	0.725627	0.97372	2.34934	-0.529491	-1.80006	-0.979496	-0.13379	-1.97907	0.530204	-0.458218	0.096241	-3.3772	0.020825	1.6814	2.0567
	RPP223	[M+H]+	192.066	11.2317	Unknown	Unknown	1.18732	0.554416	0.319479	0.244682	-0.165044	0.472185	0.406443	1.49208	-0.427044	-4.30672	-0.348657	0.570857	0.88889	-0.16992	0.32695	0.48552	1.1149
	RPP224	[M+H]+	170.033	3.58382	Unknown	Unknown	1.82931	-1.30555	0.796538	-0.20835	-0.137093	-0.0964319	-0.908157	0.224613	1.24485	-2.18595	0.52861	0.217606	0.84378	-0.24505	0.66628	0.17634	0.37479
	RPP225	[M+H]+	277.162	3.53984	Unknown	Unknown	0.600434	0.302125	0.193186	0.483778	0.136404	0.255729	0.51966	0.995085	-0.483333	-4.24355	0.695411	0.545071	1.3974	0.48278	0.43728	0.35924	0.84122
	RPP228	[M+H]+	290.713	15.1072	Unknown	Unknown	-0.0196408	0.0659045	0.14068	-0.0729169	0.0379144	0.0511104	0.252839	0.72843	0.341319	0.247632	-1.84217	0.0689014	5.5443	2.471	0.85991	0.065545	0.086633
	RPP229	[M+H]+	607.265	15.8074	Unknown	Unknown	-0.958534	0.495885	-0.417959	0.3896	-0.235708	-0.183423	-0.506621	-0.389471	0.38708	0.940581	0.272893	0.205677	2.0397	1.0284	0.34931	0.45679	0.38832
	RPP231	[M+H]+	231.145	3.67248	Unknown	Unknown	0.826935	0.883255	0.807	0.922866	0.542891	-0.0765699	-0.0526975	-0.170157	-0.814908	-2.2893	-0.078887	-0.500429	2.5383e-05	-15.266	0.0066576	2.1767	1.6667
	RPP235	[M+H]+	290.696	14.3212	Unknown	Unknown	0.568224	0.511652	0.464161	-0.590486	0.60442	0.607339	-1.48243	-1.38365	0.818085	-0.0388869	0.101635	-0.18006	0.33376	-1.5831	0.11199	0.95084	0.92384
	RPP236	[M+H]+	192.91	2.9328	Unknown	Unknown	0.801789	0.521604	0.638643	0.399734	-1.72896	0.758556	-0.0804655	0.299175	0.657826	-2.91301	0.530378	0.11473	0.51345	-0.9617	0.50828	0.2939	0.59363
	RPP238	[M+H]+	255.111	2.9133	Unknown	Unknown	0.556855	-0.304931	0.0689375	0.211805	-0.152024	0.522995	-0.421825	0.341119	0.634771	-1.37302	0.00622694	-0.0909092	0.72185	-0.47023	0.36843	0.43365	0.38554
	RPP240	[M+H]+	242	2.69575	Unknown	Unknown	0.858163	0.415033	0.384024	0.44381	0.340819	0.405372	0.166247	0.802192	-0.106425	-4.32474	0.289806	0.325703	0.55633	-0.846	0.25351	0.596	1.2148
	RPP243	[M+H]+	444.308	21.3667	Unknown	Unknown	-0.397678	0.117227	0.256727	0.152181	-0.239971	-0.483699	0.362529	-0.0731803	0.210748	-0.127079	0.11995	0.102246	1.5118	0.5963	0.20955	0.6787	0.25395
	RPP244	[M+H]+	406.17	6.93807	Unknown	Unknown	0.814944	0.578094	-0.00101666	0.967312	0.238135	-0.426526	0.301319	0.105288	-0.370402	-3.10971	0.868419	0.0341414	0.50383	-0.989	0.26498	0.57678	0.92624
	RPP245	[M+H]+	378.139	6.91767	Unknown	Unknown	1.14736	0.631192	0.0472054	0.74265	0.383373	-0.215592	0.410329	0.272568	-0.109486	-4.26829	0.625985	0.332704	0.55614	-0.84647	0.27776	0.55633	1.1674
	RPP246	[M+H]+	579.27	15.4629	Unknown	Unknown	-0.203234	-0.637917	0.359523	0.296062	0.430917	0.438649	0.269252	-0.406018	-0.467148	-0.522786	0.523985	-0.0812846	0.52014	-0.94304	0.38594	0.41348	0.29183
	RPP247	[M+H]+	376.807	2.94766	Unknown	Unknown	1.23425	-0.279442	0.605904	0.899816	1.96898	-0.22242	-1.77778	-1.12115	-0.19426	-1.04785	0.43351	-0.499557	0.092078	-3.441	0.014621	1.835	1.795
	RPP248	[M+H]+	158.027	9.37712	Unknown	Unknown	0.955092	-0.0797296	0.863732	0.266597	-0.164693	0.883299	-0.0888627	0.85169	0.351698	-4.38427	0.18136	0.364091	0.58909	-0.76343	0.29562	0.52926	1.1623
	RPP249	[M+H]+	288.18	15.8223	Unknown	Unknown	0.909146	0.841227	1.10597	-0.222205	0.466106	-1.16402	0.419386	-0.534912	-1.2878	-0.504062	0.203184	-0.232015	0.1874	-2.4158	0.16605	0.77976	0.8261
	RPP250	[M+H]+	360.129	11.9662	Unknown	Unknown	-3.38989	1.39457	0.688624	1.30675	0.143819	0.306127	1.25253	-0.908517	0.594802	-3.33511	1.11855	0.827749	0.98796	-0.017481	0.88648	0.052333	0.192
	RPP253	[M+H]+	360.15	3.4811	Unknown	Unknown	0.45592	0.340301	0.413407	0.095621	0.418806	0.635327	-0.186941	0.871181	0.406587	-3.91975	0.323874	0.145667	0.74059	-0.43325	0.30215	0.51978	1.0066
	RPP255	[M+H]+	310.913	2.89865	Unknown	Unknown	0.238406	0.933092	0.452688	-0.544067	-3.2308	1.09004	1.11673	1.21162	0.726667	-3.17762	0.297792	0.885444	1.5615	0.64291	0.71664	0.1447	0.45252
	RPP256	[M+H]+	462.861	2.89863	Unknown	Unknown	0.512717	0.871829	0.405218	-0.511702	-3.26641	1.07398	1.0682	1.17316	0.844621	-3.21357	0.174304	0.867652	1.4414	0.52751	0.75606	0.12144	0.39012
	RPP259	[M+H]+	343.295	18.7661	Unknown	Unknown	-0.467541	-0.556005	-0.173097	-0.598657	-0.310997	-0.0207464	0.0268378	0.263928	0.901161	0.709245	-0.146924	0.372795	1.683	0.226	0.0035569	2.4489	0.90751
	RPP261	[M+H]+	285.076	17.8159	Unknown	Unknown	0.811614	0.123275	0.636814	0.321389	0.999483	0.610462	-0.612719	1.62095	-0.717189	-4.28342	-0.0525915	0.541932	0.61745	-0.69561	0.18938	0.72268	1.4946
	RPP262	[M+H]+	315.228	13.8633	Unknown	Unknown	-1.27779	-0.542597	1.31856	0.464971	0.325939	1.28908	-0.224663	0.737591	1.12872	-4.33056	0.477251	0.633498	0.87598	-0.19103	0.58498	0.23286	0.67333
	RPP265	[M+H]+	432.244	18.4331	Unknown	Unknown	-0.42531	-0.51932	0.420377	-0.30492	-0.676025	0.114384	1.16041	0.348169	-0.437965	0.0203688	0.0254092	0.274421	3.4194	1.7737	0.12366	0.90777	0.5934
	RPP267	[M+H]+	176.011	3.74183	Unknown	Unknown	1.46405	0.135312	1.00886	-0.15014	0.284384	0.337542	-0.431401	0.00173078	0.804093	-4.3438	0.551686	0.337674	0.52481	-0.93014	0.24102	0.61795	1.3141
	RPP272	[M+H]+	696.678	2.95583	Unknown	Unknown	1.53133	0.201608	0.932694	1.31927	-0.00517787	0.00213877	-2.57064	-0.617874	0.609255	-2.15203	0.830057	-0.0806303	0.36101	-1.4699	0.065878	1.1813	1.6989
	RPP273	[M+H]+	1166.27	13.4993	Unknown	Unknown	1.63708	1.54942	-0.738325	-1.64082	0.79189	-1.44327	1.22116	-0.329427	-1.09337	0.718231	-0.932326	0.259759	0.55278	-0.85522	0.94334	0.025332	0.066546
	RPP274	[M+H]+	275.106	10.8009	Unknown	Unknown	1.05875	0.749719	-0.0047813	0.958391	-0.776795	-0.816533	-0.143214	0.114055	-0.931298	-0.754522	0.663717	-0.117484	0.28112	-1.8307	0.37758	0.42299	0.49865
	RPP276	[M+H]+	434.239	13.8909	Unknown	Unknown	0.842455	0.318397	0.691159	1.12752	-0.724854	-0.316489	-0.781291	-0.445265	-0.32271	-1.3001	1.06287	-0.151696	0.35675	-1.487	0.16874	0.77278	0.82694
	RPP278	[M+H]+	793.443	11.6994	Unknown	Unknown	2.68243	-0.216608	-0.208254	1.59904	1.05519	-2.5019	0.903352	-2.39409	-2.43099	-0.206555	0.988105	0.730282	0.49127	-1.0254	0.43516	0.36136	1.0282
	RPP280	[M+H]+	176.063	6.05767	Unknown	Unknown	1.5094	-0.329474	-0.143228	-0.968314	1.38066	-0.232404	-0.786441	-0.427908	-1.12589	1.6878	-0.743557	0.179352	0.64607	-0.63024	0.50491	0.29678	0.51909
	RPP284	[M+H]+	206.102	9.07153	Unknown	Unknown	-0.34267	0.18646	0.196179	1.26028	0.246462	0.91	-0.570194	-1.19094	-2.51774	1.14933	0.604845	0.0679831	0.65093	-0.61943	0.19503	0.70989	1.0482
	RPP288	[M+H]+	275.196	11.5281	Unknown	Unknown	-0.443274	-0.899835	-0.730903	0.702774	-0.417976	-0.405507	1.19681	-0.374159	1.53692	0.405468	-1.1533	0.582981	5.2958	2.4049	0.14812	0.82937	0.93639
	RPP290	[M+H]+	461.107	12.6945	Unknown	Unknown	0.438829	0.125032	0.370417	-0.0825842	0.863002	0.70402	-0.143446	1.31091	0.0915026	-4.45505	0.250364	0.527003	0.87147	-0.19848	0.36419	0.43867	1.032
	RPP291	[M+H]+	460.768	2.95145	Unknown	Unknown	1.27551	-0.118259	0.520041	0.969489	2.06989	-0.0934152	-1.91653	-0.957389	0.237077	-2.01823	0.444868	-0.413058	0.14106	-2.8256	0.018891	1.7237	1.9725
	RPP296	[M+H]+	1166.14	13.5263	Unknown	Unknown	1.70736	1.39504	-0.357285	-1.53844	1.17623	-1.40253	0.971464	0.404464	-1.22029	0.666739	-2.02252	0.219759	0.52878	-0.91927	0.67838	0.16853	0.41828
	RPP297	[M+H]+	708.511	28.6559	Unknown	Unknown	-0.262272	0.193579	-0.110449	0.10967	-0.303923	0.220573	0.374996	0.384878	0.158124	-0.477366	-0.313692	0.0258816	1.8018	0.84944	0.77523	0.11057	0.065202
	RPP299	[M+H]+	230.139	12.7835	Unknown	Unknown	2.00152	1.88765	-0.781896	-0.608154	0.384922	-0.849294	1.12525	-0.131535	-2.00144	0.691797	-1.89997	0.181145	0.46752	-1.0969	0.39473	0.4037	0.86814
	RPP302	[M+H]+	190.107	9.75655	Unknown	Unknown	0.551625	0.0452699	0.742938	0.527932	0.752218	-0.00842733	-1.75616	-0.726083	-0.942289	0.931879	0.098982	-0.21788	0.39348	-1.3456	0.055725	1.2539	1.1142
	RPP303	[M+H]+	930.591	2.95145	Unknown	Unknown	1.59677	0.669586	1.17447	1.34736	-1.21417	0.610337	-3.05904	-0.144294	0.701209	-3.08474	0.839806	0.562713	0.38969	-1.3596	0.13922	0.85629	1.7853
	RPP304	[M+H]+	247.108	13.921	Unknown	Unknown	-1.30195	1.44802	0.814269	0.787583	0.17627	1.03146	0.588189	-1.70498	0.411831	-3.28164	0.86521	0.165754	0.47703	-1.0678	0.2349	0.62912	1.261
	RPP308	[M+H]+	436.342	28.7462	Unknown	Unknown	-0.226301	-0.255963	-0.199995	-0.0644024	-0.0503602	-0.122774	0.424737	0.166471	0.766667	0.024371	-0.627537	0.165087	1.547	0.189	0.14268	0.84563	0.39243
	RPP311	[M+H]+	166.072	4.45329	Unknown	Unknown	0.620151	0.396187	-0.937628	0.322317	-0.835697	-0.638891	-0.0403345	0.480388	-0.494825	-0.375996	1.23555	0.268774	1.4826	0.56813	0.37544	0.42546	0.45804
	RPP314	[M+H]+	399.199	3.63643	Unknown	Unknown	1.51284	0.412104	0.90541	0.402611	-0.41721	0.245038	-0.501559	0.508497	0.142827	-3.97646	0.531184	0.234714	0.40749	-1.2952	0.20796	0.68202	1.3059
	RPP315	[M+H]+	233.15	9.72949	Unknown	Unknown	0.723951	-0.341758	1.3267	0.362741	-0.865733	0.913019	-1.64915	0.390789	0.797715	-2.30026	0.596807	0.0451796	0.55029	-0.86172	0.28595	0.54372	0.90405
	RPP318	[M+H]+	226.144	10.9353	Unknown	Unknown	1.7916	1.71191	-1.75207	-0.293894	-0.0532085	-1.68536	1.35703	0.0916871	-1.78733	0.642762	-0.41916	0.396037	0.71	-0.4941	0.90589	0.042926	0.1199
	RPP327	[M+H]+	208.061	10.0049	Unknown	Unknown	1.58545	0.518947	0.901655	0.36893	-0.109361	0.814604	-0.101283	1.1147	-0.280827	-4.02911	-0.984003	0.200298	0.31389	-1.6717	0.10471	0.98003	1.7408
	RPP328	[M+H]+	144.066	8.45472	Unknown	Unknown	0.31428	0.858966	-0.92674	0.437217	1.06565	-2.19805	0.324252	-1.30104	-2.11993	2.83143	-0.928278	1.64224	1.7929	0.84227	0.87474	0.058122	0.19143
	RPP330	[M+H]+	472.269	17.4662	Unknown	Unknown	-0.651771	0.0567653	-0.179207	-0.284631	0.208599	-1.29613	0.723122	-0.0167629	0.246783	1.11319	-0.33026	0.410302	9.3939	3.2317	0.042081	1.3759	0.91576
	RPP332	[M+H]+	160.097	7.7839	Unknown	Unknown	1.98981	0.00703171	-0.481947	0.249173	-0.666264	0.498967	-0.125737	0.940187	0.202957	-3.68313	0.780411	0.288546	0.80587	-0.31137	0.52191	0.28241	0.68127
	RPP335	[M+H]+	406.279	21.4721	Unknown	Unknown	0.0886044	-0.0789036	-0.445392	-0.448835	-0.142743	-0.0896114	0.115554	0.562696	0.348233	0.0241414	-0.116213	0.182469	13.904	3.7974	0.018351	1.7363	0.47652
	RPP338	[M+H]+	374.253	12.8061	Unknown	Unknown	0.702458	0.475712	1.40778	0.695441	-0.384697	1.0322	-0.459171	-0.0152003	0.2179	-4.26208	0.4785	0.111161	0.18722	-2.4172	0.12102	0.91714	1.6763
	RPP339	[M+H]+	439.194	13.9233	Unknown	Unknown	0.864595	1.08155	0.147981	0.96146	-0.365788	-0.524702	0.607733	-0.774263	-1.07919	0.000200436	-0.646406	-0.273172	0.19898	-2.3293	0.086864	1.0612	0.92375
	RPP342	[M+H]+	163.978	3.37301	Unknown	Unknown	1.0057	0.816253	-0.160991	0.789092	0.961925	0.451141	-0.0445504	0.643804	-2.47471	-1.74371	0.047509	-0.291464	0.17181	-2.5411	0.033063	1.4807	1.6482
	RPP343	[M+H]+	255.074	12.9773	Unknown	Unknown	1.58148	0.291544	-0.735361	-0.518858	-0.657572	-0.569776	1.02723	0.242973	-0.856825	-0.195857	0.207091	0.183931	0.8869	-0.17315	0.65964	0.1807	0.25964
	RPP348	[M+H]+	359.217	11.6994	Unknown	Unknown	0.0243203	0.931543	1.27469	0.100782	-0.457888	1.37569	-0.336543	0.371083	-0.539606	-1.77775	-0.521153	-0.445174	0.10012	-3.3201	0.027099	1.567	1.3863
	RPP349	[M+H]+	239.967	2.74063	Unknown	Unknown	0.317036	0.571092	0.551502	0.0786909	0.761433	0.54117	-0.252915	1.41264	-0.456788	-3.4243	-0.425701	0.326141	0.61641	-0.69804	0.1873	0.72745	1.2036
	RPP352	[M+H]+	932.59	2.95144	Unknown	Unknown	1.6928	0.316233	1.12554	1.23369	-1.633	0.338563	-1.52155	-0.425703	0.606785	-3.26827	1.1391	0.395796	0.45503	-1.136	0.24225	0.61574	1.3115
	RPP356	[M+H]+	720.687	2.95146	Unknown	Unknown	1.57081	0.519243	0.9125	0.841779	-3.05912	0.60187	-0.696427	-0.101319	0.897747	-3.00424	1.00321	0.513953	0.54315	-0.88058	0.62318	0.20538	0.5918
	RPP358	[M+H]+	388.254	9.67676	Unknown	Unknown	-0.333888	-0.367179	-0.488074	-0.103724	0.559617	0.236943	0.47508	-0.261152	0.150392	-0.0651469	0.105666	0.0914655	1.0327	0.046352	0.41249	0.38459	0.21175
	RPP359	[M+H]+	294.064	17.4382	Unknown	Unknown	2.6965	-0.288401	-0.65726	-0.0165585	1.02423	0.92586	-0.745407	2.43232	-2.3706	-2.41544	-2.43281	1.84757	0.92109	-0.11859	0.26482	0.57705	1.572
	RPP361	[M+H]+	221.118	6.7596	Unknown	Unknown	0.40628	0.323565	1.34486	0.537056	0.0897128	1.2671	-0.584774	-0.342644	-0.365405	-1.9349	-0.162977	-0.577867	2.5475e-05	-15.261	0.0028967	2.5381	1.6932
	RPP362	[M+H]+	190.107	8.59015	Unknown	Unknown	1.71574	0.836175	0.669752	-0.0147177	1.01253	-0.30794	-0.707018	-0.337557	-1.47124	-0.502569	-0.287571	-0.60559	2.3877e-05	-15.354	0.0036735	2.4349	1.6689
	RPP365	[M+H]+	355.152	3.00403	Unknown	Unknown	0.786297	1.27359	-1.50821	0.150137	0.416548	-0.189657	0.595297	-0.353909	-0.178302	-1.63804	0.643643	0.00260901	0.4727	-1.081	0.56382	0.24886	0.39624
	RPP367	[M+H]+	241.155	3.90922	Unknown	Unknown	-0.190095	0.232643	-0.820012	0.973821	-1.21886	-0.791227	-0.266868	0.544477	-1.025	0.913243	1.18695	0.460925	2.574	1.364	0.22642	0.64508	0.77383
	RPP369	[M+H]+	559.23	11.7521	Unknown	Unknown	-2.0512	1.23263	-0.740602	1.33404	-2.04511	0.0518055	1.27074	-0.372173	-0.111182	-1.98865	2.14682	1.27289	1.7913	0.84099	0.41365	0.38337	0.94651
	RPP370	[M+H]+	322.186	15.0369	Unknown	Unknown	-0.0357695	-0.118457	0.461346	0.369978	-0.249673	0.303519	-0.0259446	-0.609546	0.371741	0.132504	-0.492671	-0.107028	0.44437	-1.1702	0.23662	0.62594	0.31186
	RPP371	[M+H]+	519.115	15.845	Unknown	Unknown	1.31282	0.763315	-1.88887	-1.47963	-0.0193276	-0.0633537	1.61526	-1.2104	0.153556	-0.254963	0.566571	0.505019	1.3681	0.45217	0.48834	0.31128	0.58667
	RPP372	[M+H]+	292.085	6.95344	Unknown	Unknown	0.998711	0.717889	0.961624	0.79333	0.717106	0.70024	-0.0666937	0.259214	-0.575008	-4.41825	-0.0199054	-0.0682541	0.053038	-4.2368	0.04991	1.3018	2.0859
	RPP373	[M+H]+	679.705	2.95144	Unknown	Unknown	1.7487	0.728209	1.13479	0.77434	-2.86086	0.671585	-1.19658	-0.425843	0.881378	-2.80579	0.936962	0.413117	0.44122	-1.1804	0.4303	0.36622	0.93726
	RPP374	[M+H]+	862.604	2.95143	Unknown	Unknown	1.77043	0.143761	1.13082	1.38066	0.817564	-0.0949773	-2.8825	-1.18851	0.393852	-2.90911	0.995283	0.442728	0.34939	-1.5171	0.049539	1.3051	2.1965
	RPP375	[M+H]+	134.06	18.1784	Unknown	Unknown	0.728171	0.363872	-0.202663	0.70609	0.116059	0.573917	0.30368	-3.09561	0.518112	-1.03182	0.918779	0.101416	0.74032	-0.43377	0.24987	0.60229	0.9751
	RPP376	[M+H]+	211.108	12.2861	Unknown	Unknown	1.88654	-0.473085	-1.16456	-0.109559	-0.51365	-1.65878	-0.0331992	-0.616979	0.147685	0.602483	1.42949	0.50362	1.4223	0.5082	0.26433	0.57785	0.86743
	RPP377	[M+H]+	267.013	2.7025	Unknown	Unknown	0.999987	0.488301	0.421564	0.532772	0.458463	0.642737	0.314922	0.811252	-0.886359	-3.92905	-0.0426637	0.18808	0.37087	-1.431	0.12749	0.89453	1.512
	RPP378	[M+H]+	780.64	2.95144	Unknown	Unknown	1.58643	0.254592	1.1631	1.56471	0.521348	-0.00183902	-3.25566	-1.04264	0.465204	-2.03871	0.730247	0.0532185	0.24532	-2.0273	0.035469	1.4502	2.171
	RPP381	[M+H]+	318.181	12.9729	Unknown	Unknown	1.56197	0.0360465	-0.279036	0.393436	-0.371078	0.0129306	-0.683831	0.626725	-0.0758618	-1.47725	0.37778	-0.121832	0.50118	-0.99661	0.3126	0.50501	0.57781
	RPP383	[M+H]+	313.143	21.6068	Unknown	Unknown	-0.167955	-0.436208	-0.530703	-0.498244	-0.176999	-0.00346109	-0.797731	0.322175	1.07513	0.169778	0.684035	0.360183	1.872	0.272	0.049897	1.3019	0.77377
	RPP384	[M+H]+	214.108	10.2717	Unknown	Unknown	0.0495502	1.13782	0.27431	0.245032	1.47515	-0.283135	-0.274619	-1.14513	-3.25642	1.8281	-0.699871	0.649212	0.77859	-0.36106	0.22991	0.63845	1.2368
	RPP385	[M+H]+	432.1	12.6831	Unknown	Unknown	0.428537	-0.158229	0.337928	0.292148	-0.157915	0.82961	-0.0505644	0.756792	0.730795	-4.23656	0.666549	0.560911	1.4379	0.52394	0.53658	0.27037	0.67073
	RPP387	[M+H]+	225.987	2.69916	Unknown	Unknown	1.10687	0.56586	0.236726	0.70121	0.359678	0.403242	-0.299159	0.894177	-0.33014	-3.88936	0.0707786	0.180113	0.33944	-1.5588	0.1399	0.85418	1.4394
	RPP388	[M+H]+	222.076	11.4271	Unknown	Unknown	1.33755	-0.433857	-0.260475	0.256249	0.288252	1.946	-0.838008	1.07234	-0.593465	-1.72567	-0.775427	-0.273483	0.28015	-1.8358	0.079108	1.1018	1.337
	RPP389	[M+H]+	295.168	10.5927	Unknown	Unknown	1.5297	2.20763	-0.311956	0.0453581	0.732311	-0.0982057	-0.109563	-0.279276	-0.795889	-1.70756	-0.604971	-0.607581	2.2392e-05	-15.447	0.015472	1.8105	1.7513
	RPP391	[M+H]+	763.667	2.95145	Unknown	Unknown	1.88814	0.7197	1.10793	0.563379	-2.56613	0.570344	-2.48785	-0.240861	1.14585	-2.51373	1.00042	0.812814	0.61019	-0.71267	0.43555	0.36096	0.97421
	RPP396	[M+H]+	288.228	30.0638	Unknown	Unknown	0.0112374	0.046994	0.0968761	0.230597	0.160723	0.198451	-1.08496	0.279702	0.342059	-0.198952	0.02009	-0.102818	0.86175	-0.21466	0.27195	0.56552	0.31781
	RPP397	[M+H]+	289.057	6.84488	Unknown	Unknown	0.330705	0.388764	0.738507	0.441912	0.513263	0.828217	0.158092	0.199762	0.208815	-4.44151	0.394243	0.239234	0.37026	-1.4334	0.19885	0.70147	1.3829
	RPP398	[M+H]+	476.306	10.397	Unknown	Unknown	-0.539992	-0.592664	-0.409175	0.028948	0.328213	0.444102	-0.156193	0.516635	-0.0877926	-0.0068789	0.346256	0.128541	1.2373	0.30722	0.27467	0.56119	0.31597
	RPP399	[M+H]+	687.692	2.95144	Unknown	Unknown	1.84595	0.661333	1.19201	1.28032	-2.47152	0.480029	-2.3933	-0.879226	0.87248	-2.41915	1.1225	0.708568	0.4952	-1.0139	0.30213	0.51981	1.2749
	RPP400	[M+H]+	218.141	10.7671	Unknown	Unknown	-0.271975	0.0811889	0.438428	0.644239	1.04185	0.248964	0.219515	0.22668	0.0594489	-0.692086	-1.71408	-0.282168	0.20601	-2.2792	0.0696	1.1574	0.93126
	RPP401	[M+H]+	172.097	11.9146	Unknown	Unknown	1.51272	1.16757	-0.225561	0.113532	0.559768	-0.955417	0.535127	-0.601895	-3.35346	1.46477	-0.777047	0.559892	0.76331	-0.38966	0.37595	0.42487	0.92695
	RPP404	[M+H]+	464.155	16.8672	Unknown	Unknown	0.910129	0.0783197	0.368427	0.347558	0.621324	0.860242	-0.0767151	0.243581	0.39022	-4.41924	0.420356	0.255796	0.41117	-1.2822	0.20967	0.67847	1.3593
	RPP405	[M+H]+	164.081	3.87535	Unknown	Unknown	0.591191	0.436008	-1.29966	0.892055	0.0488566	-0.448717	-0.0576376	0.106195	-1.82497	1.28792	0.0710904	0.197669	0.84491	-0.24313	0.89176	0.049753	0.09375
	RPP407	[M+H]+	232.129	7.11721	Unknown	Unknown	1.02988	0.294918	0.389794	0.543741	0.900398	-0.0513228	0.00691957	0.560227	-0.551602	-3.11103	0.168138	-0.180059	0.23279	-2.1029	0.09621	1.0168	1.3258
	RPP408	[M+H]+	636.416	12.5049	Unknown	Unknown	0.212931	0.198947	0.0224599	-1.08558	0.186617	0.00690642	-0.0824515	0.369632	-0.0707888	-0.279309	0.436586	0.0840453	1.418	0.50383	0.53036	0.27543	0.19529
	RPP410	[M+H]+	245.113	7.06498	Unknown	Unknown	1.02965	0.365559	0.321288	0.505164	0.488967	0.565661	-0.105455	0.209998	0.345541	-3.98353	0.30658	-0.0494198	0.26315	-1.926	0.14945	0.8255	1.3978
	RPP413	[M+H]+	250.111	10.5928	Unknown	Unknown	1.57172	2.12732	-0.663867	0.0173955	0.876982	-0.593564	0.500074	-0.200877	-2.21061	-0.818094	-0.276363	-0.330128	0.10888	-3.1991	0.094592	1.0241	1.4233
	RPP414	[M+H]+	318.191	9.27833	Unknown	Unknown	0.695927	-0.0560573	1.74874	0.670901	0.246443	1.62357	-1.8562	0.147227	-0.107687	-3.02659	0.280266	-0.366533	0.085759	-3.5436	0.023882	1.6219	2.1032
	RPP416	[M+H]+	218.114	5.76283	Unknown	Unknown	0.231656	0.156268	1.09192	0.856397	0.281655	-0.011765	-0.307157	0.813081	-0.343896	-2.00688	-0.478514	-0.282765	0.31062	-1.6868	0.059857	1.2229	1.1119
	RPP418	[M+H]+	325.053	8.4255	Unknown	Unknown	0.053406	0.326398	0.525567	0.273458	0.485451	1.57334	-0.033628	0.413508	0.0837368	-4.24976	0.340904	0.207625	0.32302	-1.6303	0.1946	0.71085	1.3813
	RPP420	[M+H]+	430.408	28.1902	Unknown	Unknown	-0.143749	0.122626	-0.136332	-0.204	0.181054	-0.405664	0.0793264	0.158042	0.566652	0.119729	-0.436246	0.0985613	3.3657	1.7509	0.24354	0.61343	0.25005
	RPP421	[M+H]+	214.11	11.6467	Unknown	Unknown	-1.14866	-0.414191	0.786139	-0.736836	-0.861156	1.13791	-0.0857609	0.075371	0.643042	0.275764	0.110871	0.217508	0.68737	-0.54085	0.32412	0.4893	0.52768
	RPP422	[M+H]+	392.228	12.3647	Unknown	Unknown	0.984816	0.382177	0.295061	0.309125	0.453611	0.769186	-0.149174	0.319861	0.183024	-4.21063	0.44734	0.215607	0.36502	-1.454	0.18561	0.7314	1.3627
	RPP423	[M+H]+	184.986	30.7237	Unknown	Unknown	-0.451519	0.324746	-0.516805	-0.291028	-0.083445	0.0787868	0.660731	0.689106	0.266509	-0.765674	-0.0919891	0.180581	4.4523	2.1546	0.25205	0.59852	0.40074
	RPP427	[M+H]+	280.048	16.9264	Unknown	Unknown	0.732497	0.60023	0.714416	0.598095	0.441046	0.763785	0.0725008	0.665312	-0.470664	-4.19466	-0.0401141	0.117552	0.22218	-2.1702	0.10823	0.96566	1.6427
	RPP428	[M+H]+	626.693	2.95144	Unknown	Unknown	1.3929	0.0930451	0.81464	1.29382	1.92385	-0.429476	-3.43699	-1.20584	0.0406029	-1.22347	0.765913	-0.0289906	0.14617	-2.7743	0.036843	1.4336	2.1711
	RPP431	[M+H]+	805.648	2.95144	Unknown	Unknown	1.83421	0.775703	1.24324	1.20885	-2.48188	0.49043	-2.40324	-0.762096	0.851738	-2.42924	1.02111	0.65118	0.45459	-1.1374	0.28548	0.54443	1.3101
	RPP433	[M+H]+	520.332	10.668	Unknown	Unknown	0.185127	-0.114535	0.204158	0.313897	0.0388729	0.407489	-0.200046	0.286178	0.334547	-0.935564	-0.358202	-0.16192	0.54003	-0.8889	0.12342	0.9086	0.44159
	RPP434	[M+H]+	302.142	10.8035	Unknown	Unknown	-0.204925	-1.71856	0.736291	0.496861	0.382201	0.332939	-2.94447	-0.22283	-0.137346	0.873754	1.60038	0.805709	1.6834	0.75141	0.99139	0.0037562	0.010585
	RPP438	[M+H]+	548.363	12.1687	Unknown	Unknown	-0.95294	0.305222	-0.00600772	-0.0435843	0.328754	0.0666523	-0.0954873	0.814804	-0.453896	-0.100283	0.072001	0.0647654	1.3581	0.44163	0.70375	0.15258	0.12881
	RPP439	[M+H]+	611.183	25.6195	Unknown	Unknown	0.168363	-0.271959	-0.107013	-0.0529722	-0.607019	-0.486426	0.238346	0.402615	0.613641	0.0470142	-0.170276	0.225685	9.067	3.1806	0.018936	1.7227	0.57898
	RPP440	[M+H]+	335.022	18.5186	Unknown	Unknown	0.386857	0.138974	1.0519	0.510279	0.0599788	0.555692	-0.539782	1.04264	0.00119109	-3.99213	0.422176	0.362231	0.67621	-0.56445	0.25931	0.58617	1.1535
	RPP442	[M+H]+	208.097	13.5925	Unknown	Unknown	-1.73859	1.69074	2.04222	0.827969	1.6385	-0.594717	0.942502	-2.85617	0.222607	-2.94097	0.223162	0.542743	0.31149	-1.6828	0.20328	0.69191	1.6495
	RPP443	[M+H]+	245.151	9.1726	Unknown	Unknown	0.917827	0.341027	0.740097	0.081084	0.947021	0.334067	-0.817067	0.760213	-0.371339	-2.61391	-0.032371	-0.286647	0.2262	-2.1443	0.043482	1.3617	1.434
	RPP446	[M+H]+	172.061	6.74264	Unknown	Unknown	1.2091	0.359676	0.485321	0.246777	0.452439	0.497059	0.350352	0.738248	0.0435979	-4.09879	-0.50693	0.223148	0.41699	-1.2619	0.17585	0.75486	1.3868
	RPP449	[M+H]+	158.081	7.8559	Unknown	Unknown	0.650625	0.877527	0.404743	1.6139	0.372694	0.153399	-1.12778	-0.185026	-2.09271	0.0519821	-0.198338	-0.521021	0.012784	-6.2896	0.0060273	2.2199	1.7377
	RPP450	[M+H]+	224.041	11.9177	Unknown	Unknown	2.51692	2.22177	-2.25337	-2.24502	1.69851	-2.22032	1.65007	-0.00861665	-2.15611	0.592913	-0.650062	0.853313	0.48101	-1.0559	0.93524	0.029077	0.12011
	RPP451	[M+H]+	337.198	16.0128	Unknown	Unknown	0.259067	0.155312	0.60931	0.490834	-0.430899	0.618062	-0.907586	0.113459	-0.35491	-0.190227	-0.0919565	-0.270467	0.053242	-4.2313	0.024784	1.6058	0.72603
	RPP453	[M+H]+	186.113	12.8629	Unknown	Unknown	1.32493	1.02138	0.755898	-0.00809175	0.230926	1.55704	0.697407	-1.69433	-1.31982	-0.064328	-2.07092	-0.430097	0.14263	-2.8096	0.0085869	2.0662	2.083
	RPP460	[M+H]+	304.175	8.15804	Unknown	Unknown	-0.0162659	-0.440145	1.21586	0.549111	0.34479	1.1227	-0.00470697	-0.297864	-0.693946	-1.1989	-0.153262	-0.427373	3.1276e-05	-14.965	0.015115	1.8206	1.1844
	RPP463	[M+H]+	233.15	10.1097	Unknown	Unknown	1.26311	0.444578	0.875789	0.820061	0.588826	-1.25405	-1.33335	-0.996513	-0.772123	1.04208	-0.455599	-0.222815	0.26104	-1.9377	0.09521	1.0213	1.1683
	RPP464	[M+H]+	252.217	30.3943	Unknown	Unknown	-0.241346	-0.149696	0.311622	0.462422	0.10113	0.268333	-0.418154	0.360981	-0.0469026	0.180516	-0.709207	-0.119698	0.47359	-1.0783	0.22763	0.64276	0.32104
	RPP465	[M+H]+	263.139	9.40406	Unknown	Unknown	1.33654	0.652908	0.961232	0.508611	-0.0962645	0.672305	-0.732755	0.59164	-0.857578	-2.20881	-0.350743	-0.47708	0.14322	-2.8037	0.0093934	2.0272	1.7217
	RPP467	[M+H]+	212.113	3.48713	Unknown	Unknown	0.638761	0.375734	0.457432	0.136342	0.536801	0.138205	0.316922	1.00635	0.211347	-3.94145	-0.260289	0.383841	0.84024	-0.25113	0.3255	0.48744	0.97417
	RPP468	[M+H]+	325.085	11.5639	Unknown	Unknown	-2.40209	1.64879	1.09609	1.41504	-2.39699	1.78914	1.03522	-2.26807	0.587415	-2.34966	0.952203	0.892909	0.58291	-0.77866	0.72622	0.13893	0.49065
	RPP470	[M+H]+	244.155	13.7659	Unknown	Unknown	1.16651	0.0656271	0.100138	0.566505	0.937984	0.522599	-0.0808183	0.502284	0.261447	-3.62612	-0.281688	-0.134472	0.22736	-2.1369	0.11547	0.93751	1.4333
	RPP471	[M+H]+	298.114	7.01538	Unknown	Unknown	0.25295	0.319076	0.422836	0.392786	-0.65798	-0.142645	-0.527553	0.117038	-0.306625	-1.85193	1.72815	0.2539	1.5127	0.59712	0.70749	0.15028	0.25046
	RPP476	[M+H]+	332.227	30.4628	Unknown	Unknown	-0.529622	-0.906916	0.12149	-0.385553	-0.75953	-0.427004	-0.00820092	0.691172	0.822651	0.724536	0.162269	0.494709	23.816	4.5738	0.00070585	3.1513	1.2318
	RPP480	[M+H]+	413.123	8.43217	Unknown	Unknown	0.203612	0.171568	1.30408	0.914346	-0.865957	0.515437	-0.724478	-0.0535801	-0.00563121	-1.76766	0.546723	-0.23846	0.17588	-2.5074	0.12421	0.90584	0.95702
	RPP481	[M+H]+	222.08	8.59013	Unknown	Unknown	1.7146	1.66518	-0.488351	-0.0502167	0.610729	-0.512445	0.507494	0.0887749	-1.26242	-1.71523	-0.250772	-0.30734	0.14944	-2.7424	0.09831	1.0074	1.2541
	RPP485	[M+H]+	286.14	3.47506	Unknown	Unknown	0.727477	-0.555126	-0.206978	0.152566	-0.516599	-0.727732	0.826339	-1.05514	-1.43695	1.09473	1.20216	0.49526	4.1114	2.0396	0.48456	0.31465	0.48058
	RPP491	[M+H]+	163.978	3.64523	Unknown	Unknown	0.258174	1.06545	-0.84912	0.79727	1.09871	0.603598	0.487444	0.791063	-3.64784	-0.651428	-0.185591	0.232276	0.39517	-1.3394	0.2027	0.69314	1.2689
	RPP498	[M+H]+	328.102	10.84	Unknown	Unknown	0.123408	0.723251	0.723796	0.73841	0.520146	0.536694	0.103884	-0.137312	0.363909	-3.98352	0.157622	0.129712	0.22437	-2.1561	0.1372	0.86264	1.436
	RPP500	[M+H]+	292.212	12.8483	Unknown	Unknown	-0.865655	-1.19148	1.65213	-0.058372	0.704168	0.957015	-0.980688	0.585159	1.2764	-3.0127	0.572445	0.361591	0.84374	-0.24512	0.62034	0.20737	0.51105
	RPP502	[M+H]+	441.115	14.5334	Unknown	Unknown	-1.22767	1.15045	0.743293	0.673798	0.867921	0.35743	1.08106	-0.610184	0.410094	-4.00421	0.130837	0.427168	0.54027	-0.88825	0.32495	0.48819	1.0945
	RPP503	[M+H]+	265.176	7.73379	Unknown	Unknown	-0.194317	0.123634	0.751538	0.42317	-0.0621878	0.706553	0.0388035	0.508402	0.397881	-2.64901	0.0151728	-0.0596409	0.47897	-1.062	0.27736	0.55696	0.74596
	RPP504	[M+H]+	230.102	10.5883	Unknown	Unknown	0.387085	0.375492	0.321746	-0.146415	2.09605	0.140401	-0.177383	-1.57963	-2.10959	2.04058	-1.89056	0.54221	0.77778	-0.36256	0.18386	0.73551	1.3544
	RPP508	[M+H]+	311.07	13.4092	Unknown	Unknown	2.43983	1.61267	-1.4989	-2.0465	0.182323	-0.0787977	1.57915	-1.43324	-0.88007	0.0746027	-0.312002	0.360916	0.47574	-1.0717	0.8103	0.091356	0.26053
	RPP511	[M+H]+	370.1	13.5439	Unknown	Unknown	1.17718	0.284237	0.171965	0.952294	-0.134965	-1.09967	-0.812225	-0.0955836	0.0396328	-0.672962	0.375957	-0.185858	0.16075	-2.6371	0.26281	0.58036	0.57643
	RPP512	[M+H]+	475.247	13.153	Unknown	Unknown	1.23581	1.00134	0.237254	1.48315	-0.18081	-2.90922	0.575978	-0.0314133	-2.82605	0.936603	0.00941043	0.467953	0.50283	-0.99187	0.74506	0.12781	0.37013
	RPP517	[M+H]+	225.196	17.9471	Unknown	Unknown	0.233216	-0.0609252	0.246144	0.114135	-0.240004	-0.856262	0.319398	-0.36252	0.530387	0.315187	-0.348473	0.109716	2.1476	1.1028	0.42975	0.36678	0.2405
	RPP520	[M+H]+	314.123	3.74767	Unknown	Unknown	-0.979158	-1.04215	0.75549	1.26617	-0.52197	0.455271	-1.11682	1.05821	0.5657	-3.25439	1.79728	1.01637	1.7915	0.84119	0.98001	0.0087683	0.028307
	RPP524	[M+H]+	264.054	17.5414	Unknown	Unknown	1.71403	0.0518131	-0.340499	-0.223476	-0.69501	2.39244	-1.31566	2.34115	-1.63026	-2.69035	-0.693599	1.08943	0.825	-0.27753	0.31727	0.49857	1.237
	RPP528	[M+H]+	330.133	3.62139	Unknown	Unknown	1.10981	1.03893	-1.1362	0.583682	0.252976	-0.0839085	0.201396	0.442453	-1.7903	-1.11244	0.583736	-0.090135	0.41121	-1.2821	0.28114	0.55108	0.75317
	RPP530	[M+H]+	592.39	12.3594	Unknown	Unknown	-0.70312	-0.267104	-0.407914	0.316773	-0.356037	0.607068	0.0640854	0.298633	0.151727	0.157633	0.00515601	0.133098	0.87707	-0.18924	0.2182	0.66114	0.34573
	RPP533	[M+H]+	316.212	10.8101	Unknown	Unknown	1.99326	1.45514	0.554359	0.0130511	0.859555	0.431661	0.341133	0.509376	-1.79324	-3.03214	-0.978619	-0.353538	0.16027	-2.6414	0.018152	1.7411	2.2643
	RPP534	[M+H]+	378.9	2.89865	Unknown	Unknown	0.00619844	0.982375	0.196372	-1.19072	-2.8587	1.20263	1.29578	1.27029	0.838905	-2.80296	0.0990616	0.960768	1.87	0.90304	0.54877	0.26061	0.70903
	RPP535	[M+H]+	195.077	10.7471	Unknown	Unknown	1.9181	1.38556	-0.775868	-1.27417	0.551202	-0.723515	0.603935	0.1558	-1.08697	-0.18363	-0.476224	-0.0942212	0.1971	-2.343	0.5484	0.2609	0.46134
	RPP544	[M+H]+	103.09	30.2447	Unknown	Unknown	0.59789	0.122455	0.484008	0.457179	0.494172	0.0852193	-1.62954	-0.688836	0.412714	-0.107422	0.0547949	-0.282638	0.20865	-2.2608	0.034238	1.4655	0.9561
	RPP547	[M+H]+	252.09	11.7462	Unknown	Unknown	1.3961	-0.0674932	1.15756	0.635429	0.373028	1.02939	-0.598329	0.598045	-0.234119	-3.99583	-0.250551	-0.0432301	0.13027	-2.9404	0.057885	1.2374	1.9302
	RPP550	[M+H]+	242.132	12.3599	Unknown	Unknown	-0.421849	0.837948	-0.365116	-0.718678	-0.160346	0.261947	0.27551	0.492929	0.244395	0.16804	-0.720969	0.106188	1.1701	0.22665	0.52442	0.28032	0.24153
	RPP551	[M+H]+	864.602	2.95622	Unknown	Unknown	1.60938	-0.510836	1.17864	1.50803	0.795597	0.211602	-2.67853	-1.33686	0.571494	-2.70604	0.917379	0.440133	0.36375	-1.459	0.060959	1.215	2.0447
	RPP554	[M+H]+	612.289	15.3145	Unknown	Unknown	-0.679354	0.68588	0.0366883	0.653609	-0.873891	0.196504	0.254393	0.0715111	-0.281329	0.195328	-0.262206	0.00286776	0.33327	-1.5853	0.98225	0.0077801	0.0082923
	RPP555	[M+H]+	255.134	9.48615	Unknown	Unknown	1.30111	0.544136	0.966018	0.0608272	0.732046	0.783141	-0.490822	0.595622	-0.135405	-4.05599	-0.285083	-0.0156071	0.13578	-2.8807	0.064013	1.1937	1.8719
	RPP557	[M+H]+	263.016	3.68914	Unknown	Unknown	2.15602	0.939301	-2.92218	0.562902	1.00143	0.715109	0.881175	1.10629	-1.48965	-0.527314	-2.88088	0.457795	0.45496	-1.1362	0.40819	0.38913	1.0464
	RPP558	[M+H]+	254.164	29.675	Unknown	Unknown	-1.06349	-0.455434	-0.177947	-0.0284899	-0.436748	0.0553636	0.0337008	0.0800348	1.30331	-0.358757	0.639766	0.40869	44.465	5.4746	0.035185	1.4536	0.89885
	RPP559	[M+H]+	469.105	7.91384	Unknown	Unknown	0.16092	-0.108559	0.249959	0.690999	0.0955019	0.350813	0.101705	0.907535	0.067151	-3.90013	0.845087	0.539019	1.5893	0.66836	0.53899	0.26842	0.61423
	RPP560	[M+H]+	264.054	19.2799	Unknown	Unknown	-2.58427	1.57321	0.730425	1.44125	0.0437589	-0.525622	1.30795	-1.34405	0.0607525	-2.521	1.10005	0.717546	0.84101	-0.2498	0.80337	0.095082	0.28959
	RPP562	[M+H]+	153.033	2.69956	Unknown	Unknown	0.737733	0.241823	0.459534	0.461923	0.357433	0.47148	-0.085905	0.750461	0.133576	-4.02274	0.215519	0.279168	0.50505	-0.98549	0.23824	0.62299	1.1647
	RPP565	[M+H]+	504.337	11.9629	Unknown	Unknown	-0.452652	-0.439656	0.731515	-0.482634	-0.150627	-0.124907	0.305843	-0.0945391	0.195266	0.0120186	0.34064	0.159731	1.3853	0.47024	0.15745	0.80285	0.39208
	RPP568	[M+H]+	152.036	2.69774	Unknown	Unknown	0.891307	0.569765	0.270535	0.50522	0.381006	0.236413	0.252748	0.768278	-0.115085	-3.85307	-0.137882	0.230764	0.43859	-1.1891	0.20138	0.69599	1.2178
	RPP569	[M+H]+	266.016	2.70292	Unknown	Unknown	0.795565	0.578273	-0.0488286	0.691273	0.261449	0.550815	0.485106	0.821544	-0.617366	-3.92075	0.105288	0.297629	0.59415	-0.7511	0.2246	0.64859	1.2068
	RPP572	[M+H]+	1102.2	13.6758	Unknown	Unknown	0.63412	-0.875899	-0.906334	0.764937	0.656492	-0.0463477	1.13966	-0.427769	-0.839252	-0.0430454	-0.119083	0.0625254	0.58487	-0.77382	0.85941	0.065802	0.096837
	RPP573	[M+H]+	239.14	13.6154	Unknown	Unknown	0.581076	0.240555	0.593255	-0.630027	0.858697	0.66399	-0.909964	0.713797	0.690417	-2.21924	-0.448537	-0.134022	0.47804	-1.0648	0.15513	0.8093	0.98453
	RPP574	[M+H]+	355.113	13.2503	Unknown	Unknown	1.11262	0.385066	0.0616611	1.02572	-0.481306	-0.226457	-0.990897	0.217253	-0.280345	-1.28974	0.667493	-0.201065	0.34227	-1.5468	0.14907	0.82662	0.80096
	RPP575	[M+H]+	188.092	9.71093	Unknown	Unknown	0.813494	-0.616361	1.0849	0.545408	-0.523482	0.665906	-1.28387	0.412207	0.686484	-2.65276	0.780579	0.0874945	0.63246	-0.66095	0.32139	0.49297	0.84045
	RPP576	[M+H]+	325.22	5.48085	Unknown	Unknown	-0.268491	-0.194477	0.157749	-1.47463	0.0552926	0.308684	0.0582157	0.113608	0.562288	0.421723	0.0180215	0.242013	2.7136	1.4402	0.11972	0.92185	0.60409
	RPP577	[M+H]+	328.886	2.88283	Unknown	Unknown	0.150956	0.916744	0.620413	-0.314858	-2.95104	1.09216	0.524158	0.894786	0.734441	-2.89182	0.551115	0.672943	1.2148	0.28069	0.85353	0.068779	0.2072
	RPP579	[M+H]+	709.514	28.6102	Unknown	Unknown	-0.384672	-0.405284	-0.400283	0.343091	-0.31317	-0.191679	0.292449	0.0713869	0.675542	0.16661	-0.0827694	0.228778	4.1809	2.0638	0.017221	1.7639	0.57684
	RPP581	[M+H]+	188.092	10.1273	Unknown	Unknown	1.34014	0.58886	0.0232322	0.779156	0.737008	-1.10509	-0.694723	-0.182921	-3.37282	1.6473	-0.337771	0.577624	0.6415	-0.64047	0.32934	0.48236	1.0083
	RPP583	[M+H]+	344.206	10.8351	Unknown	Unknown	-0.950278	-0.947546	1.28263	0.507263	0.103871	1.15607	-0.00887855	-0.925076	-0.0515956	-1.08771	0.959398	-0.0381502	0.3146	-1.6684	0.46231	0.33507	0.49151
	RPP584	[M+H]+	292.165	13.9411	Unknown	Unknown	-2.08146	0.036103	1.0913	0.62123	-0.221873	1.26581	0.123353	-0.310263	1.09415	-3.65712	1.27708	0.761692	1.0802	0.11133	0.79756	0.098236	0.3034
	RPP585	[M+H]+	407.184	8.64731	Unknown	Unknown	1.17501	1.2281	-0.786599	-0.0111715	0.827464	-1.10109	0.558985	0.45401	-1.21318	-0.0533541	-0.972048	-0.106117	0.31358	-1.6731	0.40333	0.39434	0.56818
	RPP588	[M+H]+	680.442	12.6647	Unknown	Unknown	-0.614272	0.10802	0.0130484	-0.360363	0.0897456	0.32849	0.362364	0.0472885	-0.274775	0.186004	0.0362009	0.0782495	1.3167	0.39688	0.40149	0.39632	0.18574
	RPP593	[M+H]+	443.079	11.6467	Unknown	Unknown	0.660979	0.362959	0.366453	0.658568	0.859553	0.622946	-0.161645	0.266902	0.365794	-4.07808	-0.0382731	0.113843	0.21141	-2.2419	0.12674	0.89708	1.5067
	RPP597	[M+H]+	713.067	6.82471	Unknown	Unknown	1.18018	0.56962	0.632383	0.18316	-0.00411946	0.482082	-0.200765	-0.0937725	0.765504	-4.12617	0.343825	0.268069	0.452	-1.1456	0.20932	0.67918	1.2984
	RPP598	[M+H]+	162.055	16.1423	Unknown	Unknown	-1.03819	1.13967	1.06858	1.52866	-3.19919	1.32787	0.222932	-1.75264	0.688362	-1.08622	0.87549	0.224664	0.39715	-1.3323	0.76033	0.119	0.35302
	RPP600	[M+H]+	406.207	9.61779	Unknown	Unknown	1.21817	0.257856	1.04601	0.567748	0.401824	0.758932	-0.27612	0.472499	0.0692622	-4.23402	-0.301877	0.0197129	0.13211	-2.9202	0.081106	1.0909	1.8135
	RPP602	[M+H]+	710.654	2.95621	Unknown	Unknown	1.55385	-0.615468	0.922516	1.41714	2.36129	-0.827008	-2.55472	-2.4882	0.296689	-1.03701	0.714191	0.256726	0.20267	-2.3028	0.069282	1.1594	2.0532
	RPP603	[M+H]+	173.092	3.64695	Unknown	Unknown	0.629857	0.109435	0.818904	1.22559	0.656294	-0.175593	0.297357	-0.575683	-0.0723311	-1.7268	-0.738174	-0.448855	0.086463	-3.5318	0.010832	1.9653	1.3928
	RPP605	[M+H]+	416.27	11.4054	Unknown	Unknown	1.08573	0.684031	0.648334	0.377852	-0.150724	1.30516	-0.635949	-0.121608	-1.21701	-1.06423	-0.292369	-0.619213	2.4652e-05	-15.308	0.00069873	3.1557	1.6854
	RPP609	[M+H]+	382.209	11.6183	Unknown	Unknown	-0.670412	0.888149	-1.21575	0.319428	1.27361	-0.154339	0.641889	0.176454	-1.63443	0.897635	-0.645848	0.123606	0.74141	-0.43166	0.79118	0.10173	0.18802
	RPP612	[M+H]+	291.162	3.58384	Unknown	Unknown	1.09112	-0.454905	0.909631	0.138325	0.713442	0.784132	-0.163923	0.720342	0.0777828	-3.71011	-0.24557	0.13974	0.25791	-1.9551	0.15668	0.80498	1.3575
	RPP616	[M+H]+	230.139	11.5475	Unknown	Unknown	0.0244057	0.401385	0.186644	1.67595	0.692207	0.160224	-0.405766	-0.56315	-2.88193	0.706714	0.169003	-0.165687	0.27884	-1.8425	0.093406	1.0296	1.34
	RPP622	[M+H]+	1082.54	2.95145	Unknown	Unknown	1.69223	0.699526	1.11905	0.949355	-2.41848	0.727336	-2.33779	-0.879989	0.959313	-2.36446	1.11892	0.73499	0.54232	-0.88279	0.32517	0.48789	1.1814
	RPP625	[M+H]+	259.165	9.88372	Unknown	Unknown	-0.325651	1.12101	0.0585886	1.6224	0.77185	-2.24776	-1.00339	0.29198	-2.15348	1.42396	-0.0633726	0.503859	0.62113	-0.68703	0.67014	0.17383	0.42684
	RPP629	[M+H]+	378.058	11.737	Unknown	Unknown	-2.1795	1.21979	0.695884	0.842041	-2.17382	0.705325	1.47244	-2.03015	1.05142	-2.12107	1.2364	1.28124	1.4558	0.54181	0.76277	0.11761	0.37984
	RPP632	[M+H]+	192.104	9.06932	Unknown	Unknown	0.983054	-0.124631	0.0686901	0.767004	-1.22655	-0.0187736	-0.216419	-0.188584	-3.01627	1.35732	0.925941	0.689222	1.6343	0.70871	0.83863	0.076429	0.19148
	RPP633	[M+H]+	388.211	21.3327	Unknown	Unknown	0.216279	0.366153	-0.0145046	-0.448815	-0.116916	-0.187491	-0.0178457	0.279716	0.365268	-0.679844	0.200521	0.0374801	1.5159	0.60019	0.75743	0.12066	0.079057
	RPP634	[M+H]+	612.18	25.5718	Unknown	Unknown	0.0976468	-0.305172	-0.376057	0.185549	0.00615232	0.339121	0.328289	0.622756	-0.539675	-0.0209235	-0.356398	0.0187111	1.543	0.62578	0.93452	0.029411	0.02251
	RPP635	[M+H]+	139.05	4.0945	Unknown	Unknown	1.24499	-0.469335	0.639292	0.661695	1.26533	0.706749	-1.91474	0.744702	0.203935	-1.38893	-1.31416	-0.379526	0.20998	-2.2517	0.021088	1.676	1.7274
	RPP637	[M+H]+	154.069	6.81156	Unknown	Unknown	1.78127	0.676895	-0.427286	0.747851	-0.405157	-0.18703	-0.372741	0.499618	-1.96286	-1.26558	0.960441	-0.0454224	0.45543	-1.1347	0.22986	0.63853	0.9329
	RPP640	[M+H]+	229.122	8.28831	Unknown	Unknown	1.16405	0.385637	1.2417	1.28277	-0.571747	0.770873	-0.888484	0.0850641	-0.67028	-2.50734	0.188863	-0.481107	0.056552	-4.1443	0.01631	1.7875	1.8232
	RPP642	[M+H]+	728.674	2.95145	Unknown	Unknown	2.10424	0.234742	0.906466	0.759565	-2.39709	0.746348	-2.31459	-0.21284	0.734191	-2.34186	1.0926	0.688232	0.52933	-0.91775	0.39541	0.40296	1.0045
	RPP645	[M+H]+	522.202	3.43222	Unknown	Unknown	0.66395	0.170046	0.0335422	-0.304616	0.247694	0.0311943	0.239428	0.869528	0.75232	-3.42029	0.414046	0.303154	2.2491	1.1694	0.68707	0.163	0.35916
	RPP646	[M+H]+	204.087	6.76766	Unknown	Unknown	0.0717704	0.993196	0.261821	1.07798	-0.962684	0.473567	0.642429	-0.0687398	-0.482524	-3.23696	1.04644	0.183702	0.65059	-0.62018	0.37851	0.42192	0.81732
	RPP649	[M+H]+	229.118	3.61213	Unknown	Unknown	-0.268596	1.596	1.26878	1.39986	0.842698	0.818974	-0.110672	0.512454	-1.80917	-3.29739	-0.707875	-0.245072	0.086485	-3.5314	0.013419	1.8723	2.4139
	RPP651	[M+H]+	367.143	3.47356	Unknown	Unknown	0.139392	0.715391	-0.561031	1.15419	0.506114	-0.021705	0.633835	0.362774	-0.376149	-3.38312	0.499517	0.33079	0.72639	-0.46119	0.36247	0.44073	0.82445
	RPP664	[M+H]+	289.214	15.8198	Unknown	Unknown	-0.520645	-0.461929	0.760671	0.270788	-0.106588	0.709859	0.366735	0.246428	0.0705552	-0.927928	-0.31975	-0.088196	0.39266	-1.3486	0.4838	0.31533	0.27825
	RPP666	[M+H]+	224.99	2.69716	Unknown	Unknown	1.06415	0.446072	0.486456	0.738776	-0.0488059	0.382202	0.233114	0.914217	-0.726814	-3.82359	0.0848157	0.24941	0.47522	-1.0733	0.18163	0.74082	1.3093
	RPP668	[M+H]+	131.049	14.3651	Unknown	Unknown	-1.73935	2.04638	2.04709	0.598952	1.16584	-0.495694	1.11441	-2.37422	-0.366521	-2.46687	-0.010754	0.480732	0.2723	-1.8767	0.19172	0.71733	1.5459
	RPP671	[M+H]+	346.095	11.6555	Unknown	Unknown	0.652892	0.210951	0.636106	0.709035	1.00187	0.72875	-0.263314	-0.00736437	0.380931	-4.04507	-0.0368783	0.0320934	0.10486	-3.2535	0.086508	1.0629	1.6809
	RPP672	[M+H]+	382.258	15.9877	Unknown	Unknown	0.500654	0.292513	1.0499	0.727864	-1.08601	1.30232	-1.15029	0.872515	0.654754	-3.80964	0.274062	0.371359	0.56095	-0.83405	0.27589	0.55926	1.1892
	RPP674	[M+H]+	293.153	11.2859	Unknown	Unknown	0.819243	0.0382388	-0.827673	-0.720761	1.2412	-0.620536	-0.0292103	0.440039	-1.57868	1.75203	-0.908614	0.394722	1.2326	0.30168	0.96924	0.013567	0.02999
	RPP676	[M+H]+	320.188	9.02822	Unknown	Unknown	-0.714004	0.143451	-0.639169	0.374759	0.558769	0.112277	0.00949901	0.461258	0.103917	-0.175851	-0.26058	0.0256746	0.50482	-0.98615	0.82401	0.084066	0.069936
	RPP678	[M+H]+	360.201	9.33965	Unknown	Unknown	-0.102998	-0.330406	0.306834	0.720037	-0.54149	1.21241	-0.279148	-0.188127	-2.20158	0.260276	1.08192	0.062264	0.6272	-0.673	0.43796	0.35856	0.53946
	RPP686	[M+H]+	173.092	3.47835	Unknown	Unknown	1.26163	-0.226978	0.166986	-0.494053	0.449265	-0.0784507	1.07875	-0.0805631	0.363329	-2.3686	-0.157721	0.0864134	0.81395	-0.29699	0.51909	0.28476	0.4601
	RPP687	[M+H]+	1169.77	14.1234	Unknown	Unknown	0.197286	1.74885	-0.228412	-0.196154	0.465917	0.222403	0.838892	-0.298123	-0.332745	-1.24346	-0.921179	-0.253273	0.31846	-1.6508	0.10694	0.97085	0.94286
	RPP688	[M+H]+	226.038	8.99961	Unknown	Unknown	0.156906	0.0353244	-1.14692	0.629779	-0.203217	-0.94199	0.0470471	1.1572	-1.89143	1.01833	0.645908	0.493068	4.0892	2.0318	0.38059	0.41954	0.62723
	RPP692	[M+H]+	711.07	6.81864	Unknown	Unknown	1.18494	0.529094	0.440887	0.144473	0.317291	0.427617	-0.143947	-0.309356	0.806296	-4.01308	0.354059	0.261733	0.46715	-1.098	0.19686	0.70585	1.2989
	RPP696	[M+H]+	348.224	3.60354	Unknown	Unknown	-0.786003	-1.19292	-0.596209	-0.156637	0.316758	-0.459309	0.279488	0.287595	-0.198065	2.15049	-0.376623	0.731442	10.886	3.4444	0.048856	1.3111	1.2263
	RPP697	[M+H]+	227.128	10.9968	Unknown	Unknown	0.902024	0.781146	-0.299724	-0.643165	-0.769337	0.885294	0.187911	1.15249	-0.232812	-2.06802	0.026305	0.0778833	0.56244	-0.83024	0.60889	0.21546	0.36532
	RPP699	[M+H]+	265.165	12.1172	Unknown	Unknown	0.728331	0.449942	0.756361	0.829471	0.599832	0.667806	-0.0413558	0.300455	-0.215565	-4.05626	-0.0262855	0.00726907	0.076342	-3.7114	0.077248	1.1121	1.7202
	RPP700	[M+H]+	262.165	10.9202	Unknown	Unknown	-0.779948	-0.965848	0.476967	0.444075	0.892795	0.910001	-0.717098	-0.329422	-0.819466	0.560358	0.410666	-0.0830806	0.35651	-1.488	0.44556	0.3511	0.41729
	RPP706	[M+H]+	193.155	3.68436	Unknown	Unknown	1.04088	-0.680007	0.176338	1.10782	0.105073	1.58311	-1.37666	0.431108	0.0733925	-3.28931	0.665177	0.16308	0.3321	-1.5903	0.14711	0.83237	1.4221
	RPP710	[M+H]+	182.19	30.1361	Unknown	Unknown	-2.71052	0.241817	0.59795	0.478621	-0.346314	0.686781	-0.147966	-0.457319	0.595837	0.648176	0.183577	0.229359	0.82634	-0.27519	0.54322	0.26502	0.4487
	RPP711	[M+H]+	325.22	6.3943	Unknown	Unknown	-0.959424	-0.164447	-0.0436674	-0.196535	0.316203	0.543485	0.134184	0.258598	0.361985	0.238076	-0.578142	0.0896843	1.2591	0.33243	0.52065	0.28345	0.2152
	RPP712	[M+H]+	715.064	6.82094	Unknown	Unknown	1.24277	0.454735	0.55056	0.0446237	0.255369	0.38029	-0.267574	-0.0585964	0.703648	-4.01895	0.44479	0.268341	0.48383	-1.0474	0.21618	0.66517	1.2494
	RPP714	[M+H]+	724.469	12.8002	Unknown	Unknown	-0.490228	-0.104692	-0.0841182	-0.241867	0.617912	-0.23476	0.0310838	-0.513094	0.713939	-0.340197	0.523725	0.122297	2.2509	1.1705	0.48535	0.31394	0.22944
	RPP715	[M+H]+	608.268	15.8309	Unknown	Unknown	0.513929	0.0240152	-0.614137	0.0088387	-0.43937	0.431769	0.424909	-1.34133	0.474593	-0.130206	0.546509	0.100485	1.5804	0.66026	0.94353	0.025243	0.03198
	RPP718	[M+H]+	290.069	9.88306	Unknown	Unknown	0.789296	-0.637917	1.29108	0.207511	0.641118	0.959604	-0.412127	0.470098	0.565148	-3.86757	-0.174256	0.168012	0.30944	-1.6923	0.17202	0.76441	1.3869
	RPP719	[M+H]+	390.139	11.2155	Unknown	Unknown	0.661798	0.619245	0.43593	0.344009	0.595888	-0.0384012	0.509483	0.827477	-0.652255	-3.84195	0.213039	0.325735	0.706	-0.50226	0.25229	0.5981	1.1172
	RPP731	[M+H]+	281.08	18.1375	Unknown	Unknown	-0.600342	0.555259	0.790178	0.392339	-0.726905	2.79442	-0.156181	0.83361	-0.00713512	-3.31511	-0.67713	0.117	0.20976	-2.2532	0.20404	0.69029	1.3674
	RPP732	[M+H]+	281.15	13.702	Unknown	Unknown	0.853958	0.554572	0.0135477	-2.58279	1.43949	0.163256	0.237052	1.64227	-0.0855788	-1.4723	-1.0856	0.322111	0.7278	-0.45838	0.84392	0.0737	0.1886
	RPP738	[M+H]+	148.586	13.7784	Unknown	Unknown	0.930055	0.112456	-1.40479	0.672348	0.277118	-0.939303	0.894163	0.0536263	-1.55422	1.08414	-0.401485	0.275892	1.1586	0.21233	0.83327	0.079216	0.15023
	RPP742	[M+H]+	146.081	5.80884	Unknown	Unknown	0.614772	0.600727	-0.0534756	0.631996	0.3665	0.443267	0.162308	0.229535	-0.321768	-2.77755	0.290317	-0.186632	0.25673	-1.9617	0.10747	0.9687	1.1109
	RPP743	[M+H]+	498.137	15.8399	Unknown	Unknown	1.45769	0.926725	-2.77646	-1.86408	0.533757	-0.262891	1.59706	-1.5553	0.728793	-0.310613	0.813334	0.711996	1.3197	0.40022	0.43623	0.36029	0.84702
	RPP749	[M+H]+	312.13	8.06722	Unknown	Unknown	0.842687	0.303167	1.46233	1.04071	-0.795684	-0.739655	-0.358433	-1.92662	-0.546074	0.0825782	0.768956	-0.133951	0.23338	-2.0992	0.21434	0.66889	0.90175
	RPP751	[M+H]+	334.211	3.74177	Unknown	Unknown	-0.201576	-0.291323	0.35862	0.161602	0.766169	-0.473436	0.171104	1.25553	-0.560886	-0.924901	-0.290259	0.0293518	1.1318	0.17866	0.77387	0.11133	0.13655
	RPP752	[M+H]+	277.13	12.9792	Unknown	Unknown	0.251189	-0.675681	0.030619	0.041791	-1.7155	0.308074	0.693408	1.05703	-0.525268	0.395368	-0.212544	0.351515	3.9533	1.9831	0.17033	0.7687	0.7507
	RPP753	[M+H]+	267.134	12.8641	Unknown	Unknown	0.769384	0.459829	0.0323048	-2.16971	1.43917	0.0430553	0.642784	1.76966	-0.0630746	-3.40281	-0.34211	0.821513	1.1787	0.23716	0.83282	0.079451	0.24492
	RPP755	[M+H]+	330.264	19.483	Unknown	Unknown	-0.547416	-0.438889	0.176606	0.394211	0.371876	0.396163	-0.337805	-0.000811642	-0.146756	0.243941	-0.0570642	-0.0540557	0.18226	-2.4559	0.55902	0.25258	0.15042
	RPP759	[M+H]+	267.064	18.9287	Unknown	Unknown	2.11783	-1.66492	-0.719482	0.761171	0.422181	-0.824611	-0.230734	0.620155	-0.214756	-1.29171	0.880089	0.144788	0.49832	-1.0048	0.96246	0.016618	0.039324
	RPP762	[M+H]+	372.238	11.5413	Unknown	Unknown	0.609316	0.535746	0.937929	0.97274	-0.281659	0.874174	0.203039	0.0820803	-0.538824	-3.70208	0.267299	0.0402379	0.15081	-2.7292	0.09454	1.0244	1.5565
	RPP763	[M+H]+	362.253	16.8734	Unknown	Unknown	0.109905	0.544148	-0.401469	0.214027	0.392464	0.492392	0.346059	0.220969	0.195619	-2.28997	0.237242	-0.0613847	0.57042	-0.8099	0.33027	0.48114	0.57661
	RPP767	[M+H]+	189.124	3.68912	Unknown	Unknown	0.174525	0.547456	0.247489	0.310788	0.430797	0.153412	0.273945	0.702893	0.00892647	-3.26964	0.358283	0.06113	0.75367	-0.40799	0.32745	0.48486	0.79548
	RPP769	[M+H]+	264.232	14.7278	Unknown	Unknown	-0.00692112	-0.49851	0.0163462	-0.761121	0.12597	-0.184678	0.476487	0.449121	0.488159	-0.606036	0.269611	0.231572	13.449	3.7495	0.076813	1.1146	0.55845
	RPP772	[M+H]+	332.331	23.7619	Unknown	Unknown	0.797628	-0.645058	0.404493	-0.313422	-0.219333	-0.0787052	-0.519492	-0.0729494	-0.132754	-0.468623	1.16347	0.084741	1.0383	0.054282	0.95709	0.019047	0.023209
	RPP778	[M+H]+	320.866	2.91181	Unknown	Unknown	1.29483	0.0611965	0.42642	1.10918	1.47354	-0.182393	-0.860701	0.58136	-0.73146	-3.57224	0.384813	0.0154568	0.22489	-2.1527	0.068436	1.1647	1.7846
	RPP779	[M+H]+	242.118	5.95518	Unknown	Unknown	0.194135	-0.760992	-0.418979	0.187659	-0.487038	-0.468685	0.265884	0.929231	-0.126026	-0.282199	0.649626	0.317384	5.6622	2.5014	0.038666	1.4127	0.74831
	RPP782	[M+H]+	576.41	21.5158	Unknown	Unknown	0.0228575	-0.205887	0.178928	-0.474133	-0.217161	0.685463	0.0350019	-0.444751	0.494985	0.268295	-0.35963	0.0160291	0.91778	-0.12378	0.98833	0.0050974	0.0042374
	RPP785	[M+H]+	628.691	2.95142	Unknown	Unknown	1.55149	-0.470788	0.873928	1.44905	2.03165	-0.789572	-2.51786	-1.33216	0.353075	-2.5447	0.983048	0.412838	0.29613	-1.7557	0.079613	1.099	1.9821
	RPP788	[M+H]+	771.654	2.95144	Unknown	Unknown	1.91131	0.436446	1.45138	1.54877	-2.3225	-0.406326	-2.24321	-0.822735	0.78091	-2.26942	1.20981	0.725569	0.50792	-0.97732	0.36218	0.44107	1.1174
	RPP791	[M+H]+	390.121	15.2946	Unknown	Unknown	-2.57425	1.35099	0.799235	1.06473	0.234356	-0.475148	1.57599	-2.42624	0.996019	-2.51635	0.781632	1.18904	1.317	0.39723	0.89332	0.048994	0.17062
	RPP792	[M+H]+	930.426	26.4433	Unknown	Unknown	-0.869699	0.439331	0.328421	0.422761	0.0927604	-0.206533	-0.637463	0.0192299	0.150627	0.305925	-0.0229481	-0.0224113	0.37079	-1.4313	0.78371	0.10585	0.088335
	RPP793	[M+H]+	184.061	7.1978	Unknown	Unknown	1.20796	0.269215	0.256968	0.389117	-0.604125	1.06934	-1.45976	-0.518575	0.200894	-1.73768	1.054	-0.127352	0.39308	-1.3471	0.11748	0.93002	1.1044
	RPP800	[M+H]+	541.155	14.6856	Unknown	Unknown	0.280203	-0.434087	0.831441	1.27215	1.09611	0.928986	-0.231896	-0.587372	0.376688	-3.70574	0.179977	-0.00646789	0.12627	-2.9854	0.078171	1.107	1.6959
	RPP803	[M+H]+	305.186	14.5046	Unknown	Unknown	-3.25139	0.731373	0.0576649	1.18367	-1.17148	0.448142	-0.438145	-1.44769	0.954349	0.763464	1.47168	0.698359	1.606	0.68345	0.42346	0.37318	0.85417
	RPP807	[M+H]+	385.35	28.1846	Unknown	Unknown	-0.374518	-0.36967	0.0261904	-0.183717	-0.613429	-0.0103016	0.0440414	0.649412	0.164493	0.345116	0.0685268	0.253856	58.058	5.8594	0.0037731	2.4233	0.65084
	RPP809	[M+H]+	227.103	8.27399	Unknown	Unknown	1.77571	-0.124683	0.523663	0.909847	-0.631699	-0.0777463	-0.351834	0.231744	-0.395313	-1.94062	0.338203	-0.25727	0.17761	-2.4932	0.13412	0.8725	1.0133
	RPP813	[M+H]+	252.16	13.86	Unknown	Unknown	0.352362	0.896842	0.737881	0.139205	0.971767	0.763491	0.40649	0.188462	-0.304218	-3.78831	-0.37574	0.0117714	0.15713	-2.6699	0.077414	1.1112	1.6475
	RPP815	[M+H]+	307.223	9.81978	Unknown	Unknown	2.36024	1.81611	-1.00527	0.144897	-0.518189	-1.46876	0.815802	0.486214	-1.86099	0.0283906	-0.848819	0.0503763	0.31954	-1.6459	0.5673	0.24619	0.56703
	RPP824	[M+H]+	680.48	28.5658	Unknown	Unknown	-1.30383	0.213818	0.0290015	-0.438791	0.179695	0.652096	0.124857	0.436699	0.143913	-0.410866	0.255731	0.117674	1.0039	0.0056866	0.47684	0.32163	0.28501
	RPP836	[M+H]+	240.269	30.0579	Unknown	Unknown	0.351676	0.329251	0.525616	0.655713	0.30675	0.582061	0.609756	-0.961077	-1.00639	-1.4408	0.351028	-0.303585	0.34927	-1.5176	0.022125	1.6551	1.1738
	RPP838	[M+H]+	76.076	3.58374	Unknown	Unknown	-0.343268	0.342305	0.228703	1.55077	-0.299608	1.33074	-0.990952	-0.523462	0.797711	-3.1268	0.772305	0.261558	0.53051	-0.91454	0.20412	0.69011	1.1987
	RPP841	[M+H]+	331.234	3.89983	Unknown	Unknown	0.549796	0.0636273	-0.654525	1.16356	-2.84882	-0.155412	1.49109	0.957628	-0.580895	-1.46474	0.824566	0.65412	2.2101	1.1441	0.40737	0.39001	0.80287
	RPP846	[M+H]+	272.186	10.9683	Unknown	Unknown	0.530024	-0.40743	0.402632	0.276884	-0.0147717	1.11516	0.533738	1.04094	0.0655227	-3.78703	-0.190758	0.435082	0.89271	-0.16373	0.41473	0.38224	0.81171
	RPP851	[M+H]+	477.262	9.15874	Unknown	Unknown	-1.42799	-0.723998	-0.445185	0.210428	0.414963	-0.19054	-0.0336505	0.497265	0.498178	0.301494	0.532006	0.367029	3.511	1.8119	0.030567	1.5147	0.92256
	RPP855	[M+H]+	298.107	3.84725	Unknown	Unknown	0.574705	1.21877	-0.42951	0.97563	-0.320792	-1.94205	0.49679	-0.892692	-0.688731	0.234136	0.670012	0.103728	0.54338	-0.87997	0.96337	0.016207	0.032749
	RPP856	[M+H]+	274.111	9.16984	Unknown	Unknown	1.08326	0.237185	-0.48832	0.307485	-1.23941	-2.43533	0.557828	0.399201	-2.34916	2.06184	0.672449	1.19297	3.0002	1.5851	0.31331	0.50402	1.0816
	RPP857	[M+H]+	154.069	6.01671	Unknown	Unknown	1.643	0.752463	-0.143493	1.08496	-0.373034	-0.216398	-0.0284731	0.22247	-2.62151	-0.391936	0.282109	-0.210155	0.14499	-2.7859	0.13163	0.88065	1.1722
	RPP858	[M+H]+	246.17	17.3156	Unknown	Unknown	0.232941	0.691494	1.054	1.08652	1.91527	-1.2196	-0.311945	-1.08409	-1.52641	-0.422945	0.0996152	-0.514845	0.020019	-5.6425	0.029494	1.5303	1.6045
	RPP859	[M+H]+	158.081	8.55184	Unknown	Unknown	1.27212	0.247741	0.960785	0.511692	0.486588	0.530977	-0.465579	0.444347	0.0663174	-4.07956	-0.0136898	0.038259	0.1369	-2.8688	0.088811	1.0515	1.7108
	RPP868	[M+H]+	290.196	10.8643	Unknown	Unknown	0.0885528	-0.388106	0.643623	-0.157374	0.447015	1.2251	-1.0578	0.378973	0.274954	-1.05177	-0.152317	-0.250853	0.27201	-1.8783	0.10718	0.96987	0.79307
	RPP869	[M+H]+	138.687	13.7546	Unknown	Unknown	0.88083	0.828544	-1.05453	0.751783	0.0378271	-1.13524	0.845092	-0.0621562	-1.00175	0.925565	-1.15402	0.138051	0.7638	-0.38873	0.84881	0.07119	0.13193
	RPP870	[M+H]+	331.223	14.5677	Unknown	Unknown	1.24863	0.188332	1.12852	0.664951	0.567344	-0.116368	-0.232109	0.0397183	-0.560368	-3.24977	0.554121	-0.233003	0.15638	-2.6769	0.063962	1.1941	1.5707
	RPP874	[M+H]+	204.108	8.19756	Unknown	Unknown	0.799277	0.554651	0.318644	-0.422522	1.00966	0.0302355	-1.36845	-0.793572	0.285981	0.0988823	-0.204208	-0.308577	0.14191	-2.8169	0.042312	1.3735	0.97702
	RPP880	[M+H]+	948.563	2.95142	Unknown	Unknown	1.91363	-0.048026	1.16905	1.62263	0.948173	0.0331664	-2.24434	-2.17517	-0.204293	-2.27211	0.801088	0.456209	0.22111	-2.1772	0.019707	1.7054	2.4057
	RPP883	[M+H]+	371.326	23.55	Unknown	Unknown	0.684416	0.22281	0.684164	0.20199	-0.0914735	0.0915293	-1.70725	0.628232	0.00435492	-0.709432	0.183028	-0.192364	0.43273	-1.2085	0.12633	0.89849	0.76518
	RPP884	[M+H]+	389.217	13.2804	Unknown	Unknown	-2.29585	2.23324	0.9909	1.31664	0.912266	-2.26355	1.51382	-2.15776	0.631881	-2.24183	0.367223	0.993029	0.64294	-0.63725	0.77944	0.10822	0.38127
	RPP889	[M+H]+	244.155	13.4008	Unknown	Unknown	1.10358	0.716491	0.846032	0.285999	0.863401	0.76383	-0.389704	-0.348939	-0.0348132	-3.25939	-0.0852847	-0.461204	2.2077e-05	-15.467	0.014324	1.8439	1.9538
	RPP890	[M+H]+	296.135	9.27531	Unknown	Unknown	0.704696	0.518025	1.45494	0.509203	-0.35932	0.539712	-3.20777	0.974493	-0.0362342	-1.74061	0.412956	0.22991	0.43402	-1.2042	0.13477	0.87039	1.4367
	RPP895	[M+H]+	539.333	13.86	Unknown	Unknown	-0.159846	1.39343	0.166024	0.982094	1.60775	0.852403	0.977698	0.961373	-2.53376	-2.58444	-2.60408	0.941357	0.5759	-0.79612	0.083211	1.0798	2.0658
	RPP897	[M+H]+	437.345	28.7421	Unknown	Unknown	-0.136518	0.316765	0.919178	0.409821	-0.39934	-0.808198	0.116194	0.0176959	0.695799	-0.766582	-0.3412	-0.0236149	0.50415	-0.98807	0.76144	0.11837	0.12873
	RPP899	[M+H]+	460.293	26.388	Unknown	Unknown	0.854924	0.0519289	0.125753	-0.367979	0.247283	0.743153	-0.907245	0.590797	-0.279971	-0.459248	-0.348744	-0.25065	0.29207	-1.7756	0.070623	1.1511	0.70614
	RPP904	[M+H]+	234.135	8.55325	Unknown	Unknown	0.679068	0.273579	0.800564	0.481201	1.3254	0.244203	-2.38166	-1.311	-2.35347	2.13343	-1.03052	1.13921	0.86033	-0.21704	0.13499	0.86969	1.623
	RPP906	[M+H]+	287.197	14.5489	Unknown	Unknown	0.573469	0.0141761	-1.20404	0.724667	-0.0736928	0.354714	-0.274946	-0.20337	-0.354056	-0.372018	0.832224	-0.0171266	0.49927	-1.0021	0.71031	0.14855	0.16609
	RPP909	[M+H]+	188.055	7.8471	Unknown	Unknown	1.31037	0.293507	1.02536	0.186214	1.00914	0.565198	-0.72415	0.372823	-0.108309	-2.56805	-0.85352	-0.508589	0.084949	-3.5573	0.0086396	2.0635	1.8729
	RPP912	[M+H]+	128.018	3.39931	Unknown	Unknown	-0.0675392	0.66862	-1.49633	0.55845	0.97842	0.135798	0.570876	0.594793	-3.16912	0.720005	0.0026262	0.50341	1.0215	0.03073	0.72401	0.14025	0.33169
	RPP920	[M+H]+	333.14	6.26556	Unknown	Unknown	0.641584	0.402184	-1.03941	0.267601	-1.13211	-0.638935	0.227747	1.33764	-0.730135	-0.104172	0.429225	0.338783	1.7793	0.83132	0.26408	0.57827	0.63959
	RPP922	[M+H]+	460.311	11.7565	Unknown	Unknown	0.896893	-0.361488	-0.51996	-0.445645	-0.433609	0.257236	-0.184933	0.815535	-0.163937	0.253154	-0.22716	0.113916	1.0247	0.035141	0.49021	0.30962	0.2588
	RPP929	[M+H]+	160.007	13.8517	Unknown	Unknown	0.696128	0.668211	-1.41942	1.00727	0.152618	-1.31183	0.981421	-0.693423	-1.05351	0.970813	-0.231546	0.233262	0.86582	-0.20787	0.90379	0.043931	0.088325
	RPP930	[M+H]+	309.217	16.9298	Unknown	Unknown	-0.129818	-0.723035	0.687951	0.157142	0.307862	0.943279	-0.309636	0.733678	0.69761	-3.70971	0.797099	0.547578	1.3243	0.40518	0.59744	0.22371	0.53049
	RPP943	[M+H]+	717.06	6.83	Unknown	Unknown	1.36475	0.591299	0.589925	0.167329	-0.30153	0.188831	-0.456255	0.19524	0.553892	-3.55521	0.431509	0.230213	0.48615	-1.0405	0.23152	0.63542	1.1096
	RPP950	[M+H]+	546.727	2.95145	Unknown	Unknown	1.89588	-2.0021	0.539943	0.71387	2.21461	-0.269297	-1.88211	-1.80871	-0.0711106	-0.638106	0.968158	0.338971	0.24368	-2.0369	0.21822	0.66111	1.3196
	RPP952	[M+H]+	268.154	13.0847	Unknown	Unknown	-1.21597	0.741042	0.685555	1.08407	0.568887	0.786014	-0.100931	0.17059	0.419153	-3.43058	0.133974	0.158203	0.22816	-2.1319	0.22972	0.63881	1.1305
	RPP967	[M+H]+	380.191	11.262	Unknown	Unknown	0.811371	1.38478	-0.439347	0.664466	1.20972	-0.947394	0.484401	-0.641587	-2.54907	0.596701	-0.447556	-0.126487	0.26562	-1.9126	0.1684	0.77367	1.145
	RPP972	[M+H]+	229.118	6.43821	Unknown	Unknown	1.41327	1.07322	0.312565	0.396797	0.56194	0.17247	0.732473	-0.71442	-0.477656	-3.48916	0.18428	-0.165786	0.23327	-2.0999	0.066179	1.1793	1.6769
	RPP976	[M+H]+	466.175	24.2906	Unknown	Unknown	-0.300409	-0.932524	-0.338186	-0.736647	0.137042	0.386562	0.289509	0.641877	0.374086	-0.0931656	0.273313	0.298544	3.585	1.842	0.025097	1.6004	0.76122
	RPP980	[M+H]+	323.127	20.4433	Unknown	Unknown	-0.112238	1.84581	1.30154	1.95497	-0.149085	-0.130691	0.800901	-0.716372	-2.06199	-2.35212	-0.093441	-0.287283	0.15698	-2.6713	0.035949	1.4443	2.0097
	RPP999	[M+H]+	246.138	11.6664	Unknown	Unknown	1.46822	0.641942	0.765344	-0.712748	0.422651	-0.233709	0.350862	0.0828661	-1.44462	-0.044228	-1.00333	-0.293248	0.13153	-2.9266	0.09342	1.0296	1.0034
	RPP1006	[M+H]+	472.815	2.89861	Unknown	Unknown	1.62377	0.0766191	-0.207324	0.927266	-0.513959	0.134713	-0.247262	0.656196	-0.0552127	-3.30283	0.612409	0.295618	0.56627	-0.82043	0.34773	0.45876	0.87084
	RPP1009	[M+H]+	302.151	10.0514	Unknown	Unknown	1.1437	0.387349	0.728303	0.579339	0.109155	0.382891	-0.175049	0.255493	0.0822186	-3.22997	-0.0247985	-0.238633	0.10141	-3.3017	0.075146	1.1241	1.4211
	RPP1015	[M+H]+	159.158	2.77573	Unknown	Unknown	1.34457	1.30277	-1.15597	0.51903	0.687461	0.699225	0.209982	-2.51822	-0.661681	0.396249	-0.743571	-0.0798457	0.13316	-2.9087	0.075275	1.1233	1.4494
	RPP1017	[M+H]+	343.161	3.6269	Unknown	Unknown	0.622349	1.11723	0.614757	1.53099	-1.40061	-0.000538438	-0.444441	-0.191253	-0.824158	-0.410123	-0.213033	-0.401163	2.6021e-05	-15.23	0.08309	1.0805	1.0599
	RPP1026	[M+H]+	345.093	6.96967	Unknown	Unknown	1.70426	0.837323	-1.4391	0.883807	-0.12627	-2.42151	1.21393	0.00743536	-2.33552	-0.235957	1.16281	0.748783	0.91462	-0.12875	0.82801	0.081963	0.23956
	RPP1045	[M+H]+	334.131	25.9457	Unknown	Unknown	0.800353	-0.206472	1.42891	0.830029	0.764841	1.22176	-0.950376	-0.258915	0.649348	-3.77338	-0.414163	-0.0919409	0.1287	-2.9579	0.036988	1.4319	2.0648
	RPP1048	[M+H]+	131.118	3.32027	Unknown	Unknown	1.35082	-0.329927	0.782154	-0.268057	1.04407	-0.297489	-1.17422	0.00835484	-0.909294	-1.13623	1.08468	-0.154866	0.34406	-1.5393	0.14015	0.85341	0.97344
	RPP1049	[M+H]+	254.16	8.03978	Unknown	Unknown	-0.184533	-0.500414	-0.237244	0.383773	0.627846	1.46036	-0.37798	0.107559	-1.44806	0.459445	-0.115474	-0.175282	0.2294	-2.1241	0.22201	0.65362	0.66122
	RPP1050	[M+H]+	233.113	5.71571	Unknown	Unknown	1.25197	1.23101	0.0334853	-0.455419	1.09476	-0.572065	0.178659	0.571556	-3.68533	0.745621	-0.713736	0.319488	0.50269	-0.99225	0.28838	0.54004	1.1024
	RPP1056	[M+H]+	370.126	30.592	Unknown	Unknown	0.313009	0.279375	-1.74438	0.277559	0.339361	-1.83623	0.320437	0.619446	0.432008	0.406603	0.197367	0.395446	1.9608	0.97146	0.10611	0.97426	1.0117
	RPP1058	[M+H]+	305.207	7.75575	Unknown	Unknown	0.361818	-0.149587	0.923958	0.420189	0.0679541	0.108479	-0.110839	0.157347	0.336085	-2.32255	0.325911	-0.118768	0.43529	-1.2	0.22063	0.65633	0.73931
	RPP1066	[M+H]+	722.351	8.62179	Unknown	Unknown	1.02102	0.00506559	0.502463	0.788768	-2.62195	0.207942	1.1777	-2.45613	-1.35609	0.622081	1.28188	0.827238	1.5479	0.63033	0.96989	0.013277	0.041252
	RPP1080	[M+H]+	340.233	13.4253	Unknown	Unknown	0.36126	0.215961	0.827409	0.980304	0.24303	1.04841	-0.992468	0.530869	-0.24119	-3.68516	0.584883	0.12669	0.33797	-1.565	0.10027	0.99884	1.5685
	RPP1085	[M+H]+	353.92	5.95521	Unknown	Unknown	1.0246	-0.814606	0.328864	-0.647329	0.285237	-0.375811	0.61147	0.136999	0.0166813	-0.12227	-0.491034	0.0472005	0.49573	-1.0124	0.84065	0.075385	0.084924
	RPP1095	[M+H]+	322.022	3.65399	Unknown	Unknown	0.887583	1.54706	-0.783676	1.38721	0.293359	-0.309926	0.770486	0.990407	-2.16954	-0.865959	-2.25796	0.51095	0.55207	-0.85709	0.1881	0.72562	1.2892
	RPP1103	[M+H]+	188.126	3.8472	Unknown	Unknown	0.915246	-0.402747	-0.278996	1.43158	-1.3149	-1.25654	-1.17279	0.177557	-0.766243	1.93298	0.177008	0.557846	1.2124	0.2779	0.6463	0.18957	0.3867
	RPP1107	[M+H]+	442.4	28.1784	Unknown	Unknown	-0.179429	0.439169	-0.275816	-0.846604	-1.07599	0.146999	0.28996	-0.572566	0.827295	0.567004	0.33818	0.3418	4.033	2.0118	0.078017	1.1078	0.76443
	RPP1139	[M+H]+	86.0966	16.5609	Unknown	Unknown	0.413294	0.221707	0.144812	0.33175	-0.155954	0.396428	0.368038	-2.74649	0.195202	0.366048	0.408719	0.0564502	0.92471	-0.11292	0.40169	0.39611	0.57685
	RPP1140	[M+H]+	319.168	18.6469	Unknown	Unknown	1.1366	-2.35687	-2.33764	0.568424	0.807987	-2.29578	1.30615	-0.38818	0.605905	0.90685	1.16399	0.88256	1.9361	0.95313	0.075958	1.1194	1.9103
	RPP1146	[M+H]+	398.157	1.21227	Unknown	Unknown	0.285449	0.238018	0.509463	0.417996	0.467045	-0.539959	0.256184	-2.6675	0.349958	0.38673	0.260711	0.0359078	0.67232	-0.57277	0.39382	0.4047	0.58794
	RPP1150	[M+H]+	332.227	30.0093	Unknown	Unknown	-1.68846	0.982587	0.805204	0.677752	0.786594	0.371218	-1.91039	-1.0162	0.876853	-0.759581	0.84595	0.028476	0.48334	-1.0489	0.31553	0.50096	0.82553
	RPP1160	[M+H]+	269.149	10.8562	Unknown	Unknown	0.585164	0.806645	0.617798	0.130485	-0.207171	1.05024	-0.303698	0.541864	-0.572554	-2.5169	0.142622	-0.274491	0.21457	-2.2205	0.061896	1.2083	1.2728
	RPP1162	[M+H]+	216.123	12.4898	Unknown	Unknown	1.73063	1.59918	0.279103	0.901015	1.29316	-2.00761	-0.825208	-1.87506	-1.92043	0.763682	-0.11247	0.174005	0.1616	-2.6295	0.11242	0.94915	1.6194
	RPP1187	[M+H]+	415.277	13.0696	Unknown	Unknown	0.0476409	-0.385895	0.903777	-0.00106186	-0.455157	0.17252	-0.259068	0.81509	0.683444	-1.78259	0.172369	0.0889267	1.5657	0.64684	0.83213	0.079809	0.12024
	RPP1189	[M+H]+	344.227	29.1955	Unknown	Unknown	0.174322	0.179408	-0.0130486	-0.0581024	0.186696	0.199156	-2.81109	0.661424	1.27305	-0.693507	0.359212	0.542477	3.8347	1.9391	0.71882	0.14338	0.28519
	RPP1192	[M+H]+	370.126	32.9635	Unknown	Unknown	0.121611	-0.000341537	-0.0508431	0.180818	0.19606	-1.57242	0.344747	0.260224	0.199425	-0.000751899	0.1342	0.187268	2.2584	1.1753	0.21597	0.66561	0.48003
	RPP1197	[M+H]+	288.18	11.3119	Unknown	Unknown	0.52723	-1.14963	1.02262	0.702783	-0.102103	0.85338	-0.614055	0.254372	0.218351	-1.86581	0.32568	-0.172817	0.25706	-1.9598	0.22455	0.64868	0.79114
	RPP1218	[M+H]+	267.134	7.70479	Unknown	Unknown	0.117577	0.868231	0.377497	0.292772	1.64927	0.937954	-0.260532	0.688633	-1.3213	-2.95273	-0.278385	-0.118989	0.16231	-2.6232	0.032073	1.4939	1.8104
	RPP1219	[M+H]+	370.126	33.4378	Unknown	Unknown	0.0599666	-0.635859	-0.14327	-0.460853	-0.189529	0.569962	0.244849	0.138069	0.336382	-0.0341192	-0.0177494	0.132151	1.3516	0.43464	0.17495	0.75709	0.34115
	RPP1229	[M+H]+	86.0966	14.8481	Unknown	Unknown	-0.0280243	-0.464957	0.00544525	-0.0694442	-0.877137	0.539952	0.124804	0.486661	0.560879	0.453849	-0.909913	0.177886	3.3074	1.7257	0.33948	0.46919	0.3815
	RPP1239	[M+H]+	1185.59	13.5703	Unknown	Unknown	1.68825	0.722202	-0.520829	0.438803	0.328168	0.0179714	0.411754	-1.34736	0.0972237	-2.86845	0.808075	0.2242	0.48234	-1.0519	0.19707	0.70539	1.1411
	RPP1260	[M+H]+	178.134	27.755	Unknown	Unknown	0.814627	0.394871	-0.963629	0.683122	-0.757802	0.254748	0.230564	0.828378	0.995515	-0.964108	-1.65391	0.137619	1.0208	0.029729	0.79157	0.10151	0.18173
	RPP1265	[M+H]+	231.17	8.55326	Unknown	Unknown	0.297243	0.663781	1.02798	0.0553609	0.484297	0.645758	0.0142428	0.655604	-0.446164	-3.69041	0.15048	0.141827	0.30311	-1.7221	0.14138	0.84962	1.3544
	RPP1271	[M+H]+	343.295	17.9837	Unknown	Unknown	-1.13497	-0.096717	0.309592	-0.0908811	0.198516	-0.450055	0.937103	-0.757205	0.814766	-0.0519768	0.0434661	0.278366	4.0807	2.0288	0.23306	0.63253	0.53951
	RPP1279	[M+H]+	86.0966	15.2301	Unknown	Unknown	0.230017	0.258143	-0.455945	-0.0224798	-2.52239	0.589531	0.356019	0.405684	0.226876	0.503667	0.107101	0.32378	1.7844	0.83544	0.19907	0.701	0.82051
	RPP1282	[M+H]+	86.0966	15.6518	Unknown	Unknown	0.325752	0.0637261	-0.53586	-0.0672152	-0.262316	0.0951571	-1.21241	0.814312	-0.0586623	0.729174	-0.0261961	0.134536	3.4622	1.7917	0.70209	0.15361	0.16245
	RPP1289	[M+H]+	416.212	12.0771	Unknown	Unknown	0.575937	-0.0121305	0.0413309	-0.160674	0.846612	-0.0266398	-0.3631	0.740082	-0.0326477	-1.53032	0.0570723	-0.13552	0.54458	-0.87679	0.25092	0.60047	0.53948
	RPP1293	[M+H]+	148.083	13.4912	Unknown	Unknown	1.67667	1.55736	-0.372827	-1.82705	1.26824	-1.81487	1.34446	0.486497	-2.4536	1.09686	-1.7521	0.790371	0.82584	-0.27606	0.86617	0.062396	0.208
	RPP1299	[M+H]+	216.123	11.4885	Unknown	Unknown	0.0968847	1.44231	-1.31223	0.457727	0.158109	-1.2589	-1.19071	-1.10138	-1.1553	1.10737	1.42452	1.33159	1.7928	0.84219	0.84622	0.072518	0.17753
	RPP1311	[M+H]+	625.275	15.4711	Unknown	Unknown	0.179508	0.0474116	-0.086581	0.220605	-0.733262	1.1279	-0.282832	-0.886318	-0.0467779	-0.250228	0.773173	-0.0626027	0.49081	-1.0268	0.4613	0.33601	0.32237
	RPP1322	[M+H]+	116.107	3.33786	Unknown	Unknown	1.61032	2.00433	0.616865	0.178837	1.15757	-1.38605	0.884029	-2.77866	-0.780566	-0.366097	-1.11044	-0.0301379	0.15879	-2.6548	0.076421	1.1168	1.7842
	RPP1324	[M+H]+	236.092	17.2152	Unknown	Unknown	-1.42536	-0.794684	1.57634	1.7111	0.00234071	1.77134	-0.992594	-2.30358	1.07243	-2.3974	1.03974	0.740339	0.56362	-0.82721	0.30821	0.51115	1.2122
	RPP1334	[M+H]+	178.134	27.1929	Unknown	Unknown	0.434122	0.036248	-2.18951	0.13742	-0.227306	0.097429	-0.328731	0.572609	0.545714	0.324181	0.295705	0.302117	2.8931	1.5326	0.19674	0.70612	0.73026
	RPP1351	[M+H]+	364.196	11.0999	Unknown	Unknown	1.48653	0.000187389	0.806068	0.831457	0.27976	0.0303399	0.152322	-0.546302	-2.32767	-1.08959	0.661241	-0.28434	0.23691	-2.0776	0.040918	1.3881	1.4653
	RPP1353	[M+H]+	103.087	1.2649	Unknown	Unknown	-0.252081	0.54508	0.253377	0.274045	0.116644	0.169568	-0.296933	0.487103	-2.09622	0.375367	0.441768	-0.0177182	0.95993	-0.058997	0.39598	0.40233	0.47215
	RPP1356	[M+H]+	190.119	3.83218	Unknown	Unknown	1.27207	-0.148076	0.187964	0.917942	-1.46469	0.0109305	-0.304876	0.872472	-0.866192	-0.737465	0.298737	-0.0388165	0.49029	-1.0283	0.59612	0.22466	0.33114
	RPP1367	[M+H]+	79.2643	4.79577	Unknown	Unknown	-0.0503466	0.0673178	-0.583622	-0.42167	-0.194129	-0.185361	0.439087	0.479237	-0.0677755	0.287437	0.000455211	0.22937	21.299	4.4127	0.0066536	2.1769	0.58358
	RPP1392	[M+H]+	1103.9	13.8337	Unknown	Unknown	0.733555	1.27642	-2.57341	0.826073	0.618857	-2.52783	0.957799	0.398723	-0.366928	1.15267	-0.992516	0.496588	0.87	-0.20091	0.50738	0.29467	0.70242
	RPP1417	[M+H]+	216.123	11.6599	Unknown	Unknown	0.965377	-0.00652101	-0.113032	0.558864	0.906191	-0.441012	-1.25213	-0.236701	-2.62523	1.66269	0.0560308	0.52548	0.92338	-0.11501	0.36007	0.44362	0.79779
	RPP1441	[M+H]+	79.2635	7.24633	Unknown	Unknown	-0.197668	-0.412435	-0.0873185	0.173605	0.151626	-0.69444	0.115958	0.520913	0.230569	0.186665	-0.162621	0.175147	3.7789	1.918	0.054857	1.2608	0.45508
	RPP1454	[M+H]+	518.404	27.5355	Unknown	Unknown	0.622258	-0.455564	0.355205	-0.225571	0.64333	-1.3699	1.21431	0.0889931	-1.00223	0.318384	-0.37829	0.189065	1.1172	0.15987	0.75036	0.12473	0.18356
	RPP1481	[M+H]+	290.847	2.94522	Unknown	Unknown	1.25261	0.00531605	0.587858	0.819989	1.18616	0.0487081	-1.32901	-0.866899	0.259227	-2.04686	0.477679	-0.394777	0.18894	-2.404	0.01618	1.791	1.6642
	RPP1482	[M+H]+	442.796	2.93966	Unknown	Unknown	1.10131	0.271237	0.85865	0.882829	-0.088318	0.312784	-0.78603	-0.377112	0.436667	-3.29122	0.767213	-0.0880103	0.35133	-1.5091	0.10344	0.98532	1.4244
	RPP1483	[M+H]+	217.118	7.15779	Unknown	Unknown	1.04253	0.71958	0.329747	0.464603	0.366407	-0.738795	0.271999	0.553225	-0.692666	-1.84213	-0.241123	-0.233378	0.28235	-1.8244	0.11648	0.93373	0.93184
	RPP1484	[M+H]+	360.833	2.93562	Unknown	Unknown	1.25212	0.251509	0.780918	0.501282	-0.591982	0.186541	-0.635131	0.0780483	0.54386	-3.0718	0.704741	-9.99505e-05	0.44667	-1.1627	0.23138	0.63568	1.0148
	RPP1486	[M+H]+	358.201	21.5804	Unknown	Unknown	0.0837274	0.262498	-0.166842	0.300832	-0.520607	0.391255	-0.353349	-0.633843	0.745527	-0.488217	0.395857	-0.016838	1.0993	0.13658	0.66451	0.1775	0.1497
	RPP1487	[M+H]+	428.82	2.93633	Unknown	Unknown	0.896446	0.504496	0.912283	0.512766	-2.1558	0.903659	0.130738	0.532126	0.772796	-4.11797	0.584686	0.523777	0.68214	-0.55187	0.58016	0.23646	0.67149
	RPP1489	[M+H]+	124.923	2.94258	Unknown	Unknown	1.08413	0.104124	0.61858	0.560291	0.456805	0.440108	-0.999086	-0.0865426	0.288982	-2.79634	0.550765	-0.221819	0.25729	-1.9585	0.061291	1.2126	1.3926
	RPP1490	[M+H]+	714.746	2.89863	Unknown	Unknown	0.538939	1.12175	0.565414	-0.60222	-3.37271	1.36354	0.664828	1.07892	0.912515	-3.32167	0.2867	0.763988	1.0327	0.046384	0.89961	0.045944	0.16438
	RPP1491	[M+H]+	437.163	14.5766	Unknown	Unknown	-1.39502	1.01767	0.615739	0.464776	0.966949	0.887832	0.668937	-1.21778	-0.216527	-1.80647	0.216358	-0.202461	0.22397	-2.1586	0.13918	0.85644	1.0914
	RPP1492	[M+H]+	290.676	23.8886	Unknown	Unknown	-1.28459	0.395451	-0.168457	0.944216	-0.252525	0.976492	1.05473	1.07137	-0.107996	-3.36201	0.31039	0.422939	1.2345	0.30398	0.79511	0.099572	0.26051
	RPP1493	[M+H]+	344.859	2.92265	Unknown	Unknown	0.916233	0.864138	0.783485	0.34766	-3.5884	0.936998	0.297625	0.660927	0.889588	-3.53848	0.759295	0.670928	0.85185	-0.23133	0.93362	0.029829	0.11098
	RPP1495	[M+H]+	290.669	7.60204	Unknown	Unknown	-0.116986	-0.469737	-0.798979	0.0776948	-0.108386	-0.113416	0.282652	0.36267	0.432871	0.24773	-0.0491921	0.253078	20.301	4.3435	0.0060753	2.2164	0.6527
	RPP1498	[M+H]+	362.084	11.7433	Unknown	Unknown	-2.86608	1.36037	0.935463	1.13737	-2.86092	0.980752	1.41912	-1.55595	1.13237	-1.95516	1.3577	0.914956	1.0929	0.1282	0.68538	0.16407	0.56022
	RPP1503	[M+H]+	848.628	2.95145	Unknown	Unknown	1.64225	0.774176	1.28536	1.2436	-2.82733	0.683446	-2.75476	0.104044	0.742345	-2.77875	1.12292	0.762694	0.48536	-1.0429	0.37281	0.42852	1.1953
	RPP1504	[M+H]+	302.207	7.15857	Unknown	Unknown	0.777787	0.398793	-0.0909263	-0.0692391	0.245883	-0.615438	0.591499	0.462682	-0.540459	-1.58549	0.420963	0.0039462	1.0398	0.0563	0.5949	0.22555	0.27599
	RPP1508	[M+H]+	158.081	10.2203	Unknown	Unknown	1.20759	1.03224	-0.342686	-0.108987	0.951642	-0.757966	-0.157038	-0.409205	-1.55769	1.1034	-0.851411	-0.109894	0.34575	-1.5322	0.21293	0.67176	0.84556
	RPP1509	[M+H]+	125.986	30.3549	Unknown	Unknown	-0.961722	0.589861	0.171525	0.32394	-0.605331	-0.359874	-0.0851159	0.563739	0.281404	-0.20916	0.147795	0.142939	1.0466	0.065655	0.32012	0.49468	0.35907
	RPP1510	[M+H]+	270.155	4.3215	Unknown	Unknown	0.960039	0.253174	0.490265	0.48544	-0.0638187	0.994552	-0.119024	0.662436	-0.0459948	-2.5377	-0.793631	-0.285742	0.20811	-2.2646	0.054117	1.2667	1.331
	RPP1519	[M+H]+	466.137	14.5263	Unknown	Unknown	0.496482	-0.734923	0.177685	0.159441	1.0613	1.72827	-0.760074	2.27411	-1.08732	-3.6971	-0.652687	1.03482	0.91328	-0.13087	0.30963	0.50916	1.2323
	RPP1520	[M+H]+	204.124	3.83769	Unknown	Unknown	0.68426	0.0545838	-0.583651	0.141549	0.237813	0.582662	-1.33912	0.997298	-1.79246	1.39619	-0.600913	0.221791	1.5376	0.62071	0.51589	0.28744	0.47667
	RPP1522	[M+H]+	202.119	4.94634	Unknown	Unknown	0.761413	-0.165444	-0.125151	-0.0755839	-0.726544	-1.07953	-0.262039	0.81666	0.358672	-0.825109	1.00559	0.317062	3.2804	1.7139	0.24328	0.61389	0.60194
	RPP1523	[M+H]+	432.28	10.1109	Unknown	Unknown	0.309075	0.00188479	-0.312463	0.210159	0.70164	-0.397974	-0.382617	0.387804	-0.180937	0.125144	-0.378947	-0.0827689	0.41954	-1.2531	0.43047	0.36606	0.21858
	RPP1525	[M+H]+	106.951	2.90217	Unknown	Unknown	0.861394	0.733483	0.61054	0.147556	-2.83796	0.846886	0.267218	0.702956	0.87369	-3.52668	0.676526	0.644391	0.98904	-0.015903	0.89757	0.04693	0.15441
	RPP1531	[M+H]+	200.128	15.2267	Unknown	Unknown	0.877306	0.717861	0.444293	0.921321	-0.943132	-1.03818	-0.47096	-0.228371	-0.872874	-1.12561	1.57488	0.143471	0.58039	-0.78491	0.55966	0.25207	0.4179
	RPP1533	[M+H]+	275.165	8.97075	Unknown	Unknown	1.8154	-0.0231564	0.771671	0.0565655	0.166658	0.203395	-0.774194	-0.540845	0.0822075	-0.193031	-1.09874	-0.465925	0.027306	-5.1946	0.013664	1.8644	1.2759
	RPP1540	[M+H]+	245.092	14.0506	Unknown	Unknown	-1.00993	1.37952	0.518914	1.11809	0.0343132	0.873404	0.362493	-0.939336	0.243478	-3.85166	0.91969	0.351019	0.47823	-1.0642	0.25314	0.59664	1.2434
	RPP1544	[M+H]+	360.069	11.3371	Unknown	Unknown	-2.8245	0.543004	0.648695	0.682188	-1.16579	1.14321	1.15815	-0.381563	0.984784	-1.99483	0.681896	0.524748	1.1102	0.15082	0.68971	0.16133	0.41522
	RPP1545	[M+H]+	450.14	13.6932	Unknown	Unknown	-0.940054	-0.443834	-0.229226	-0.348431	0.174845	0.528707	0.11722	2.52404	0.481145	-3.84648	0.556052	1.42602	7.2546	2.8589	0.65447	0.18411	0.53673
	RPP1549	[M+H]+	255.066	13.9186	Unknown	Unknown	2.21781	1.75876	-1.245	-1.09062	1.48982	-0.752094	1.14417	0.353022	-1.25424	-3.41168	0.323111	0.466941	0.41842	-1.257	0.41961	0.37715	1.0149
	RPP1553	[M+H]+	226.144	12.3177	Unknown	Unknown	1.67225	1.12002	-0.446222	-0.924321	0.140528	-1.49544	0.980028	0.688323	-1.47451	-0.549359	0.103426	0.18528	0.6673	-0.58359	0.97179	0.012429	0.028505
	RPP1557	[M+H]+	151.087	18.1594	Unknown	Unknown	0.722105	0.539973	-0.528526	0.428166	0.149711	0.501531	0.179853	-2.91272	0.54886	-0.71387	0.968059	0.116857	0.77457	-0.36853	0.33613	0.47349	0.77351
	RPP1558	[M+H]+	244.154	15.7308	Unknown	Unknown	0.0227953	-0.0503089	1.08452	0.632615	0.540504	0.911874	-0.487179	-0.157005	0.165289	-2.3619	0.0585854	-0.359792	0.07015	-3.8334	0.033356	1.4768	1.3405
	RPP1559	[M+H]+	231.13	3.41687	Unknown	Unknown	1.45843	0.974002	0.617861	1.13056	-0.703368	-0.00369255	0.0692557	0.708738	-3.62906	-0.867476	0.115726	0.129026	0.24463	-2.0313	0.14017	0.85333	1.4821
	RPP1565	[M+H]+	226.144	10.5968	Unknown	Unknown	1.73326	1.68943	-1.71134	0.286101	0.249331	-0.917012	1.49513	0.0832377	-3.26783	0.804247	-1.16817	0.723608	0.78477	-0.34966	0.63531	0.19701	0.56736
	RPP1570	[M+H]+	612.228	13.1816	Unknown	Unknown	1.9319	-0.429424	0.145022	-0.358879	-0.105746	0.659196	-0.989623	1.93375	-0.0838079	-3.50407	0.0223851	0.779297	0.99975	-0.00036292	0.47979	0.31894	0.78593
	RPP1571	[M+H]+	372.756	30.8291	Unknown	Unknown	-0.920143	-0.0857999	-0.0846921	-0.512514	0.55339	0.669147	0.302364	0.486595	0.625744	-0.623453	-0.499777	0.0891389	1.2301	0.29873	0.70563	0.15142	0.16239
	RPP1575	[M+H]+	174.124	4.27935	Unknown	Unknown	0.723248	0.996143	-2.03019	0.238087	-0.179588	-1.0152	1.02295	0.871164	-1.03025	-0.770381	0.767922	0.406094	1.5674	0.64834	0.49017	0.30965	0.54079
	RPP1579	[M+H]+	162.076	5.65782	Unknown	Unknown	0.113893	0.268318	-0.080353	-0.183478	0.787624	-0.0497197	-0.956116	0.0975604	-1.29856	1.59457	-0.406233	0.112496	1.5426	0.62537	0.53204	0.27406	0.36534
	RPP1580	[M+H]+	173.021	5.82582	Unknown	Unknown	1.29093	0.432332	-0.624211	1.08644	0.928523	0.215816	-0.690108	-0.732971	-1.51661	-0.336136	0.389359	-0.443367	0.098492	-3.3438	0.01598	1.7964	1.4207
	RPP1587	[M+H]+	86.0966	30.0359	Unknown	Unknown	0.636196	0.159144	0.0462325	-0.508607	0.422379	0.620413	0.429741	0.375432	-0.887914	-0.146099	-0.963469	-0.183449	0.42732	-1.2266	0.15878	0.79921	0.58697
	RPP1591	[M+H]+	125.986	2.74064	Unknown	Unknown	0.00797876	0.425451	0.667185	0.038923	0.94183	0.848447	0.0240111	1.4665	-0.0962656	-2.94887	-1.72659	0.351401	0.62869	-0.66957	0.17368	0.76025	1.25
	RPP1592	[M+H]+	839.642	2.95147	Unknown	Unknown	1.70677	0.594955	1.09965	0.940151	-2.61215	0.697752	-2.5334	0.188007	0.870159	-2.55943	0.900438	0.707106	0.52899	-0.91868	0.40326	0.39442	1.0355
	RPP1600	[M+H]+	340.085	19.0333	Unknown	Unknown	-0.709822	0.862908	1.18644	0.957435	-0.18751	0.66791	0.665261	-0.610066	0.368248	-4.00507	0.476512	0.327753	0.50012	-0.99965	0.26943	0.56956	1.185
	RPP1615	[M+H]+	226.954	2.89866	Unknown	Unknown	0.452296	0.823049	-0.723234	-0.642303	-2.82748	1.28862	1.27264	1.24454	0.862327	-2.77075	0.0751283	0.945173	1.716	0.77904	0.54967	0.2599	0.69504
	RPP1616	[M+H]+	303.247	30.0597	Unknown	Unknown	0.0645264	-0.38277	-0.240547	0.113228	-0.161537	-0.0783078	-0.7201	0.861593	0.389085	-0.0745764	0.0962873	0.13312	8.3236	3.0572	0.33732	0.47196	0.29243
	RPP1617	[M+H]+	300.194	9.4861	Unknown	Unknown	1.06674	0.736568	1.12197	0.12012	0.416531	0.648109	-1.33843	0.204664	-0.39372	-1.23943	-0.723036	-0.620089	0.049817	-4.3272	0.00062605	3.2034	1.7536
	RPP1619	[M+H]+	374.253	12.4184	Unknown	Unknown	1.247	0.729751	1.55962	0.708509	-0.0391626	0.72881	-0.273574	-0.0842294	-0.448636	-3.92923	-0.00421053	-0.194652	2.0327e-05	-15.586	0.03255	1.4875	2.1053
	RPP1621	[M+H]+	470.178	31.1057	Unknown	Unknown	-0.567668	-1.33523	0.422056	0.75971	0.226227	0.422435	0.190696	-0.0885477	0.0652141	0.0861346	-0.195518	0.0144864	0.1948	-2.36	0.94234	0.025791	0.030918
	RPP1623	[M+H]+	804.649	2.95143	Unknown	Unknown	1.80348	0.722319	1.21782	1.38421	-2.2075	0.591884	-2.12986	-2.06592	0.88112	-2.15552	0.999663	0.958309	0.49638	-1.0105	0.22364	0.65046	1.4985
	RPP1627	[M+H]+	139.098	2.79318	Unknown	Unknown	0.0925646	-0.260982	-0.842893	0.177845	1.74516	-0.186877	0.740994	0.828283	0.396074	-3.31498	0.0940818	0.530726	1.285	0.36182	0.75054	0.12462	0.30925
	RPP1629	[M+H]+	141.091	9.98374	Unknown	Unknown	-2.22735	-0.54487	0.44468	1.65518	0.832239	0.227408	-2.12023	0.212525	-1.12953	1.05954	1.01068	0.579724	0.90599	-0.14244	0.86797	0.061496	0.16524
	RPP1636	[M+H]+	1068.56	2.95148	Unknown	Unknown	1.45201	0.788467	0.754273	0.352717	-2.94462	0.82749	-0.74841	0.213619	0.884216	-2.88724	0.8328	0.474684	0.57614	-0.79552	0.64897	0.18778	0.52493
	RPP1638	[M+H]+	1169.83	13.5527	Unknown	Unknown	0.566402	1.23778	-2.43686	0.888924	0.841888	-1.21402	0.251251	-0.171175	-0.545522	1.0247	-0.589092	0.145721	0.40218	-1.3141	0.95359	0.02064	0.049441
	RPP1639	[M+H]+	364.248	30.9947	Unknown	Unknown	-1.78782	0.0399398	-0.191064	0.157928	0.33682	0.182007	0.250988	-0.578375	0.571689	0.364482	0.406771	0.246634	2.568	1.3607	0.27367	0.56277	0.53852
	RPP1644	[M+H]+	315.228	4.26881	Unknown	Unknown	1.29758	0.0588477	1.35819	-0.471894	1.17003	1.11689	-0.767193	0.319405	0.0860126	-3.55418	-0.466822	-0.146869	0.081072	-3.6247	0.045415	1.3428	1.9326
	RPP1648	[M+H]+	222.097	3.60812	Unknown	Unknown	0.580786	0.791679	-0.479781	0.584635	0.0939703	-0.143405	0.270178	-0.0936394	-1.62946	-0.886125	0.968453	-0.057288	0.60392	-0.72757	0.28599	0.54365	0.60921
	RPP1652	[M+H]+	166.077	3.89997	Unknown	Unknown	0.550054	-0.0686335	-0.283256	0.676884	-0.963625	-0.0348586	0.38384	0.539345	-1.27206	-0.141301	0.516784	0.0968317	1.2525	0.32482	0.91382	0.039137	0.052664
	RPP1670	[M+H]+	381.079	10.5401	Unknown	Unknown	0.44039	0.542597	0.738113	-0.00215764	0.460868	0.755933	0.263486	1.04711	-0.218405	-3.78437	-0.516365	0.272803	0.53897	-0.89173	0.19402	0.71216	1.2525
	RPP1678	[M+H]+	1171.21	14.2639	Unknown	Unknown	-0.694055	0.54367	-0.484574	-0.191112	-1.66452	0.545225	0.518194	0.158763	-0.624097	1.46602	-0.0242759	0.450756	2.3819	1.2521	0.17409	0.75922	0.83
	RPP1679	[M+H]+	455.168	13.9427	Unknown	Unknown	0.67721	0.885973	-0.156877	1.31588	0.251582	-0.977859	0.712421	-2.02538	-0.959843	0.713779	-0.390041	-0.0468523	0.45558	-1.1342	0.24957	0.6028	0.85157
	RPP1680	[M+H]+	588.374	14.5218	Unknown	Unknown	-2.73161	-0.300371	0.973729	0.165581	-2.72561	1.33231	-0.556995	0.211941	0.828225	-0.444531	2.19057	1.05677	1.7347	0.79466	0.22266	0.65236	1.402
	RPP1697	[M+H]+	209.059	17.3053	Unknown	Unknown	-1.86186	1.12794	-0.440357	1.61828	-0.485348	0.1226	-1.7758	-1.7097	1.16694	-1.80233	2.19236	1.84727	1.8149	0.85986	0.97766	0.0098111	0.034669
	RPP1698	[M+H]+	264.106	11.2119	Unknown	Unknown	1.22246	0.380484	0.321904	0.316811	0.727192	0.482453	-0.264241	0.477388	-0.0995554	-3.48063	0.103414	-0.187683	0.1683	-2.5709	0.087905	1.056	1.4725
	RPP1702	[M+H]+	215.049	8.80682	Unknown	Unknown	2.426	0.924962	1.57376	0.120516	1.01958	-0.139964	-0.177082	0.625177	-2.76903	-2.82147	-0.81411	0.03166	0.10831	-3.2067	0.019955	1.7	2.5279
	RPP1704	[M+H]+	286.165	12.0735	Unknown	Unknown	-0.0968011	0.0610594	0.960578	1.31245	0.584931	0.573689	-0.0919337	0.188002	-0.729608	-3.45616	0.605764	0.0880287	0.25248	-1.9858	0.10855	0.96438	1.4489
	RPP1712	[M+H]+	303.247	30.6418	Unknown	Unknown	0.0328251	0.037445	0.249425	-0.259349	0.138936	-0.0306118	-0.473629	0.595312	0.57356	-0.941149	0.0764077	0.0008283	2.7169	1.442	0.82955	0.081155	0.071964
	RPP1713	[M+H]+	218.158	17.0745	Unknown	Unknown	-1.44831	-0.488918	0.216817	0.0573199	0.106008	0.093499	0.12624	0.256132	0.314709	0.427202	0.0939853	0.245316	3.0898	1.6275	0.096689	1.0146	0.62445
	RPP1714	[M+H]+	226.071	9.99041	Unknown	Unknown	2.0975	0.292741	0.407481	0.134216	0.96375	0.490376	-0.585832	1.29315	-1.59656	-3.17312	-0.482222	0.158521	0.33099	-1.5951	0.060392	1.219	1.8713
	RPP1728	[M+H]+	184.097	12.7169	Unknown	Unknown	1.10504	1.1893	0.153315	0.0540722	0.277493	1.74561	1.07549	-2.04554	-1.10716	-0.102601	-2.13739	-0.207633	0.2377	-2.0728	0.026811	1.5717	1.9305
	RPP1740	[M+H]+	266.033	19.5611	Unknown	Unknown	0.862949	0.390878	0.550461	0.487528	0.625796	0.359994	0.0150704	0.589566	-0.386923	-3.81713	0.184007	0.137799	0.28267	-1.8228	0.13443	0.87149	1.3984
	RPP1746	[M+H]+	394.289	18.1024	Unknown	Unknown	-0.20366	-0.140447	-1.17661	0.563124	0.0452373	-0.41237	0.344493	0.225565	0.375015	0.502027	-0.351488	0.229118	2.755	1.4621	0.12512	0.90266	0.5652
	RPP1751	[M+H]+	721.849	8.60601	Unknown	Unknown	1.09573	0.246106	-0.0049692	0.454648	-0.760132	-0.229137	0.686241	-3.53858	-0.243978	0.60078	1.05232	0.640965	1.6589	0.73026	0.72837	0.13765	0.34228
	RPP1754	[M+H]+	1167.27	13.9918	Unknown	Unknown	0.875549	0.550986	-1.02906	-0.271258	0.120587	-0.441419	0.98087	-0.339811	-0.184152	0.793349	-1.21785	0.162207	1.2516	0.3238	0.88414	0.053477	0.083033
	RPP1755	[M+H]+	127.122	2.81083	Unknown	Unknown	0.0435184	-0.716207	1.76172	1.2458	0.071039	-1.84457	-1.78343	-0.101688	-1.75168	1.39292	0.801076	0.881503	0.98509	-0.021678	0.81447	0.089123	0.23948
	RPP1764	[M+H]+	318.118	2.92877	Unknown	Unknown	1.00039	-1.37396	0.750385	0.0135514	0.222385	0.263323	-1.04679	-0.0097482	0.611227	-0.428358	0.0889309	-0.0913391	0.3112	-1.6841	0.4901	0.30972	0.37378
	RPP1765	[M+H]+	732.546	19.9239	Unknown	Unknown	0.298595	-0.201903	-0.419953	-0.584989	0.391091	0.665233	0.146328	0.0291772	0.595953	-0.653315	-0.254949	-0.0112704	0.56939	-0.8125	0.85594	0.067555	0.063177
	RPP1772	[M+H]+	219.134	8.71061	Unknown	Unknown	0.669181	-0.142091	0.617471	0.32987	-0.407113	0.965726	-0.944427	0.385723	0.532002	-2.19399	0.31218	-0.124531	0.47631	-1.07	0.18885	0.72389	0.86741
	RPP1781	[M+H]+	306.191	10.4405	Unknown	Unknown	-0.0252526	-0.0344039	1.10669	0.415736	0.55187	1.21136	-1.5318	0.426025	0.773946	-3.60913	0.431941	0.283027	0.58282	-0.77887	0.17314	0.76161	1.3764
	RPP1789	[M+H]+	178.053	8.9485	Unknown	Unknown	2.57719	1.85641	-0.981845	-0.354735	1.13416	-2.10826	0.895203	-0.0329627	-2.03191	0.591041	-2.10478	0.560492	0.36761	-1.4438	0.45991	0.33733	0.90575
	RPP1792	[M+H]+	388.853	2.9045	Unknown	Unknown	1.61173	0.559349	0.0649239	1.164	-1.013	0.463295	-0.250535	0.82578	-0.30094	-3.23273	-0.0265696	0.134699	0.24863	-2.0079	0.19602	0.70771	1.2161
	RPP1799	[M+H]+	231.098	4.4796	Unknown	Unknown	0.30152	0.657536	0.932034	0.769341	0.626958	0.820478	-0.847761	0.84548	-0.719074	-3.62274	0.179619	0.0566133	0.26334	-1.925	0.060198	1.2204	1.7526
	RPP1802	[M+H]+	185.129	8.47436	Unknown	Unknown	0.561964	-1.8563	-1.83933	-0.79797	-0.156182	-1.80237	1.59121	3.0404	-1.73058	0.68165	0.286486	2.02102	13.559	3.7612	0.032869	1.4832	2.5131
	RPP1805	[M+H]+	279.101	10.6894	Unknown	Unknown	2.30001	2.37117	-0.724738	-2.05595	1.15372	-1.26094	1.06298	-0.440839	-1.9542	0.868291	-2.02433	0.70482	0.45256	-1.1438	0.55223	0.25788	0.76084
	RPP1822	[M+H]+	398.157	0.237368	Unknown	Unknown	-1.15054	0.15946	0.675561	0.416315	0.400348	0.40901	0.475374	0.390605	-0.937138	-1.33762	0.53068	-0.0320507	0.67778	-0.56111	0.4893	0.31042	0.38832
	RPP1836	[M+H]+	398.275	14.633	Unknown	Unknown	-0.0912112	-0.672589	1.09698	1.37633	-1.30207	1.34616	-1.81133	0.430891	0.708325	-2.80714	1.17837	0.547286	0.75007	-0.4149	0.4859	0.31345	0.74818
	RPP1839	[M+H]+	167.093	3.47831	Unknown	Unknown	-0.133847	0.0856149	0.830019	0.105813	0.885762	0.636527	0.442898	-0.0161857	0.503952	-3.67277	0.0703242	0.261896	0.50284	-0.99183	0.26675	0.5739	1.0282
	RPP1851	[M+H]+	333.052	13.4253	Unknown	Unknown	2.44159	1.69515	-1.89237	-1.88301	0.277552	-1.85531	2.21527	-0.571271	-0.465199	0.677474	-1.85203	1.21216	0.92991	-0.10483	0.69269	0.15946	0.51898
	RPP1855	[M+H]+	155.03	2.69661	Unknown	Unknown	0.735239	0.0822686	-0.0812713	0.79604	0.0945409	0.114606	0.293456	0.88544	0.1526	-3.21692	-0.174767	0.318771	0.90541	-0.14336	0.37202	0.42944	0.74299
	RPP1856	[M+H]+	1096.72	13.781	Unknown	Unknown	1.16568	1.21338	-0.428456	0.348969	-0.987814	-0.557989	0.62035	0.0438262	-0.760861	0.627633	-1.28534	0.000620784	0.47376	-1.0778	0.62028	0.20742	0.3216
	RPP1868	[M+H]+	416.267	26.4972	Unknown	Unknown	-0.347448	-0.258143	-0.113641	-0.0836773	-0.183701	0.556561	-0.255925	0.54196	0.947642	-1.29004	0.33532	0.151091	3.5499	1.8278	0.68551	0.16398	0.18348
	RPP1875	[M+H]+	437.29	13.175	Unknown	Unknown	-1.19639	-0.715858	0.716077	0.493136	0.136221	-0.470184	0.665176	-0.0435495	0.819862	-0.64309	0.0205682	0.218032	1.2811	0.35736	0.37508	0.42588	0.44244
	RPP1877	[M+H]+	326.182	10.8404	Unknown	Unknown	0.865901	0.392661	1.14972	0.456416	0.298191	0.938657	-0.290847	0.0809713	0.100722	-3.71547	-0.1978	-0.0791197	0.044315	-4.4961	0.05381	1.2691	1.7499
	RPP1879	[M+H]+	635.296	15.8363	Unknown	Unknown	-0.661	-0.60663	-0.259564	0.435369	-0.207743	0.478526	1.33381	-0.619937	-0.401726	-0.0348008	0.31111	0.232581	2.0543	1.0386	0.44698	0.34971	0.3503
	RPP1885	[M+H]+	660.468	26.7081	Unknown	Unknown	-0.478008	-0.514972	-0.150035	0.250636	-0.0631317	-0.395593	0.0449398	0.157321	0.351837	0.65747	-0.0924583	0.231996	5.7577	2.5255	0.018798	1.7259	0.57645
	RPP1904	[M+H]+	294.693	29.7488	Unknown	Unknown	0.529463	-0.0956751	-0.184346	-0.303264	-0.6902	-0.0940226	-0.311544	-0.29714	0.828138	-0.437619	0.860283	0.195927	3.5585	1.8313	0.35673	0.44766	0.35756
	RPP1906	[M+H]+	433.241	26.8943	Unknown	Unknown	-0.335225	-0.112424	0.0442938	0.0521125	-0.597599	-0.314416	0.325451	0.0379345	0.623746	0.382275	-0.323811	0.217661	16.451	4.0401	0.031242	1.5053	0.53897
	RPP1908	[M+H]+	401.856	33.1129	Unknown	Unknown	0.036578	0.0742449	0.3576	0.883459	0.365207	0.86215	-2.55253	0.422729	-0.122274	-0.863927	0.680395	-0.143629	0.42772	-1.2253	0.11656	0.93347	1.1004
	RPP1911	[M+H]+	272.113	11.204	Unknown	Unknown	0.279066	-0.211028	0.951473	1.4914	0.906684	0.534737	-0.0923477	0.424891	-0.466898	-2.74912	-0.874509	-0.194347	0.10207	-3.2923	0.028178	1.5501	1.6863
	RPP1936	[M+H]+	364.248	9.57382	Unknown	Unknown	-0.625882	0.306699	-0.669383	0.680588	0.464214	0.154493	1.00283	0.735496	-2.32376	0.879748	-0.909962	0.30492	1.82	0.86397	0.86286	0.064059	0.13257
	RPP1940	[M+H]+	166.075	5.7971	Unknown	Unknown	0.338156	0.411634	-0.593942	-0.0769116	-0.475049	0.329806	0.103797	0.359683	-0.0396146	-0.983308	0.580254	0.0454972	1.0089	0.012795	0.93954	0.027084	0.028291
	RPP1950	[M+H]+	72.668	19.3408	Unknown	Unknown	0.45799	-0.0889425	0.14799	-1.14331	1.31023	-0.967077	-0.619112	0.265399	0.311363	0.555943	-0.310082	0.0796121	0.63267	-0.66049	0.82414	0.083997	0.1208
	RPP1964	[M+H]+	1160.39	13.7372	Unknown	Unknown	1.06616	1.78311	-0.376491	-0.0643682	0.811986	0.214967	0.416587	-0.453744	-0.96266	-0.557928	-1.39934	-0.478276	0.10749	-3.2177	0.018977	1.7218	1.4657
	RPP1969	[M+H]+	351.194	29.7487	Unknown	Unknown	0.0475698	-0.871506	-0.669262	0.567609	0.718442	-0.612889	-0.138443	0.792959	-0.0814679	0.194961	-0.0952903	0.147318	0.85125	-0.23235	0.40173	0.39607	0.34987
	RPP1977	[M+H]+	72.6698	15.8274	Unknown	Unknown	-0.677183	1.21354	0.77827	-1.20733	0.524973	-0.0729545	-1.21418	-0.172928	1.22188	0.298043	-0.77114	0.0790122	0.63532	-0.65445	0.72323	0.14072	0.23863
	RPP1980	[M+H]+	195.123	14.7033	Unknown	Unknown	-0.543071	0.194388	-0.248331	-0.0592956	-0.917926	-0.264659	0.0187594	0.490252	0.372367	0.153964	0.494152	0.309401	9.4558	3.2412	0.0058396	2.2336	0.78457
	RPP1990	[M+H]+	1036.58	13.5439	Unknown	Unknown	1.62451	0.927454	0.0369708	-0.0252418	0.247628	-2.84921	1.29243	0.727179	-2.76507	0.359461	-0.252485	0.676377	1.0772	0.10724	0.98857	0.0049937	0.016167
	RPP2023	[M+H]+	185.032	3.24119	Unknown	Unknown	2.33343	-0.635294	1.40901	-0.0798476	-1.57553	1.24181	-1.48467	-1.40983	-0.389046	-1.5147	1.29847	0.806205	0.42227	-1.2437	0.27854	0.55512	1.1492
	RPP2043	[M+H]+	103.087	33.1215	Unknown	Unknown	0.281853	-0.483636	-0.321282	0.116541	-0.0498922	0.527178	0.27277	0.300456	-0.781544	0.519044	-0.397042	0.0155527	1.1969	0.25928	0.9274	0.032733	0.030191
	RPP2045	[M+H]+	254.164	18.774	Unknown	Unknown	0.00566372	-0.344871	-0.393801	-0.875239	0.616333	0.129533	0.398967	1.01449	-0.256223	-1.26123	0.717121	0.249254	3.1665	1.6629	0.4802	0.31857	0.36794
	RPP2049	[M+H]+	310.155	18.199	Unknown	Unknown	0.89616	0.590147	0.367614	0.423127	0.619022	0.441159	-0.332557	-3.3157	0.623854	-0.935724	0.494769	0.128126	0.3736	-1.4204	0.095549	1.0198	1.4238
	RPP2052	[M+H]+	219.134	6.56128	Unknown	Unknown	3.25955	-0.669505	-0.00574548	0.463761	-1.73899	-1.7064	0.545015	1.1519	-0.450375	0.332597	-1.70258	0.520778	0.68495	-0.54593	0.88091	0.055068	0.16952
	RPP2074	[M+H]+	413.266	28.7607	Unknown	Unknown	0.33606	-0.396893	-1.72175	-0.253569	-1.01274	-0.0464436	0.693404	1.52373	0.327204	-0.343493	0.30316	0.591326	10.23	3.3548	0.024981	1.6024	1.3206
	RPP2131	[M+H]+	304.175	7.87871	Unknown	Unknown	-0.723299	-1.26319	0.397138	-0.635141	0.576005	0.618992	0.99095	1.44002	0.374184	-2.31946	-0.210451	0.754254	2.2356	1.1606	0.6027	0.2199	0.43924
	RPP2136	[M+H]+	72.6712	2.36107	Unknown	Unknown	-1.05599	0.21765	0.220315	-0.919159	0.647007	-0.369076	1.05866	0.790649	-0.372989	0.280604	-0.789422	0.291759	2.2319	1.1583	0.3165	0.49963	0.53727
	RPP2156	[M+H]+	262.176	7.15988	Unknown	Unknown	0.582677	0.79055	0.419879	0.407338	0.483123	-0.692066	0.212757	0.628692	-0.872235	-1.68663	-0.0642437	-0.209839	0.31358	-1.6731	0.12768	0.89389	0.84968
	RPP2157	[M+H]+	292.845	2.95142	Unknown	Unknown	1.07755	0.0335395	0.558238	0.972485	1.37404	-0.0538721	-1.35588	-0.497851	0.15652	-2.30266	0.43192	-0.39402	0.14655	-2.7706	0.019881	1.7016	1.6904
	RPP2158	[M+H]+	762.668	2.95148	Unknown	Unknown	1.57686	0.492645	1.20005	1.10233	-2.16348	0.407579	-1.5006	-0.0277229	0.814294	-2.97607	0.896711	0.177401	0.39512	-1.3396	0.31696	0.499	1.1161
	RPP2159	[M+H]+	694.68	2.95145	Unknown	Unknown	1.55076	0.105215	1.02907	1.31982	-0.00705387	-0.0723185	-1.51145	-0.646236	0.253472	-2.70141	0.858576	-0.178449	0.27769	-1.8485	0.055267	1.2575	1.6748
	RPP2160	[M+H]+	846.63	2.95147	Unknown	Unknown	1.60453	0.543353	1.23057	1.27109	-1.18282	0.613797	-3.22511	-0.124429	0.79937	-3.24976	1.0227	0.696706	0.47856	-1.0632	0.16994	0.76971	1.741
	RPP2162	[M+H]+	133.061	3.95267	Unknown	Unknown	-1.19064	-1.27045	0.00938189	0.516058	0.984871	0.75473	-0.581578	0.625414	0.337868	-1.28814	0.921907	0.18058	0.91202	-0.13286	0.90306	0.044281	0.083644
	RPP2170	[M+H]+	290.683	16.1262	Unknown	Unknown	-0.00749542	-0.051362	0.0926151	0.157075	-0.0887981	0.27159	-1.9246	0.511537	0.422366	0.269622	0.287428	0.0600193	2.9751	1.5729	0.75103	0.12434	0.15941
	RPP2173	[M+H]+	290.671	25.4272	Unknown	Unknown	-1.75006	-0.0703348	-0.198868	0.0307311	0.174723	0.271919	0.418192	0.46208	0.242714	0.174763	-0.0127802	0.256923	3.2564	1.7033	0.13308	0.8759	0.65785
	RPP2175	[M+H]+	250.159	3.67157	Unknown	Unknown	1.1758	-1.48525	-0.271232	-0.311754	0.416265	0.8884	-0.607756	1.14988	0.410621	-1.53462	0.0601001	0.109546	0.69751	-0.51972	0.80589	0.093725	0.17588
	RPP2176	[M+H]+	998.579	2.95148	Unknown	Unknown	1.57715	0.662115	1.17984	0.958443	-2.80385	0.687423	-2.7299	0.385278	0.945155	-2.75435	1.05164	0.841062	0.63636	-0.65208	0.46666	0.331	0.96472
	RPP2193	[M+H]+	147.077	30.1439	Unknown	Unknown	-0.998846	-0.1413	-0.0513313	-0.0658005	0.0655209	0.216473	-0.211684	0.394147	0.518575	-0.0887982	0.197352	0.165693	4.5231	2.1773	0.14971	0.82474	0.41611
	RPP2205	[M+H]+	273.15	8.54873	Unknown	Unknown	1.22995	0.342525	0.7085	0.276489	0.541377	0.0495159	-0.180854	0.187095	-0.51819	-1.84143	-0.35067	-0.44431	0.059453	-4.0721	0.0096591	2.0151	1.3433
	RPP2213	[M+H]+	203.139	7.85236	Unknown	Unknown	-0.0388607	0.499477	-0.125049	1.05231	-0.148981	0.350384	-0.825071	0.137714	-0.766642	0.10441	-0.00323528	-0.236454	0.12732	-2.9735	0.069121	1.1604	0.67807
	RPP2214	[M+H]+	256.128	8.85809	Unknown	Unknown	0.819655	0.304532	1.17137	0.305271	0.597396	0.816918	-0.513301	0.546413	-0.149629	-3.99075	0.056406	0.0357203	0.15905	-2.6525	0.082148	1.0854	1.7131
	RPP2233	[M+H]+	265.097	18.1611	Unknown	Unknown	1.36152	0.519071	-0.39661	0.198693	0.252176	0.353829	-0.857532	-1.27256	0.709822	-1.96569	1.09323	0.0040518	0.67298	-0.57136	0.18652	0.72927	0.97648
	RPP2243	[M+H]+	304.074	8.41104	Unknown	Unknown	0.402841	0.261638	0.580004	0.28352	0.751207	1.94636	-0.76472	0.228247	0.00881717	-4.00798	0.29983	0.0102348	0.12949	-2.9491	0.081287	1.09	1.8029
	RPP2253	[M+H]+	317.198	29.665	Unknown	Unknown	0.648912	0.11586	-0.132843	0.403817	-0.925096	0.370451	0.59618	-0.0347761	0.49351	-0.866495	-0.632313	-0.0372073	0.70806	-0.49806	0.63829	0.19498	0.20526
	RPP2265	[M+H]+	275.16	6.69309	Unknown	Unknown	0.753027	-0.463289	-0.414146	-0.0248202	0.918797	0.417209	0.0368749	0.726575	0.0436616	-1.78014	-0.12259	-0.0911573	0.38637	-1.3719	0.36556	0.43704	0.50634
	RPP2273	[M+H]+	242.123	13.3859	Unknown	Unknown	1.08928	0.0306842	0.107088	0.0808317	0.141797	0.251843	0.0486425	0.145797	-0.49622	-0.638121	-0.483843	-0.277784	0.11431	-3.1289	0.021864	1.6603	0.72596
	RPP2275	[M+H]+	564.358	10.9089	Unknown	Unknown	-0.0729825	-0.966254	0.311131	-0.3044	-0.184477	0.755193	-0.0461105	-0.160943	0.361298	0.0408627	0.183647	0.083036	0.62723	-0.67292	0.55053	0.25922	0.19702
	RPP2280	[M+H]+	207.085	14.3502	Unknown	Unknown	0.265387	1.87604	1.73944	0.676762	1.40475	-1.15933	0.59001	-3.16177	-0.537885	-1.55148	-0.0418663	-0.10006	0.098969	-3.3369	0.051621	1.2872	2.0492
	RPP2286	[M+H]+	289.212	12.4425	Unknown	Unknown	0.218362	-0.971854	-0.0854884	0.023963	0.832663	-0.593936	-0.83432	0.420333	-0.133396	0.170564	0.803558	0.14955	1.4363	0.52232	0.58744	0.23103	0.24588
	RPP2291	[M+H]+	260.149	9.78465	Unknown	Unknown	0.455334	-0.339439	1.3518	0.319959	0.285428	0.807921	-0.946936	0.333857	-0.231157	-1.45017	-0.176483	-0.410111	0.10369	-3.2696	0.019499	1.71	1.2292
	RPP2296	[M+H]+	307.122	3.89997	Unknown	Unknown	0.0412986	0.821401	-0.363163	1.38595	-0.462263	-0.483242	-2.81464	-0.188403	-0.413133	1.36122	0.566614	0.548366	1.1012	0.13907	0.65027	0.1869	0.40105
	RPP2298	[M+H]+	387.162	9.43332	Unknown	Unknown	-0.548148	-3.30328	-0.325911	0.677458	-0.50248	0.400234	0.70776	0.420668	0.51212	0.804735	0.547107	0.609738	3.3422	1.7408	0.065619	1.183	1.5369
	RPP2314	[M+H]+	420.15	11.1901	Unknown	Unknown	2.96695	-0.575463	-1.66426	-0.33126	0.38276	0.426829	-1.58677	2.61847	-1.56419	-1.60963	-1.62724	2.56381	1.3722	0.45652	0.71949	0.14298	0.51436
	RPP2322	[M+H]+	453.125	4.38085	Unknown	Unknown	1.70164	1.82472	-1.07048	-0.308428	0.622285	0.242826	1.70926	-2.54481	-1.20489	-2.63668	0.666346	0.998205	0.76827	-0.38031	0.28901	0.53909	1.2853
	RPP2323	[M+H]+	259.093	3.51667	Unknown	Unknown	1.77476	1.54009	-0.545559	0.0541431	0.221688	-0.767607	0.23293	0.429912	-1.71405	-0.752692	-0.232722	-0.240889	0.18462	-2.4374	0.18632	0.72974	0.97171
	RPP2328	[M+H]+	337.969	2.71429	Unknown	Unknown	1.37111	0.30694	0.157682	0.997267	0.136693	0.695549	-0.383414	1.1404	-1.37845	-3.33095	0.100229	0.186939	0.3895	-1.3603	0.098636	1.006	1.5638
	RPP2332	[M+H]+	436.342	30.9959	Unknown	Unknown	-0.772632	-0.181617	0.449364	-2.17999	0.0923914	0.559316	0.279978	0.494429	0.455963	0.310055	0.154566	0.338178	1.8465	0.88476	0.13771	0.86103	0.86746
	RPP2336	[M+H]+	255.944	30.3549	Unknown	Unknown	-0.214107	-0.595811	-0.162783	0.00694248	0.167068	0.16862	0.821449	0.384063	0.262404	-0.309538	-0.654088	0.125781	4.6508	2.2175	0.40902	0.38826	0.26882
	RPP2339	[M+H]+	262.165	8.96717	Unknown	Unknown	0.820077	-0.33076	1.10694	0.390653	0.212928	0.863045	-0.655385	0.549927	0.0713446	-2.85128	0.0443278	-0.22182	0.19615	-2.35	0.087855	1.0562	1.3068
	RPP2342	[M+H]+	902.394	26.4616	Unknown	Unknown	-0.215356	-0.29941	0.0722993	-0.400817	0.602533	0.342475	0.398107	0.224781	0.455872	-0.549575	-0.627692	-0.00321765	1.0604	0.084614	0.89526	0.048049	0.043401
	RPP2343	[M+H]+	1198.59	13.8862	Unknown	Unknown	1.92274	-1.24938	-1.03722	0.892247	0.859294	0.588196	0.42058	0.948513	-1.9956	-0.590143	-0.712318	-0.0469087	0.32121	-1.6384	0.33761	0.47158	0.84302
	RPP2347	[M+H]+	364.248	33.6396	Unknown	Unknown	-1.75999	-0.0531969	0.0310641	-0.130107	0.0167446	0.264055	0.197943	0.490071	0.317256	0.0401714	0.313913	0.272074	5.2304	2.3869	0.10843	0.96487	0.69606
	RPP2354	[M+H]+	240.036	7.56633	Unknown	Unknown	2.12721	1.93114	-1.93122	-1.92226	1.57765	-1.89574	1.40295	0.280234	-1.82681	1.09967	-1.8926	1.04977	0.68002	-0.55634	0.97202	0.012325	0.048304
	RPP2362	[M+H]+	322.095	17.4223	Unknown	Unknown	2.72497	-0.692405	-0.656595	-1.62526	1.26108	0.472705	-1.55437	2.41557	-1.53114	-1.57789	-1.59601	2.35934	1.0709	0.098837	0.64844	0.18813	0.63337
	RPP2364	[M+H]+	162.081	3.63649	Unknown	Unknown	1.55944	1.16503	0.641107	0.223786	0.702556	2.03236	-1.61818	-0.493266	-0.278321	-2.73514	-0.554921	-0.64445	1.5986e-05	-15.933	0.0012057	2.9188	2.6983
	RPP2365	[M+H]+	330.059	9.465	Unknown	Unknown	1.27322	-0.0100284	0.210597	0.294837	0.54177	-0.248321	-0.169522	0.0839386	-0.95142	-1.20217	0.446739	-0.269642	0.22872	-2.1283	0.066685	1.176	0.87979
	RPP2372	[M+H]+	580.273	15.4539	Unknown	Unknown	-0.0231129	-0.0565968	0.273197	0.934181	0.619071	-0.797113	0.141552	-0.444447	-0.579391	0.0774938	-0.00583878	-0.138995	0.11996	-3.0593	0.27438	0.56164	0.40516
	RPP2384	[M+H]+	527.761	2.95147	Unknown	Unknown	1.27896	0.309382	0.451948	1.06819	-0.451703	0.692251	-2.48583	-0.592829	0.73279	-2.51779	0.961027	0.553599	0.59132	-0.75798	0.14134	0.84973	1.4289
	RPP2390	[M+H]+	330.238	9.19242	Unknown	Unknown	-0.880063	0.737683	-1.33464	1.18644	0.660309	-1.13644	0.140584	0.975399	0.235157	-1.54423	0.672969	0.286825	0.89416	-0.16139	0.66721	0.17574	0.32712
	RPP2409	[M+H]+	359.204	21.5936	Unknown	Unknown	0.251869	0.297468	0.102201	0.0365525	0.00854342	-2.10457	-0.241209	0.412547	0.573325	0.258246	0.15991	0.245116	2.3673	1.2432	0.26036	0.58443	0.6007
	RPP2418	[M+H]+	284.207	8.43205	Unknown	Unknown	0.289636	0.00510801	0.241187	-0.206697	0.492574	0.754549	-1.43101	0.349386	-0.977269	0.323217	0.319084	-0.159761	0.5562	-0.84633	0.15632	0.806	0.67256
	RPP2420	[M+H]+	115.07	3.23247	Unknown	Unknown	0.691289	0.467625	0.0204098	0.594406	-0.0309109	-1.03891	0.672296	-0.404128	-1.85699	0.927825	-0.134156	0.0912455	0.95358	-0.068582	0.63561	0.19681	0.30033
	RPP2421	[M+H]+	448.096	14.0532	Unknown	Unknown	0.0117939	-1.03641	0.362092	0.408904	-0.0309999	1.03845	-0.824154	1.02382	1.02464	-3.48659	0.814109	0.694336	1.953	0.96569	0.75455	0.12231	0.32163
	RPP2423	[M+H]+	236.905	2.94259	Unknown	Unknown	1.16692	0.193375	0.449185	0.823656	0.879991	0.0624083	-0.287428	0.348319	-0.296233	-3.77476	0.364619	0.0699461	0.21897	-2.1912	0.1057	0.97591	1.5255
	RPP2424	[M+H]+	394.231	11.1023	Unknown	Unknown	0.435897	0.405904	0.258689	0.915203	1.14986	1.43652	-2.086	-0.810193	-0.112891	-1.15519	0.154688	-0.592483	0.033631	-4.8941	0.0023435	2.6301	1.9635
	RPP2430	[M+H]+	203.139	2.4508	Unknown	Unknown	0.373187	-0.0956002	0.242521	0.25245	-0.853935	0.383903	0.150589	0.374304	0.0961388	-0.174746	-0.702483	-0.046329	0.49603	-1.0115	0.69048	0.16085	0.12907
	RPP2431	[M+H]+	218.158	21.8177	Unknown	Unknown	0.0923583	-1.26979	-0.274226	-0.152792	0.0551725	-0.518616	0.00985645	0.470905	0.40246	0.127528	0.70265	0.354491	14.01	3.8084	0.013382	1.8735	0.88228
	RPP2435	[M+H]+	256.156	13.6439	Unknown	Unknown	0.735711	1.09938	-0.683306	-0.336867	-0.129956	-1.07094	0.174349	-0.0319625	-0.198766	-0.611319	0.929287	0.124388	0.66919	-0.57951	0.75355	0.12289	0.16468
	RPP2446	[M+H]+	278.135	6.83197	Unknown	Unknown	0.579176	0.493585	0.345178	1.32752	0.287926	-0.113835	-0.0687285	0.587832	-1.27067	-3.24038	0.826766	0.24563	0.54733	-0.86951	0.16896	0.7722	1.2456
	RPP2448	[M+H]+	146.06	13.2145	Unknown	Unknown	-0.348648	-2.0958	1.84911	1.78301	0.141416	0.778085	-1.99099	-1.92687	1.37031	-2.01672	1.17114	1.28595	0.84089	-0.25001	0.47533	0.323	0.89903
	RPP2452	[M+H]+	262.128	4.52354	Unknown	Unknown	0.321057	1.00599	1.03892	0.84977	-0.129351	0.829531	-1.22803	-0.232847	-1.68651	-0.828222	0.536548	-0.476862	0.13266	-2.9142	0.0055085	2.259	1.6707
	RPP2479	[M+H]+	741.152	18.1464	Unknown	Unknown	-2.23983	0.566282	1.1583	0.891023	0.229335	2.01839	0.727523	-2.0517	-0.683842	-0.801535	0.146059	0.0400064	0.18786	-2.4123	0.24703	0.60725	1.1193
	RPP2482	[M+H]+	218.158	19.7361	Unknown	Unknown	-0.542864	-0.84702	0.109054	0.0307363	0.35899	-0.0533099	-0.183161	0.655517	0.0120717	0.231657	0.0675673	0.160763	2.2605	1.1766	0.17668	0.75281	0.40294
	RPP2491	[M+H]+	218.158	17.7068	Unknown	Unknown	-0.915229	-0.253227	0.361502	0.108516	0.172261	0.0997653	0.1667	0.452543	-0.0948619	0.492972	-0.67665	0.0857072	1.6143	0.69093	0.59159	0.22798	0.18193
	RPP2506	[M+H]+	286.103	7.23058	Unknown	Unknown	0.320112	0.149169	0.260053	0.797794	-0.856503	-0.826238	0.591089	-0.151747	0.657731	-2.32524	1.06479	0.318992	1.7239	0.78565	0.92906	0.031956	0.066393
	RPP2508	[M+H]+	1097.31	13.7021	Unknown	Unknown	1.44314	1.08525	-0.97357	0.535218	-0.283167	-1.68567	0.316865	0.794327	0.0861245	0.0667338	-1.48232	0.0970793	0.44429	-1.1704	0.94655	0.023856	0.051708
	RPP2511	[M+H]+	305.153	17.3251	Unknown	Unknown	-3.26643	0.899769	-0.626154	1.00944	0.185859	0.585118	-0.00717322	-0.563887	1.05078	-0.887496	1.17123	0.448937	0.99656	-0.0049716	0.5984	0.22301	0.51727
	RPP2515	[M+H]+	375.053	13.3783	Unknown	Unknown	0.962217	0.639118	-0.394541	1.59565	-1.25684	-0.0543465	-0.914191	0.550505	-0.793588	-0.627582	0.444738	-0.151133	0.31132	-1.6835	0.33611	0.47352	0.63625
	RPP2533	[M+H]+	174.113	12.7666	Unknown	Unknown	2.19027	1.25861	0.229594	-1.60122	1.2274	-1.56955	0.184591	-1.44439	-1.48723	1.50352	-1.5658	1.07421	0.56307	-0.82861	0.51626	0.28713	0.74028
	RPP2540	[M+H]+	86.0966	9.50364	Unknown	Unknown	0.0734385	-0.318795	0.289101	0.217857	-1.80616	0.0900272	0.131731	0.495993	0.313796	0.152592	0.119194	0.241225	2.1695	1.1173	0.17214	0.76412	0.62058
	RPP2585	[M+H]+	218.158	12.5163	Unknown	Unknown	-0.233719	0.108475	0.0992349	0.127775	-2.09513	0.175435	0.251953	0.506761	0.394337	0.206822	0.156343	0.301713	3.5579	1.831	0.12991	0.88635	0.77563
	RPP2596	[M+H]+	204.087	3.60644	Unknown	Unknown	0.795932	0.714654	0.295951	0.876796	-0.151778	-0.424881	-0.521982	0.585087	-2.40289	-0.4605	0.76479	-0.0711748	0.50308	-0.99114	0.20154	0.69564	0.89882
	RPP2610	[M+H]+	86.0966	10.6455	Unknown	Unknown	-0.214298	-0.44032	0.0185249	-0.348072	-0.292998	-0.173035	-0.106885	0.788945	0.232591	0.365206	-0.0736853	0.244026	87.634	6.4534	0.0086731	2.0618	0.61873
	RPP2639	[M+H]+	267.098	9.62658	Unknown	Unknown	1.50134	-0.915513	-0.0287695	1.26278	-0.863061	0.89968	0.0870465	0.0361564	0.756856	-2.20855	-0.651422	0.123458	0.27391	-1.8682	0.33073	0.48053	0.79206
	RPP2640	[M+H]+	281.149	4.43356	Unknown	Unknown	1.03063	0.687898	0.748558	0.0595896	0.96674	-0.240024	-0.381988	-0.00742748	-0.709001	-1.16121	-0.472769	-0.521001	2.894e-05	-15.077	0.0020016	2.6986	1.3881
	RPP2641	[M+H]+	89.2174	2.52986	Unknown	Unknown	-0.433385	-0.683772	0.00291187	-0.374796	0.163793	0.173082	0.434553	0.231985	0.122151	0.0555876	0.115611	0.192278	3.3903	1.7614	0.032704	1.4854	0.49158
	RPP2645	[M+H]+	218.158	23.4688	Unknown	Unknown	0.522388	-0.450506	0.126681	0.0653402	-1.11641	0.246567	-0.28096	0.147387	0.299336	0.0411891	0.292421	0.106571	0.9229	-0.11575	0.44883	0.34791	0.25853
	RPP2647	[M+H]+	359.204	31.0717	Unknown	Unknown	0.415753	-0.00189145	-1.55472	0.296572	-0.116022	0.417464	-0.268856	0.33544	0.602064	0.0724748	-0.299858	0.101582	0.98385	-0.023487	0.60374	0.21915	0.23161
	RPP2681	[M+H]+	332.227	16.864	Unknown	Unknown	-0.294908	-0.00382728	0.91873	-0.704953	0.252404	0.57473	0.607199	0.337563	0.0778497	-0.175701	-1.54341	-0.0456775	0.58575	-0.77165	0.53919	0.26826	0.31665
	RPP2727	[M+H]+	86.0966	8.61653	Unknown	Unknown	0.24543	-0.803937	-0.164593	0.152847	0.268859	0.36302	0.00275536	0.316557	-0.420807	0.613596	-0.584358	0.0106299	0.91592	-0.12671	0.93745	0.02805	0.026293
	RPP2735	[M+H]+	89.2081	32.1467	Unknown	Unknown	0.265119	0.141332	-0.0721811	0.360469	0.108533	-2.72433	0.498806	0.209609	0.459201	0.218048	0.211691	0.323706	2.1943	1.1337	0.21834	0.66087	0.81963
	RPP2742	[M+H]+	1159.25	13.9656	Unknown	Unknown	0.836057	1.04812	-0.49818	0.926399	0.845102	-1.11268	0.442903	-0.826523	-0.771022	-0.395697	-0.210825	-0.283656	0.12118	-3.0448	0.13322	0.87542	0.87243
	RPP2760	[M+H]+	159.468	13.4781	Unknown	Unknown	1.75242	1.70571	-0.212361	-2.04031	1.50513	-2.01096	1.59257	-0.899713	-1.93467	1.04299	-1.29426	0.793454	0.69088	-0.53349	0.81015	0.091433	0.2985
	RPP2780	[M+H]+	89.2176	1.55496	Unknown	Unknown	-0.288471	0.368255	0.249178	-0.364867	0.0891489	-0.83112	0.432622	0.0888977	0.333352	-0.0430865	-0.165071	0.131162	1.3954	0.48073	0.23509	0.62876	0.33188
	RPP2782	[M+H]+	372.238	12.0421	Unknown	Unknown	0.681477	1.33568	1.33078	1.32764	-1.24534	0.989703	-2.28248	0.0650706	-0.47248	-2.31365	0.487893	0.0957034	0.11451	-3.1265	0.047999	1.3188	1.8858
	RPP2783	[M+H]+	89.2171	0.711733	Unknown	Unknown	-0.820541	-0.737201	0.298683	-0.0276467	-0.298522	-0.355408	0.415022	-0.0971154	0.932709	-0.265123	0.600336	0.354808	7.708	2.9464	0.027065	1.5676	0.82798
	RPP2798	[M+H]+	395.261	16.1261	Unknown	Unknown	-0.975832	0.0704542	-0.413478	0.79814	-0.960111	0.459131	0.0154548	-0.206308	0.26539	0.690169	0.0659128	0.191077	0.92487	-0.11268	0.32019	0.49459	0.43591
	RPP2806	[M+H]+	87.5695	22.7395	Unknown	Unknown	-0.766221	0.35824	0.496212	0.196638	0.294955	0.611917	-1.27169	0.72383	0.0300267	-1.19588	0.589061	-0.0670836	0.68589	-0.54394	0.34939	0.45669	0.50846
	RPP2815	[M+H]+	444.144	12.9116	Unknown	Unknown	1.183	0.213006	0.07938	0.321611	-0.28883	0.692039	-1.41742	0.713392	-1.23029	0.154519	-0.18613	-0.234279	0.34872	-1.5199	0.092033	1.0361	0.93873
	RPP2816	[M+H]+	168.833	32.3312	Unknown	Unknown	0.856079	0.72759	0.961437	0.913144	0.958086	0.993031	-2.26313	-2.18743	-2.23312	0.466517	0.351979	0.455818	0.23558	-2.0857	0.012645	1.8981	2.3079
	RPP2864	[M+H]+	444.794	2.95145	Unknown	Unknown	1.24743	0.224405	0.803167	0.660749	-0.200749	0.290032	-0.877752	-0.108832	0.560587	-3.27523	0.715017	-0.0388249	0.39546	-1.3384	0.14341	0.84342	1.2906
	RPP2865	[M+H]+	104.107	3.06112	Unknown	Unknown	0.1942	0.234167	2.20445	-0.146957	-0.608219	0.341148	-0.114681	0.696712	-0.544797	-2.14827	0.0631821	-0.170935	0.25553	-1.9684	0.21273	0.67217	0.94666
	RPP2866	[M+H]+	302.244	30.5657	Unknown	Unknown	0.133119	-0.562431	-0.764519	-0.0873652	-0.00863421	-0.223352	0.109554	0.491662	0.465622	0.137998	0.0584513	0.249895	11.36	3.5059	0.010302	1.9871	0.64561
	RPP2868	[M+H]+	914.617	2.95148	Unknown	Unknown	1.39434	0.681653	0.957624	0.643745	-2.42591	0.686364	-0.359452	0.176501	0.761183	-3.81256	0.831068	0.465443	0.512	-0.96579	0.49559	0.30488	0.82678
	RPP2876	[M+H]+	221.121	7.73379	Unknown	Unknown	0.412448	-0.0480819	0.720846	0.501031	0.866756	0.401779	-0.0262683	0.30033	-0.275606	-2.67761	0.0846144	-0.260243	0.13263	-2.9145	0.069055	1.1608	1.218
	RPP2880	[M+H]+	1000.58	2.95145	Unknown	Unknown	1.61886	0.645627	1.25112	0.767336	-2.97146	0.347913	-1.26902	0.140833	0.928752	-2.91732	0.948684	0.508681	0.54568	-0.87387	0.56103	0.25102	0.70799
	RPP2881	[M+H]+	1101.85	13.7547	Unknown	Unknown	1.71469	0.756844	-1.21446	-0.261898	-0.0694965	-0.260647	1.44548	0.17796	-0.615712	-1.37409	-0.441672	0.143009	0.71472	-0.48455	0.70317	0.15294	0.28373
	RPP2882	[M+H]+	181.069	11.6731	Unknown	Unknown	-0.606478	1.35085	1.09503	0.712135	0.546474	-0.612069	0.958469	-1.25628	0.172295	-2.78136	0.377599	0.0433336	0.41887	-1.2554	0.23533	0.62832	1.0606
	RPP2889	[M+H]+	253.133	4.23714	Unknown	Unknown	1.01224	0.09597	0.534963	0.231772	0.19771	1.2742	-0.277165	0.223008	0.392365	-2.72564	-0.649671	-0.309742	0.18389	-2.4431	0.050118	1.3	1.4279
	RPP2891	[M+H]+	433.112	12.9231	Unknown	Unknown	-0.233929	-0.04486	-0.497549	-0.201878	0.276244	0.159848	0.312039	2.16405	0.309298	-3.79945	0.435066	1.12112	9.9541	3.3153	0.83376	0.078961	0.2313
	RPP2894	[M+H]+	76.0396	12.2791	Unknown	Unknown	2.02867	-0.237212	-2.09177	0.122448	-0.465224	-1.29061	0.538268	-1.50694	0.583131	0.422323	1.324	0.572912	1.5994	0.67755	0.37344	0.42778	0.82502
	RPP2899	[M+H]+	1127.91	13.9128	Unknown	Unknown	1.93581	0.206656	-0.573864	0.599761	1.77853	1.21656	-2.65689	0.688756	-0.326871	-1.45345	-1.1517	-0.263292	0.12006	-3.0581	0.018987	1.7215	2.203
	RPP2901	[M+H]+	203.139	8.52863	Unknown	Unknown	0.4243	-0.151316	1.11758	0.603406	0.0751394	-0.223756	-0.0699253	0.297025	-1.07188	-1.01041	0.256362	-0.246535	0.24925	-2.0043	0.085833	1.0663	0.78733
	RPP2903	[M+H]+	290.244	12.648	Unknown	Unknown	-2.14538	-0.16015	0.07852	0.209666	0.119044	0.264958	0.0242129	0.672558	0.385621	0.188448	0.0862768	0.276221	2.4298	1.2808	0.19433	0.71146	0.69687
	RPP2915	[M+H]+	181.047	3.79451	Unknown	Unknown	0.309133	1.03631	0.123222	0.918387	-0.29185	-0.224171	0.911961	-0.829404	-0.255772	-0.364248	-1.1248	-0.208763	0.38208	-1.3881	0.11937	0.92309	0.79828
	RPP2921	[M+H]+	449.348	18.1143	Unknown	Unknown	-0.54814	0.299844	0.464146	0.188006	-0.356419	-0.143942	0.622106	0.250329	0.213749	-1.20349	0.152976	0.0608293	1.3655	0.44941	0.91759	0.037353	0.041174
	RPP2925	[M+H]+	287.196	13.4068	Unknown	Unknown	0.667411	0.142209	0.696712	0.58331	1.31198	0.634208	-1.80448	0.0920384	-0.0739681	-1.48792	-0.22476	-0.536742	0.022826	-5.4532	0.0036265	2.4405	1.7219
	RPP2933	[M+H]+	115.049	4.30042	Unknown	Unknown	-1.01974	-1.39308	0.267083	0.20173	1.23554	0.758556	-0.637679	0.09565	-0.463906	-0.0224409	0.907208	0.0710715	0.43605	-1.1974	0.97241	0.01215	0.021374
	RPP2937	[M+H]+	514.16	15.829	Unknown	Unknown	1.3791	0.85597	-1.98452	-2.33153	0.532104	-0.397779	1.64955	-1.69363	0.426528	0.226327	0.65217	0.68571	1.3155	0.39562	0.42058	0.37615	0.83055
	RPP2941	[M+H]+	208.064	6.05097	Unknown	Unknown	0.533811	0.60741	0.885792	-0.0528007	1.03209	1.18245	-0.246265	0.46067	-0.0508681	-3.87356	-0.440264	-0.0384725	0.10863	-3.2025	0.064306	1.1917	1.7872
	RPP2942	[M+H]+	202.108	10.5024	Unknown	Unknown	1.00679	0.963609	0.614214	0.675016	0.839356	0.15603	-0.215234	-0.733929	-1.47877	0.00205252	-1.20101	-0.628121	0.00050218	-10.96	0.00030588	3.5145	1.8154
	RPP2944	[M+H]+	1166.52	14.1499	Unknown	Unknown	0.731623	0.420673	-1.91608	-1.13513	-0.884266	0.294233	1.03963	0.117015	-0.320874	1.14981	-0.0118455	0.515213	1.9506	0.96392	0.12261	0.91146	1.0619
	RPP2964	[M+H]+	368.264	13.4209	Unknown	Unknown	-0.531814	-2.43996	1.26368	1.44146	-0.0494794	1.59602	-2.33121	0.778799	0.860788	-2.35791	0.922111	0.847515	0.79263	-0.33529	0.65547	0.18345	0.54608
	RPP2967	[M+H]+	301.212	9.99195	Unknown	Unknown	-2.50727	-0.445699	0.584509	0.712303	0.71238	0.576464	-0.572943	0.328447	-0.882681	0.66267	0.654041	0.177781	0.70502	-0.50426	0.83823	0.076636	0.15672
	RPP2971	[M+H]+	168.033	7.47819	Unknown	Unknown	0.387517	0.42029	-1.79901	0.197739	-0.107679	-0.435404	0.255994	0.437976	-1.35568	0.670669	0.964198	0.363391	2.6773	1.4208	0.37194	0.42953	0.57024
	RPP2979	[M+H]+	270.116	6.73697	Unknown	Unknown	0.848971	0.388921	0.775143	0.486338	0.52111	0.476611	0.904859	0.0849648	-0.918488	-2.81764	-0.536882	-0.213907	0.28306	-1.8208	0.048429	1.3149	1.4921
	RPP2997	[M+H]+	326.087	10.6718	Unknown	Unknown	-0.995393	-0.321016	0.23915	-0.698149	0.00562108	-0.441419	2.21875	-0.786576	-1.03827	1.1731	-0.184156	0.828349	17.237	4.1074	0.20623	0.68564	0.94342
	RPP3017	[M+H]+	288.228	31.6193	Unknown	Unknown	-2.31321	-0.0841896	0.163437	0.318745	0.177271	0.0980373	0.677233	0.272004	0.132635	0.0789295	0.196416	0.282692	2.1648	1.1143	0.22283	0.65203	0.69968
	RPP3019	[M+H]+	220.154	10.8561	Unknown	Unknown	-0.615479	-2.06942	1.56152	0.719466	-2.03928	1.5392	-0.534059	-0.114893	1.28668	-1.98101	1.4082	0.839071	0.92507	-0.11236	0.73474	0.13386	0.38569
	RPP3020	[M+H]+	206.098	6.94212	Unknown	Unknown	1.30143	0.349795	1.8835	0.219726	0.71546	0.0218668	-0.274063	0.00906894	-0.457978	-3.74316	0.109872	-0.135525	0.026495	-5.2382	0.049853	1.3023	1.9164
	RPP3025	[M+H]+	105.034	11.6862	Unknown	Unknown	-0.96149	1.27798	1.07978	1.31694	1.37217	-2.43252	0.930989	-1.4038	0.196892	-2.40643	0.633951	0.395539	0.42747	-1.2261	0.53052	0.2753	0.7052
	RPP3028	[M+H]+	271.089	6.73692	Unknown	Unknown	1.34792	0.618309	0.164945	0.61715	0.103359	0.690923	-0.195103	0.345696	-0.282781	-3.61239	0.174801	0.0271781	0.15461	-2.6933	0.094128	1.0263	1.5115
	RPP3053	[M+H]+	1098.14	13.8775	Unknown	Unknown	0.438175	0.800007	0.546599	0.755544	-0.704124	-0.496384	1.23933	-0.867454	-1.28143	0.382728	-0.815301	0.00230445	0.63944	-0.64511	0.36301	0.44008	0.57164
	RPP3060	[M+H]+	295.168	11.5202	Unknown	Unknown	0.825561	0.352202	0.486598	-0.410376	1.17954	0.731862	-0.405229	0.304449	0.500289	-3.50711	-0.152538	0.0947522	0.25156	-1.991	0.13507	0.86943	1.3505
	RPP3065	[M+H]+	1194.16	13.7807	Unknown	Unknown	1.77103	0.555573	-0.185583	-1.53478	0.711233	0.636081	0.588565	-0.599896	-0.891482	0.873992	-1.89401	-0.0307192	0.39811	-1.3288	0.31417	0.50283	0.83349
	RPP3085	[M+H]+	86.0966	20.2629	Unknown	Unknown	-0.050383	-0.442414	0.303657	0.125508	-1.1868	-0.230346	0.260779	0.450334	-0.0485027	0.428732	0.139196	0.250243	3.5629	1.833	0.056715	1.2463	0.63178
	RPP3089	[M+H]+	396.173	11.6467	Unknown	Unknown	-0.0110061	0.331801	-1.96098	-1.94827	1.01508	0.203973	0.645838	-1.76199	0.0425871	1.08294	1.42251	0.937519	2.6639	1.4135	0.28323	0.54787	1.0109
	RPP3095	[M+H]+	359.145	8.87126	Unknown	Unknown	-2.26595	2.27223	-0.761586	-1.32483	0.293296	-0.574834	2.4561	-0.322576	-2.15292	0.315898	0.651924	1.41325	1.8854	0.91488	0.40397	0.39366	1.0076
	RPP3097	[M+H]+	433.241	28.3786	Unknown	Unknown	0.352217	-0.292683	0.106675	0.425448	-0.566761	-0.378234	0.419647	0.100348	0.099245	-0.18964	-0.13598	0.0597193	0.76775	-0.38129	0.54843	0.26088	0.15075
	RPP3099	[M+H]+	66.5233	33.5167	Unknown	Unknown	-0.577948	-1.0024	0.0858453	0.607876	0.0422491	0.433808	0.722411	-0.499438	-0.0117312	0.165772	-0.0633914	0.0969486	0.84217	-0.24781	0.65574	0.18327	0.17517
	RPP3100	[M+H]+	637.305	23.9783	Unknown	Unknown	-0.337975	-0.735574	0.00358768	-0.301385	0.669863	-0.375318	0.684085	-0.648581	-0.301956	0.0534293	1.03026	0.259563	3.0101	1.5898	0.28738	0.54155	0.45942
	RPP3110	[M+H]+	286.165	14.5766	Unknown	Unknown	1.57237	0.304779	1.33216	-0.0401188	0.300759	-0.0725443	-0.532747	0.0269876	-0.270645	-2.29697	0.084068	-0.408095	0.031658	-4.9813	0.034118	1.467	1.4495
	RPP3111	[M+H]+	66.5233	33.1479	Unknown	Unknown	-0.641096	-0.494476	0.328166	0.38244	0.257816	-0.15338	-0.272044	0.382805	0.513903	-0.21537	-0.144825	0.0560618	0.98384	-0.023507	0.64526	0.19027	0.13676
	RPP3143	[M+H]+	319.066	6.23977	Unknown	Unknown	0.644763	-0.279353	0.779353	0.0717547	0.772561	0.981389	-0.19514	0.277765	0.179907	-3.70078	0.316252	0.151527	0.28478	-1.8121	0.17346	0.76081	1.2674
	RPP3176	[M+H]+	433.241	27.7726	Unknown	Unknown	0.619727	-0.203753	-0.0617381	-0.425361	-0.0356143	-0.326471	1.01298	-0.160992	0.313345	0.0651329	-0.920406	0.12315	2.4437	1.2891	0.63893	0.19455	0.18483
	RPP3194	[M+H]+	66.5235	31.4879	Unknown	Unknown	-0.039558	-0.128983	-0.0737611	-0.134359	-0.137748	0.126374	0.372444	0.509929	0.243504	-0.409633	-0.392848	0.0646393	9.4146	3.2349	0.44965	0.34712	0.16556
	RPP3203	[M+H]+	433.24	22.4763	Unknown	Unknown	0.427293	-0.555954	0.078355	0.294381	-0.202487	-0.0659775	-0.123033	0.331096	-0.151624	0.306142	-0.34392	0.00572819	0.80369	-0.31529	0.96517	0.015394	0.010406
	RPP3208	[M+H]+	66.5236	32.6473	Unknown	Unknown	-0.147639	-0.0211064	-0.163305	-0.966077	0.30476	-0.315967	0.366113	0.620711	0.452616	-0.15439	-0.196249	0.220534	5.4454	2.445	0.074245	1.1293	0.55863
	RPP3212	[M+H]+	433.239	19.2705	Unknown	Unknown	0.392188	0.126608	0.367093	0.477558	0.0480036	0.414207	0.27206	0.507372	-0.594835	-2.23388	0.348201	-0.124574	0.61769	-0.69505	0.18228	0.73927	0.77893
	RPP3213	[M+H]+	66.5231	32.0939	Unknown	Unknown	0.199831	-0.155616	0.169694	-1.71673	-0.106397	0.145361	0.298381	0.680775	-0.0960235	0.177091	0.153687	0.249951	3.0293	1.599	0.15616	0.80644	0.62456
	RPP3215	[M+H]+	276.223	11.8223	Unknown	Unknown	0.626833	-0.706467	-0.189875	-0.0829743	0.922046	0.586358	-1.46946	0.00704582	-0.140987	0.833874	-0.298846	-0.0875483	0.39385	-1.3443	0.35107	0.4546	0.49318
	RPP3216	[M+H]+	364.248	8.44963	Unknown	Unknown	-1.92355	0.210622	0.014965	0.346324	0.229382	0.111216	0.736249	-1.71895	0.826309	0.657066	0.15274	0.357627	2.9917	1.581	0.53734	0.26975	0.43137
	RPP3220	[M+H]+	86.0966	22.8891	Unknown	Unknown	0.208503	0.332386	0.772352	-1.62243	-1.7421	0.360327	-0.100592	0.285079	0.247499	0.453027	0.510581	0.295374	1.0705	0.098275	0.24686	0.60756	0.72146
	RPP3244	[M+H]+	576.482	22.8979	Unknown	Unknown	0.698163	0.347644	0.685756	-1.32982	0.318591	0.658416	-1.21633	0.739549	0.169363	-1.37618	0.382324	-0.0774814	0.47674	-1.0687	0.35882	0.44513	0.58825
	RPP3306	[M+H]+	148.47	13.7546	Unknown	Unknown	-0.174002	1.36957	-1.37745	0.0542778	0.834503	-0.981493	0.967747	-0.194417	-0.9334	1.16859	-1.01308	0.279163	1.0696	0.097049	0.87568	0.057655	0.11716
	RPP3321	[M+H]+	324.217	6.4822	Unknown	Unknown	-1.00379	-0.298691	-0.0117684	-0.0987203	0.0502041	0.638197	0.151059	0.13534	0.252402	0.34139	-0.278644	0.123023	1.4572	0.54319	0.32813	0.48395	0.30914
	RPP3326	[M+H]+	290.693	30.9768	Unknown	Unknown	0.207381	-3.0393	0.297754	0.256791	0.348468	0.31986	0.359295	0.558217	-0.214458	0.308223	0.313278	0.284488	1.2749	0.35044	0.36436	0.43847	0.68651
	RPP3344	[M+H]+	1097.55	13.8072	Unknown	Unknown	0.47572	-1.47497	-0.00828	-0.68689	1.28362	-0.907983	1.06807	0.627903	-1.00728	1.27924	-1.13881	0.489663	1.9694	0.97773	0.47432	0.32393	0.56267
	RPP3352	[M+H]+	466.135	13.8599	Unknown	Unknown	0.698133	-2.2788	0.652218	0.214263	1.43086	2.24828	-2.18005	2.25779	-1.15514	-2.20429	-0.989028	1.30577	0.67959	-0.55726	0.33889	0.46994	1.265
	RPP3353	[M+H]+	370.132	11.5413	Unknown	Unknown	-0.221315	-0.39588	-0.689515	-0.548756	-0.177973	1.16747	0.418607	0.136827	0.268836	-0.383269	0.271344	0.153621	1.07	0.09757	0.35324	0.45193	0.36947
	RPP3356	[M+H]+	477.262	29.6657	Unknown	Unknown	-1.14889	-0.17374	0.256047	0.201387	-0.669573	0.138335	0.688695	0.266424	-0.236366	0.410065	0.01953	0.248088	2.7405	1.4544	0.10938	0.96104	0.5958
	RPP3363	[M+H]+	530.753	2.96196	Unknown	Unknown	1.52264	0.47866	1.08602	1.13845	-0.602055	0.481819	-2.62299	-0.83735	0.560043	-2.65242	0.965131	0.482051	0.42639	-1.2298	0.091236	1.0398	1.7516
	RPP3367	[M+H]+	1170.15	15.2679	Unknown	Unknown	1.27169	1.31217	-1.10529	-1.78954	1.0573	0.508011	-0.916851	-0.978441	0.146579	0.764838	-0.202308	-0.068158	0.21968	-2.1865	0.50681	0.29515	0.53517
	RPP3370	[M+H]+	290.244	5.18228	Unknown	Unknown	-0.87708	-0.379815	-0.0557348	-0.220571	0.123809	0.399824	-0.102214	0.522492	0.391216	0.255799	-0.227176	0.169451	2.5568	1.3543	0.1481	0.82944	0.43074
	RPP3371	[M+H]+	240.269	30.4967	Unknown	Unknown	0.201334	0.326053	-0.056418	0.856282	0.66194	0.06189	0.499602	-1.28436	-0.846241	-0.640095	0.448633	-0.228627	0.44996	-1.1521	0.062823	1.2019	0.8751
	RPP3380	[M+H]+	193.247	30.4076	Unknown	Unknown	0.880108	0.904168	0.889123	0.839026	1.00533	1.04999	-2.02248	-2.72631	-2.76697	0.839487	0.669529	0.439001	0.34988	-1.5151	0.026901	1.5702	2.3755
	RPP3394	[M+H]+	1098.9	13.7108	Unknown	Unknown	0.166581	0.0766303	-0.0399954	0.193957	-0.383647	-0.505082	1.44506	0.713688	-0.0860959	-1.70635	-0.161139	0.286393	5.5926	2.4835	0.72213	0.14138	0.20972
	RPP3399	[M+H]+	249.2	30.2759	Unknown	Unknown	0.253544	0.574817	0.334734	0.677763	0.37555	-1.9373	-0.409021	0.415723	-0.994637	0.401832	0.286883	0.0201157	0.50739	-0.97884	0.8445	0.073401	0.11908
	RPP3400	[M+H]+	280.085	6.90383	Unknown	Unknown	0.907805	0.605489	0.234415	1.11627	0.473566	0.258115	0.474597	0.394374	-1.65988	-3.297	0.35796	0.134277	0.37858	-1.4013	0.094423	1.0249	1.5341
	RPP3408	[M+H]+	504.319	26.2443	Unknown	Unknown	0.0332418	-0.975496	-0.548862	-0.746561	0.668985	0.238198	0.216771	0.628003	0.269566	-0.182478	0.174412	0.224221	1.6088	0.68594	0.14441	0.8404	0.56766
	RPP3412	[M+H]+	193.246	31.804	Unknown	Unknown	0.845296	0.868846	0.903807	0.982009	0.725769	1.11387	-2.39219	-1.58167	-3.1343	0.889266	0.600877	0.178415	0.30675	-1.7049	0.025671	1.5906	2.3208
	RPP3413	[M+H]+	1097.13	13.9654	Unknown	Unknown	0.522441	1.42584	-1.59454	0.173298	0.626042	-0.859205	0.774806	0.437009	-1.35282	0.721429	-1.02581	0.151505	0.75875	-0.3983	0.86991	0.060524	0.12538
	RPP3420	[M+H]+	590.398	22.8848	Unknown	Unknown	-0.233114	-0.415427	-0.679637	-0.257263	0.138268	2.56624	-0.0235999	0.19586	-1.0625	0.0257355	-0.112729	-0.141836	0.081958	-3.609	0.4904	0.30945	0.47746
	RPP3426	[M+H]+	620.436	21.5278	Unknown	Unknown	0.425617	-0.430959	-0.631401	-1.24844	0.396733	0.715051	0.331282	0.0425307	0.987492	-0.0579942	-0.705348	0.175435	0.99956	-0.00063669	0.51665	0.2868	0.32997
	RPP3429	[M+H]+	161.165	30.3623	Unknown	Unknown	0.527862	-1.39139	0.460218	0.688968	-0.609129	-1.21009	-0.130756	0.601809	0.49279	-0.373818	0.655892	0.287648	1.2153	0.28131	0.24878	0.60418	0.6543
	RPP3434	[M+H]+	203.139	20.6319	Unknown	Unknown	-0.0611739	0.0859991	0.496315	-0.0664932	-0.215872	-1.61412	0.297717	0.310964	0.567538	0.139779	-0.173142	0.232489	2.6589	1.4108	0.17073	0.76768	0.5868
	RPP3435	[M+H]+	374.129	4.62019	Unknown	Unknown	1.0256	0.921568	-0.149413	0.668459	0.897593	0.415659	-0.0238337	-0.370201	-3.34281	-0.751642	0.683822	0.025198	0.18048	-2.4701	0.063454	1.1975	1.6125
	RPP3445	[M+H]+	172.097	7.59954	Unknown	Unknown	1.35954	1.35849	0.662289	1.08882	-0.663333	0.145162	0.0217655	0.526532	-1.99157	-2.04428	-0.118161	-0.345244	0.11884	-3.0729	0.038151	1.4185	1.6857
	RPP3456	[M+H]+	1168.39	14.0708	Unknown	Unknown	1.2065	0.914255	0.252237	-0.965097	0.212113	-0.099839	-0.688779	-0.157174	-0.140181	0.740081	-1.10087	-0.173247	0.28632	-1.8043	0.23752	0.6243	0.64859
	RPP3472	[M+H]+	266.075	4.32154	Unknown	Unknown	0.492758	1.67619	1.59786	1.60104	1.56832	1.44793	-2.35391	-0.124465	-2.32925	-2.37888	-0.781159	-0.416429	1.2059e-05	-16.34	0.00014994	3.8241	3.5771
	RPP3476	[M+H]+	473.272	17.4832	Unknown	Unknown	-0.811007	-0.295638	0.404636	-0.726134	0.0537649	-0.87731	1.06944	-0.460685	0.334198	0.956531	-0.0961423	0.448342	6.1259	2.6149	0.042009	1.3767	0.96069
	RPP3485	[M+H]+	1092.13	13.7371	Unknown	Unknown	1.37137	0.0322783	-0.200766	-0.0542115	0.638001	-0.687863	-0.0200711	0.71433	0.566667	-0.226518	-2.1296	-0.00360827	0.62745	-0.67242	0.48958	0.31018	0.46881
	RPP3495	[M+H]+	472.269	20.0732	Unknown	Unknown	-1.11824	0.430987	0.493043	0.359484	0.315078	-2.16413	0.869328	0.10253	0.0682519	-0.147499	0.475411	0.315754	1.1455	0.19603	0.26457	0.57747	0.71839
	RPP3497	[M+H]+	288.228	33.6975	Unknown	Unknown	0.338687	-0.0396582	0.432324	-1.2271	0.415984	-0.542301	-1.29408	0.525967	0.290892	0.398235	0.519264	0.181786	1.6142	0.69084	0.60968	0.2149	0.26541
	RPP3514	[M+H]+	1181.96	14.3345	Unknown	Unknown	1.09156	1.10436	1.08792	0.569719	0.0770416	-0.00217388	-0.709467	-2.61228	-2.65847	1.05212	0.471323	0.528343	0.52202	-0.93784	0.091706	1.0376	1.6761
	RPP3525	[M+H]+	249.2	16.2974	Unknown	Unknown	-0.20414	-0.0788492	0.16512	-2.01297	0.159542	0.147728	0.543564	0.290688	0.51122	0.12499	0.0452736	0.307831	3.8599	1.9486	0.1193	0.92338	0.77803
	RPP3526	[M+H]+	404.206	25.208	Unknown	Unknown	0.71952	-2.68583	-1.64577	0.416917	0.651166	-0.469895	0.536449	0.881383	0.958276	0.06901	0.0308923	0.537877	1.6859	0.75356	0.12046	0.91914	1.2859
	RPP3545	[M+H]+	193.246	32.0413	Unknown	Unknown	0.665489	0.781154	0.684938	0.936945	0.920715	0.748049	-3.03149	-2.96276	-1.04763	0.870726	0.858439	0.575422	0.48649	-1.0395	0.063729	1.1957	2.0212
	RPP3556	[M+H]+	247.129	7.00038	Unknown	Unknown	0.631223	-0.154258	0.874059	-0.606275	0.692023	1.07157	-0.782493	0.301996	0.6125	-1.78232	-0.583751	-0.274282	0.27978	-1.8377	0.085346	1.0688	1.0702
	RPP3558	[M+H]+	172.097	12.5427	Unknown	Unknown	0.962473	0.0108393	-0.95839	0.14568	1.46822	2.54161	-2.16164	0.359824	-2.1319	-0.824542	0.453023	0.134803	0.18478	-2.4361	0.077111	1.1129	1.7793
	RPP3587	[M+H]+	290.193	13.3857	Unknown	Unknown	0.204389	-1.07637	1.04639	0.251188	0.636815	1.14218	-2.50907	0.655972	0.604804	-1.84771	0.769283	0.122122	0.65597	-0.60831	0.30002	0.52286	0.9406
	RPP3605	[M+H]+	288.18	11.6994	Unknown	Unknown	0.0747298	0.117958	-0.0247067	-0.481562	1.38407	0.997435	-0.45387	0.011302	0.0784572	-1.59066	0.158248	-0.271404	0.096362	-3.3754	0.10811	0.96613	0.88229
	RPP3623	[M+H]+	1168.58	13.9787	Unknown	Unknown	0.522223	-0.95227	-0.275655	0.0209038	0.683414	-0.344338	0.873213	-0.00203522	-0.126276	1.20304	-1.8969	0.294679	1.933	0.95083	0.82478	0.08366	0.1475
	RPP3626	[M+H]+	72.6684	22.3446	Unknown	Unknown	-0.499253	0.433981	-1.36851	0.362173	-0.0699994	0.357729	0.618841	-1.02338	0.553634	0.030102	0.402898	0.201784	1.5662	0.64726	0.50629	0.2956	0.33445
	RPP3633	[M+H]+	288.18	12.0683	Unknown	Unknown	-0.673511	-0.474277	0.591182	-0.0677791	0.183015	0.552417	-0.596481	1.05711	0.0964332	-0.176992	-0.510885	0.0197731	0.88445	-0.17715	0.91121	0.040382	0.047379
	RPP3648	[M+H]+	276.115	12.1632	Unknown	Unknown	-1.31782	0.711474	-1.0311	0.476051	0.509682	-1.83384	0.421512	0.711171	0.569738	0.274081	0.0905819	0.418472	1.4645	0.55036	0.10221	0.99052	1.0605
	RPP3650	[M+H]+	260.151	10.3714	Unknown	Unknown	-0.0542596	-1.71316	0.852039	0.239196	0.818242	0.0692799	-0.619634	0.372375	-0.51883	0.665715	-0.127839	0.0168766	0.53316	-0.90735	0.87408	0.058447	0.090167
	RPP3671	[M+H]+	366.212	11.5414	Unknown	Unknown	0.244775	1.30026	-0.127555	0.455373	0.0735387	0.353456	0.9788	-2.13143	0.00938225	-0.651184	-0.362924	-0.142487	0.40712	-1.2965	0.12844	0.89129	0.98124
	RPP3731	[M+H]+	611.287	15.3181	Unknown	Unknown	0.16028	0.522982	0.0691844	-0.00476252	-0.0856703	0.217481	0.017284	-0.172988	-0.880204	0.223302	0.0585904	-0.125478	0.30849	-1.6967	0.13494	0.86986	0.37524
	RPP3737	[M+H]+	320.189	30.8291	Unknown	Unknown	0.72972	-2.70392	0.688378	0.759635	0.767798	-2.64838	0.939815	0.938383	1.4137	-2.62529	0.712842	1.02732	1.7084	0.77261	0.41572	0.38119	1.0269
	RPP3739	[M+H]+	118.066	3.42033	Unknown	Unknown	2.23775	0.557775	0.84453	0.471145	-0.894073	0.0424829	-0.395383	0.691369	-0.991494	-1.41791	-0.745196	-0.400995	0.16647	-2.5867	0.059712	1.2239	1.3907
	RPP3741	[M+H]+	290.667	1.00809	Unknown	Unknown	-1.22954	0.867778	0.191854	0.753027	-2.81443	0.858813	0.905223	-2.94357	0.960456	0.87753	0.868114	0.704738	1.6156	0.69207	0.61516	0.21101	0.58558
	RPP3742	[M+H]+	290.7	13.2653	Unknown	Unknown	0.690016	0.617644	-3.34412	0.713868	-0.38641	0.790347	0.313582	0.741472	0.801314	0.381879	-1.66487	0.345275	0.91878	-0.1222	0.69583	0.15749	0.39195
	RPP3744	[M+H]+	1170.33	14.1762	Unknown	Unknown	1.70693	1.54408	0.346332	1.28479	-0.988448	-2.31165	-1.87576	-0.39167	-1.90243	1.50648	0.652582	0.428777	0.53007	-0.91575	0.55808	0.2533	0.67498
	RPP3746	[M+H]+	290.679	19.8736	Unknown	Unknown	0.51535	-0.262122	0.0746958	0.46444	-0.228203	0.517166	-3.9763	0.699585	0.651681	0.618665	0.543067	0.381975	1.842	0.88125	0.65197	0.18577	0.46135
	RPP3748	[M+H]+	492.182	15.1189	Unknown	Unknown	-0.0903418	-0.269498	0.992084	1.33274	-0.179528	1.37784	0.0483078	-0.661615	0.297306	-3.53943	0.546635	0.145495	0.28027	-1.8351	0.16435	0.78422	1.3496
	RPP3752	[M+H]+	1170.14	14.2289	Unknown	Unknown	1.23301	-0.922242	-1.09832	-0.0714415	0.434947	0.493993	-2.1481	0.722352	-1.12956	1.62949	0.373961	0.481915	1.4837	0.5692	0.97291	0.011927	0.029843
	RPP3753	[M+H]+	1170.21	14.3133	Unknown	Unknown	0.871345	1.15883	-1.78029	0.51045	0.606272	-0.00844812	-0.271121	0.346083	-2.30008	1.28265	-0.571872	0.156188	0.56721	-0.81805	0.50347	0.29803	0.57946
	RPP3755	[M+H]+	1170.08	14.1894	Unknown	Unknown	1.58554	1.44152	0.157014	1.32793	-1.86187	-0.585039	1.57889	0.501331	-1.35214	-0.911804	-2.20869	0.327328	0.5336	-0.90618	0.40918	0.38808	0.88108
	RPP3777	[M+H]+	153.076	3.51343	Unknown	Unknown	0.300165	-0.201421	1.46749	-0.0433775	-0.060277	0.461946	0.0705884	-0.035648	-0.325602	-3.1407	1.14526	0.361574	0.7075	-0.4992	0.34717	0.45946	0.82111
	RPP3781	[M+H]+	380.243	14.9669	Unknown	Unknown	0.38283	0.308269	0.525499	0.366728	-2.15506	1.5213	-2.06102	1.43847	0.514002	-2.09211	0.395358	0.855731	1.0319	0.045266	0.70035	0.15468	0.40514
	RPP3784	[M+H]+	280.112	12.2703	Unknown	Unknown	1.431	-0.464295	1.23283	0.762803	1.23004	0.236819	-1.54625	-0.990326	-1.04339	-1.18742	0.798239	-0.460052	0.16314	-2.6158	0.0084244	2.0745	1.8897
	RPP3793	[M+H]+	240.109	4.21609	Unknown	Unknown	0.214491	1.35971	-0.95948	0.377114	-0.589108	-0.481694	-0.215578	-0.8906	0.611582	-1.13767	1.44474	0.266496	1.1904	0.25143	0.96084	0.01735	0.033693
	RPP3795	[M+H]+	396.187	10.1886	Unknown	Unknown	-1.06043	0.47904	-1.54845	0.563121	1.78716	-0.333671	1.14187	-1.34253	-0.676448	1.60393	-1.13361	0.520021	1.1543	0.20699	0.95857	0.018378	0.048312
	RPP3796	[M+H]+	363.255	30.8291	Unknown	Unknown	0.722672	0.124908	0.469629	0.450355	0.401817	-2.6414	0.230717	0.925201	0.944517	-2.61161	0.346746	0.636443	1.4214	0.50734	0.83944	0.076013	0.20139
	RPP3797	[M+H]+	207.105	13.3858	Unknown	Unknown	-2.10415	0.90337	1.03065	1.79802	-0.844182	1.24133	-0.971723	0.603294	-0.822623	-2.03335	0.953415	0.245937	0.36247	-1.4641	0.39774	0.4004	0.864
	RPP3798	[M+H]+	62.0401	3.66275	Unknown	Unknown	0.230693	0.138236	0.68901	-0.0696587	0.636971	0.0580512	-0.213951	0.0782208	0.160167	-1.94511	0.406543	-0.169174	0.36794	-1.4425	0.15871	0.7994	0.71819
	RPP3813	[M+H]+	1170.08	14.6347	Unknown	Unknown	-0.556918	-0.446216	0.154033	1.22148	0.0930112	0.880868	1.71385	-2.13461	0.243842	-0.0527478	-1.42504	0.308455	0.96457	-0.052036	0.49221	0.30785	0.57439
	RPP3815	[M+H]+	190.108	9.55631	Unknown	Unknown	0.0507825	-0.295156	1.31406	0.751205	0.15787	0.693797	-0.712803	-0.269374	0.495737	-3.51497	1.00437	0.324477	0.61483	-0.70175	0.23343	0.63184	1.1403
	RPP3818	[M+H]+	1101.55	13.6625	Unknown	Unknown	1.5278	1.0994	-1.49102	0.247481	0.145079	-0.157328	0.598931	0.000106776	-1.17937	0.122384	-0.782741	-0.130716	0.23891	-2.0654	0.38633	0.41304	0.58512
	RPP3831	[M+H]+	310.201	12.7533	Unknown	Unknown	0.62097	0.450585	1.67667	1.1539	0.0396282	0.468804	-2.41534	0.0661399	-1.05825	-2.44663	1.0777	0.365823	0.3423	-1.5467	0.047457	1.3237	1.8818
	RPP3832	[M+H]+	257.161	3.88938	Unknown	Unknown	1.03201	0.895608	0.692125	1.25741	0.228618	0.194476	0.477232	0.391685	-1.34744	-2.78114	-0.69491	-0.345677	0.20208	-2.307	0.021897	1.6596	1.8347
	RPP3845	[M+H]+	347.21	3.70666	Unknown	Unknown	-0.125692	-0.0105914	1.09921	0.267433	0.567597	0.636981	-0.868372	0.923455	0.586662	-3.39267	0.222376	0.0936102	0.71021	-0.49368	0.25523	0.59308	1.0389
	RPP3853	[M+H]+	260.053	3.62895	Unknown	Unknown	1.0691	0.894487	0.875203	0.0635572	-0.326542	-0.145045	0.0180954	0.428835	0.286392	-4.08825	0.581876	0.342298	0.57109	-0.80821	0.32406	0.48937	1.0371
	RPP3860	[M+H]+	218.158	9.2489	Unknown	Unknown	-0.273259	-0.37818	0.381541	0.0917725	0.81584	0.735216	-0.631008	0.24014	-0.0198973	-0.414789	-0.322713	-0.224663	0.11866	-3.075	0.085994	1.0655	0.58577
	RPP3870	[M+H]+	247.162	10.1185	Unknown	Unknown	0.346419	0.514616	1.1203	0.11006	0.890613	1.10035	-3.1509	0.146293	-0.940277	-0.268393	0.2513	-0.120383	0.097409	-3.3598	0.03294	1.4823	1.7418
	RPP3872	[M+H]+	364.248	32.3048	Unknown	Unknown	0.361908	0.0371628	-1.03049	0.0978905	0.218535	0.114168	0.181933	0.465468	-1.03471	0.221323	0.292924	0.073892	1.4892	0.57453	0.82828	0.081821	0.085686
	RPP3877	[M+H]+	242.118	11.7522	Unknown	Unknown	-0.0317912	-0.0340434	0.114987	-0.695512	-0.365463	-0.0388944	0.0536319	0.377479	0.476245	0.00122021	-0.0304632	0.172603	9.3959	3.232	0.040975	1.3875	0.44829
	RPP3888	[M+H]+	299.196	9.90775	Unknown	Unknown	-1.0547	0.417181	0.0144353	2.61529	-1.0462	0.35356	0.459117	-0.83148	-0.890011	-0.967373	0.441023	0.489162	0.40857	-1.2913	0.50629	0.2956	0.55446
	RPP3899	[M+H]+	132.09	4.42698	Unknown	Unknown	0.910293	-1.52608	0.0900481	-0.0899448	-0.0832996	0.406925	-0.528185	1.20482	-1.70944	0.253966	0.787908	0.282988	1.7975	0.84603	0.86044	0.065281	0.12461
	RPP3904	[M+H]+	290.243	5.83233	Unknown	Unknown	-0.0919659	-2.24105	0.246276	0.284488	0.420151	0.606838	0.243912	-0.916253	0.550215	0.387617	0.314499	0.195272	1.0859	0.11883	0.6045	0.2186	0.33077
	RPP3924	[M+H]+	364.248	34.5708	Unknown	Unknown	0.145014	-0.237522	-0.111996	-0.31896	-0.383736	-0.187129	-0.457257	0.67958	0.516471	-0.0577494	0.222506	0.190778	11.092	3.4714	0.073846	1.1317	0.4669
	RPP3928	[M+H]+	364.248	1.87984	Unknown	Unknown	-0.0410435	0.146314	0.158808	0.112732	-0.0228887	-1.83564	0.262872	0.417	0.310542	0.094573	0.151398	0.245331	3.5456	1.826	0.15728	0.80332	0.63218
	RPP3929	[M+H]+	374.165	3.42559	Unknown	Unknown	1.00678	-0.504928	0.160605	-0.39384	0.619354	-0.912084	0.394749	0.975449	0.663406	-3.14599	0.501408	0.635084	1.7742	0.82716	0.99109	0.003889	0.010286
	RPP3932	[M+H]+	524.388	30.8291	Unknown	Unknown	0.52001	-2.14908	0.529244	0.729852	0.596217	-2.07926	0.613162	0.662288	1.38613	-2.05024	0.421557	0.820134	1.6432	0.71654	0.43138	0.36514	0.7906
	RPP3941	[M+H]+	290.196	12.1386	Unknown	Unknown	0.0167754	0.152517	1.20944	-0.0781178	0.429092	0.873188	-1.23627	0.662249	0.674712	-3.36125	0.360197	0.297474	0.74399	-0.42664	0.23465	0.62958	1.1105
	RPP3959	[M+H]+	240.181	30.3233	Unknown	Unknown	-0.0524131	-0.19439	0.195931	0.584394	-0.0446642	0.265647	-0.451233	0.385038	0.184802	-0.81482	0.055906	-0.114198	0.59826	-0.74115	0.26638	0.57449	0.32191
	RPP3967	[M+H]+	72.6738	11.5544	Unknown	Unknown	0.61735	-0.893434	-0.841007	-0.332133	-0.426974	0.317286	0.929203	0.424038	0.709366	-0.0508994	-0.763652	0.310857	2.5393	1.3444	0.16969	0.77033	0.66512
	RPP3973	[M+H]+	520.119	15.8492	Unknown	Unknown	1.53094	1.1925	-2.46	-2.44992	0.315791	0.0201439	1.71306	-2.3022	0.33435	0.209495	0.892901	1.00294	1.3574	0.44081	0.51431	0.28878	0.78954
	RPP3982	[M+H]+	421.254	12.121	Unknown	Unknown	1.41861	0.824372	0.270925	1.50006	1.20604	0.428173	-0.321824	-0.141407	-2.51727	-2.57855	0.0407352	-0.129862	0.007227	-7.1124	0.0066627	2.1764	2.4098
	RPP3990	[M+H]+	532.355	27.9834	Unknown	Unknown	0.855926	0.765114	-2.11296	0.792546	0.516644	0.575036	0.551952	-1.74638	-1.76576	0.74359	0.663286	0.16101	0.60476	-0.72555	0.51014	0.29231	0.59403
	RPP3993	[M+H]+	292.223	3.37295	Unknown	Unknown	-2.13123	-0.346534	-0.387801	0.380009	0.246326	0.444158	0.0584339	0.180776	0.872437	0.0923762	0.274255	0.316791	1.6768	0.7457	0.17821	0.74906	0.76587
	RPP3994	[M+H]+	222.137	11.6599	Unknown	Unknown	0.5978	0.736165	0.839001	0.905423	-2.46327	1.61662	-0.966452	0.928704	-2.33513	0.153367	-0.180625	0.168402	0.26635	-1.9086	0.34332	0.4643	0.95218
	RPP3995	[M+H]+	86.0966	21.0665	Unknown	Unknown	-2.44805	-1.58643	0.465143	0.335105	0.26432	0.305658	0.400508	0.479361	0.391193	0.488471	0.460037	0.444687	1.9443	0.95929	0.11272	0.94799	1.1367
	RPP4017	[M+H]+	171.102	9.7706	Unknown	Unknown	0.343576	0.0821025	1.22447	0.479291	0.831851	1.04711	-1.95614	0.349606	0.266675	-3.02027	0.330013	0.0217186	0.2415	-2.0499	0.056631	1.2469	1.7102
	RPP4020	[M+H]+	364.248	6.53495	Unknown	Unknown	-1.68527	-0.279367	0.139363	-1.14173	0.48474	-0.471547	0.629359	0.0473241	0.906466	0.798069	0.0494698	0.523128	4.7324	2.2426	0.02146	1.6684	1.2603
	RPP4023	[M+H]+	240.181	30.6288	Unknown	Unknown	0.182955	0.203891	0.0582726	-2.36121	0.10472	0.195569	0.169998	0.350432	0.235359	0.409168	0.180426	0.270417	2.1676	1.1161	0.22949	0.63924	0.68939
	RPP4024	[M+H]+	625.275	15.7781	Unknown	Unknown	-0.555175	-0.0489369	0.699687	0.672299	-0.0598879	0.696556	-0.783145	-0.0222718	-0.151655	-0.749727	0.497686	-0.19543	0.24063	-2.0551	0.14065	0.85187	0.59925
	RPP4030	[M+H]+	219.11	5.5688	Unknown	Unknown	-0.491571	0.546964	0.338421	0.0141369	0.420309	0.787775	-0.304199	0.0986734	-0.332044	-1.20312	0.353619	-0.228965	0.21463	-2.2201	0.087092	1.06	0.68949
	RPP4031	[M+H]+	277.128	15.0343	Unknown	Unknown	-0.628754	0.403014	0.138285	-0.839822	0.36687	-0.561539	0.901132	0.0893151	-0.312661	0.186536	0.0450215	0.212602	1.5796	0.65956	0.20769	0.68258	0.47868
	RPP4044	[M+H]+	404.206	24.3646	Unknown	Unknown	0.0765272	-0.443839	-0.162757	-0.434847	0.259865	-0.275359	0.356764	-1.33861	1.02568	0.278697	0.389824	0.268056	6.8925	2.785	0.36216	0.4411	0.4183
	RPP4048	[M+H]+	186.081	4.21618	Unknown	Unknown	-0.454738	1.10487	0.0194143	1.52075	-1.56883	1.29879	0.114371	-1.35363	0.578436	-1.48983	-0.0248959	0.255282	0.24041	-2.0564	0.31794	0.49765	0.81929
	RPP4060	[M+H]+	86.0966	21.9407	Unknown	Unknown	0.444619	-0.0507712	0.356856	-2.95966	0.145913	0.22229	0.167614	0.32797	0.300478	0.452632	0.282667	0.309393	1.5737	0.65415	0.27939	0.55378	0.78537
	RPP4065	[M+H]+	290.707	9.33852	Unknown	Unknown	0.0491523	-1.20727	-0.123187	0.115053	-0.0942051	0.136536	0.11931	0.536456	0.0358295	0.278274	-0.0333781	0.187434	3.8476	1.944	0.12609	0.89931	0.47953
	RPP4077	[M+H]+	238.106	10.3593	Unknown	Unknown	0.0846948	0.534212	0.950112	0.507592	0.528034	0.318538	0.328231	-0.704302	-2.59769	1.77806	-2.68132	0.953836	1.0469	0.066077	0.23207	0.63437	1.2472
	RPP4081	[M+H]+	401.856	7.06189	Unknown	Unknown	0.38863	-0.764013	0.852681	0.74658	0.298051	0.202424	0.105019	-1.26178	-0.685734	0.476391	-0.153335	-0.204916	0.23368	-2.0974	0.12445	0.90501	0.7357
	RPP4093	[M+H]+	276.112	32.7474	Unknown	Unknown	-0.0888374	-1.53241	0.29337	0.360046	-0.313361	0.0377022	0.0299307	0.729436	0.226611	0.299262	-0.256311	0.214558	2.17	1.1177	0.21507	0.66742	0.53054
	RPP4096	[M+H]+	1076.13	29.1687	Unknown	Unknown	0.8811	-1.30672	-0.0574046	1.09441	0.928741	0.305456	0.126629	-2.30734	-0.832711	-0.38397	1.2388	0.313006	0.52293	-0.9353	0.34018	0.4683	0.78743
	RPP4097	[M+H]+	86.0966	17.9706	Unknown	Unknown	-0.589607	-0.00330311	-0.279378	0.087975	-0.32383	-0.748294	0.74594	0.164706	0.639649	0.1059	-0.118976	0.319219	22.433	4.4875	0.0083241	2.0797	0.79206
	RPP4107	[M+H]+	273.17	14.2816	Unknown	Unknown	-1.3785	-1.4045	2.50028	0.997996	-1.37165	1.23779	-1.2768	0.192208	0.878075	-1.30816	0.412686	0.520571	0.42304	-1.2411	0.81258	0.090136	0.24806
	RPP4114	[M+H]+	364.248	4.4445	Unknown	Unknown	-0.931593	-0.0703762	0.220091	-1.02878	-0.0250748	0.109196	0.692761	-0.157644	0.355726	0.611286	-0.0849882	0.309402	5.979	2.5799	0.054995	1.2597	0.73664
	RPP4125	[M+H]+	276.112	32.1464	Unknown	Unknown	0.433803	0.161513	-0.0955419	-2.12939	0.256013	0.667362	0.210288	0.226403	0.0703812	0.163519	-0.0821385	0.117789	0.51912	-0.94586	0.58601	0.2321	0.30132
	RPP4138	[M+H]+	1162.15	13.8334	Unknown	Unknown	0.889371	1.29042	-0.692923	-1.10087	0.00667397	0.485496	0.53076	-0.638769	-0.652319	0.419321	-0.457817	-0.079347	0.3556	-1.4917	0.51468	0.28846	0.37468
	RPP4140	[M+H]+	364.248	4.75634	Unknown	Unknown	-0.47217	-0.171887	-0.206316	-0.217651	0.124612	-0.786248	0.470937	0.673309	-0.402705	0.568842	0.11345	0.305828	17.101	4.096	0.017887	1.7475	0.73797
	RPP4141	[M+H]+	86.0966	5.53364	Unknown	Unknown	0.63288	0.334498	-0.256098	0.140119	-0.452319	0.34749	-1.1859	0.88953	-0.0991753	-0.567891	0.272256	-0.0553929	0.79851	-0.32461	0.47322	0.32494	0.31853
	RPP4150	[M+H]+	116.071	3.63647	Unknown	Unknown	-0.677241	-0.103624	0.162536	0.352065	0.643126	1.15124	-0.483774	1.76042	0.591668	-2.13249	-2.15886	0.894934	1.4063	0.49187	0.49162	0.30837	0.65197
	RPP4163	[M+H]+	401.856	10.1975	Unknown	Unknown	-0.682765	-2.108	0.738242	0.865488	-0.948397	0.0925173	-0.531524	0.183512	0.306319	0.365736	1.27466	0.444216	1.5177	0.60188	0.21896	0.65963	0.87162
	RPP4180	[M+H]+	290.672	34.5708	Unknown	Unknown	0.602619	0.44219	0.479243	0.572974	0.590681	-0.0809073	0.606855	0.707058	-3.97255	0.597745	-0.723021	0.177113	0.77716	-0.36371	0.27211	0.56525	1.1122
	RPP4194	[M+H]+	72.6725	26.0546	Unknown	Unknown	0.409929	0.214064	-0.269066	-1.09356	-0.958858	0.0573709	-1.25215	0.608369	1.35601	0.527956	-0.0143585	0.414295	4.2656	2.0928	0.23964	0.62044	0.69976
	RPP4198	[M+H]+	401.856	11.4095	Unknown	Unknown	0.550701	0.270328	-1.85178	0.328092	-1.36992	0.624853	0.295637	-0.318243	-0.394169	0.504714	1.03096	0.328822	1.2177	0.28413	0.34947	0.45659	0.61768
	RPP4202	[M+H]+	87.5413	31.646	Unknown	Unknown	-0.137863	0.906236	-0.341808	-1.79486	0.96177	-0.409954	-0.727555	0.149476	1.19577	-0.617122	0.555369	0.26054	1.1569	0.21027	0.60491	0.21831	0.34835
	RPP4205	[M+H]+	401.856	10.764	Unknown	Unknown	0.932596	0.752689	0.430307	-1.44751	0.48706	0.519714	0.438466	-0.892826	-1.37687	0.382129	-0.0742471	-0.151502	0.26283	-1.9278	0.25279	0.59725	0.71458
	RPP4224	[M+H]+	655.335	23.9428	Unknown	Unknown	0.220214	-0.566994	-0.249954	-0.64458	0.651332	-0.13711	0.373586	-0.636857	-0.275251	-0.443333	1.45312	0.25583	2.3893	1.2566	0.52733	0.27792	0.31022
	RPP4225	[M+H]+	682.798	2.89867	Unknown	Unknown	-0.12926	1.32805	-1.73212	-1.72238	-1.72267	1.69494	1.77582	1.71706	0.669968	-1.67017	-1.69014	1.4809	1.8669	0.90065	0.43468	0.36184	0.97424
	RPP4226	[M+H]+	1170.21	13.926	Unknown	Unknown	1.08883	0.892668	-1.09549	0.630433	0.276173	-0.0882093	0.836562	-0.955026	-0.631736	0.855365	-1.8104	0.00083513	0.58613	-0.77072	0.31667	0.4994	0.72719
	RPP4227	[M+H]+	290.703	24.2629	Unknown	Unknown	0.538976	0.561645	-3.84451	0.486231	0.474151	0.622945	0.670133	0.711799	0.604294	-1.8719	0.61213	0.434111	1.1299	0.17613	0.65503	0.18374	0.49516
	RPP4229	[M+H]+	290.719	1.03672	Unknown	Unknown	-3.08129	0.647286	0.248985	0.533726	0.578235	0.661706	0.670837	0.776885	0.779458	-2.97597	0.665406	0.494735	1.2687	0.34334	0.87648	0.057259	0.17551
	RPP4232	[M+H]+	1170.14	13.7019	Unknown	Unknown	1.29155	0.675597	-0.801929	0.884116	0.0765911	-0.191179	0.90967	-0.862778	-1.08599	0.312916	-1.06106	-0.14751	0.41759	-1.2598	0.19095	0.71907	0.82547
	RPP4233	[M+H]+	746.694	2.95142	Unknown	Unknown	1.08046	0.781425	1.13091	0.528479	-3.71348	0.823117	0.225684	0.530516	0.824647	-3.66538	0.821974	0.631642	0.69848	-0.51771	0.84554	0.072866	0.26918
	RPP4236	[M+H]+	290.695	8.27403	Unknown	Unknown	0.341968	-0.568146	0.334172	0.314675	0.342976	0.417979	-0.358412	-2.1142	0.247888	0.637587	0.40578	-0.00227174	0.73714	-0.44	0.38695	0.41235	0.505
	RPP4237	[M+H]+	253.032	3.3993	Unknown	Unknown	-2.13713	0.684384	-1.28381	1.13552	1.56989	0.0868646	1.01172	1.23441	-2.01645	0.796957	-2.09511	1.01276	1.1666	0.22231	0.98354	0.0072095	0.023767
	RPP4251	[M+H]+	290.645	5.95515	Unknown	Unknown	-0.0340736	0.244126	0.112892	0.750073	0.351871	-0.418157	-1.1568	-0.573143	0.922897	-0.720633	0.569049	-0.0481048	1.0226	0.032284	0.37746	0.42312	0.42953
	RPP4252	[M+H]+	1170.46	13.9654	Unknown	Unknown	1.21265	1.05318	-2.46951	0.551169	-1.61818	-0.157216	0.982852	0.103641	-0.686793	1.04514	-0.42139	0.404456	0.90027	-0.15156	0.49924	0.30169	0.60922
	RPP4254	[M+H]+	190.107	7.57138	Unknown	Unknown	1.01036	1.00583	-0.0502117	0.763645	-0.282871	0.293903	0.282227	0.424559	-1.06285	-2.06427	-0.0463003	-0.274014	0.22996	-2.1205	0.068504	1.1643	1.1693
	RPP4259	[M+H]+	208.061	10.1712	Unknown	Unknown	1.29202	0.895017	0.490885	0.941299	-2.1471	1.48765	0.752238	1.42787	-2.04175	-2.09393	-2.11416	1.10997	0.64425	-0.6343	0.29925	0.52397	1.2628
	RPP4265	[M+H]+	528.755	2.95143	Unknown	Unknown	1.22238	0.24058	0.885405	0.859827	0.308515	0.190128	-0.986936	-0.548906	0.23501	-3.09898	0.848989	-0.156019	0.29245	-1.7737	0.061232	1.213	1.5815
	RPP4269	[M+H]+	290.244	11.5061	Unknown	Unknown	0.0552855	-0.57815	-1.79626	-0.518174	0.183231	0.200084	0.288753	0.5815	0.377594	0.847741	-0.0659986	0.424392	5.7449	2.5223	0.034724	1.4594	1.047
	RPP4270	[M+H]+	290.244	12.0507	Unknown	Unknown	-0.790905	-0.745261	-0.0188224	0.0587997	0.17685	0.340743	-0.475698	0.927077	0.196167	0.254099	-0.104759	0.181709	2.7047	1.4354	0.26069	0.58388	0.41752
	RPP4279	[M+H]+	832.654	2.95151	Unknown	Unknown	1.63219	1.23894	0.607711	0.0622011	-3.10375	1.12963	-0.519382	0.743892	0.438652	-3.04943	0.45328	0.366072	0.42862	-1.2222	0.5822	0.23493	0.66853
	RPP4284	[M+H]+	793.944	11.6993	Unknown	Unknown	2.64643	-1.30375	-0.269638	1.66793	1.18797	-2.46205	0.94543	-0.843714	-2.38732	-0.699956	1.01827	0.500389	0.44783	-1.159	0.61998	0.20762	0.62586
	RPP4286	[M+H]+	437.972	9.44392	Unknown	Unknown	1.97728	1.01528	2.26109	-0.146079	-2.31056	1.48882	-2.24186	1.54294	-0.079799	-2.26457	-2.28207	1.03953	0.38302	-1.3845	0.18584	0.73087	1.8286
	RPP4287	[M+H]+	274.257	17.1449	Unknown	Unknown	0.336427	-0.0421896	0.242637	0.295223	0.197201	0.379848	0.748626	-0.115991	0.144386	-0.308927	-1.73928	-0.137956	0.61534	-0.70054	0.20007	0.69881	0.60122
	RPP4294	[M+H]+	159.121	4.25569	Unknown	Unknown	0.851132	0.0717373	0.799221	-0.0114072	0.848342	0.75854	-0.428331	0.217031	0.0564573	-2.7455	-0.088318	-0.328904	0.082174	-3.6052	0.043594	1.3606	1.4155
	RPP4295	[M+H]+	916.615	2.95147	Unknown	Unknown	1.49822	0.750662	1.07516	0.866675	-3.22211	0.67377	-0.924208	0.18892	0.876016	-3.16991	0.891532	0.495278	0.50402	-0.98846	0.57939	0.23703	0.70073
	RPP4302	[M+H]+	146.118	3.66274	Unknown	Unknown	0.733581	0.677569	0.483242	0.378921	0.433789	0.139534	-0.0395342	0.447438	-0.127196	-3.58275	0.499036	-0.0436335	0.33251	-1.5885	0.16738	0.7763	1.2145
	RPP4309	[M+H]+	242.118	11.2251	Unknown	Unknown	0.0288067	-0.335184	0.361308	-0.585871	-0.141544	0.130253	-0.018312	-0.140898	0.596525	-0.308404	0.312488	0.100832	1.9405	0.95646	0.36849	0.43357	0.23135
	RPP4313	[M+H]+	218.158	18.3918	Unknown	Unknown	-0.96914	-0.522536	0.118762	0.326853	-0.243919	-0.374705	0.322802	0.711983	0.131963	0.200471	0.0195891	0.277877	3.7351	1.9012	0.026028	1.5846	0.71025
	RPP4319	[M+H]+	155.062	3.84721	Unknown	Unknown	-2.24948	0.449907	0.807897	0.85819	0.0123399	0.767024	0.4012	0.535626	0.000699276	-3.10702	0.985702	0.537905	0.85003	-0.23442	0.78934	0.10274	0.27557
	RPP4348	[M+H]+	260.167	10.9879	Unknown	Unknown	0.190915	0.429257	-0.349927	0.903778	1.21744	0.741284	0.230996	-0.0516541	-1.77558	-0.0401753	-1.09841	-0.397924	0.066351	-3.9137	0.022405	1.6497	1.3366
	RPP4356	[M+H]+	89.2186	5.639	Unknown	Unknown	0.212609	-0.134733	0.0397861	0.47775	-0.510748	-0.123836	-0.212604	0.750708	0.0549502	-0.443395	-0.121689	0.0112011	1.1188	0.16189	0.95286	0.02097	0.016713
	RPP4358	[M+H]+	695.358	24.031	Unknown	Unknown	0.0405747	0.235618	-0.556566	-0.427763	0.264694	0.431758	-0.227029	-0.131825	-0.0239905	0.221562	0.164358	0.00860896	0.40566	-1.3016	0.98299	0.0074522	0.0049851
	RPP4362	[M+H]+	472.269	22.2788	Unknown	Unknown	0.801569	-0.402657	0.731417	0.672862	-2.08477	0.732245	0.90669	-0.351918	0.871298	-0.327183	-1.70284	0.153286	0.65733	-0.60531	0.81193	0.090482	0.19228
	RPP4363	[M+H]+	89.2181	6.1923	Unknown	Unknown	-0.103847	-0.766161	-0.0818313	-0.256245	-0.272595	0.0684406	0.399082	0.583642	0.294109	-0.174741	0.0753636	0.234783	23.159	4.5335	0.014446	1.8403	0.60254
	RPP4366	[M+H]+	504.389	25.612	Unknown	Unknown	-0.858146	0.587503	0.316107	-0.0944228	-0.385074	-0.699244	0.153709	-0.2669	0.626192	0.475777	-0.0617168	0.206216	1.6178	0.69399	0.18943	0.72256	0.48352
	RPP4367	[M+H]+	89.2188	4.03163	Unknown	Unknown	-0.284726	-0.262633	0.208404	-0.286602	-0.170919	-0.0628226	0.575804	0.544957	0.246941	-0.155449	-0.501136	0.148184	7.271	2.8622	0.15665	0.80506	0.36662
	RPP4373	[M+H]+	288.228	10.3819	Unknown	Unknown	-0.27776	-0.0971195	0.597722	-0.0800643	-0.280725	0.353749	0.213352	0.771797	-1.10363	-0.0680215	-0.0362085	0.00691033	1.0426	0.06024	0.8084	0.092371	0.092073
	RPP4375	[M+H]+	401.856	0.727399	Unknown	Unknown	-1.14058	0.927082	-1.54454	0.903256	0.654005	-0.0366615	0.406728	0.495508	0.0872856	0.184941	-1.0265	0.0894767	0.50876	-0.97495	0.87561	0.057689	0.1013
	RPP4393	[M+H]+	89.2185	4.58497	Unknown	Unknown	-0.233282	-0.69712	-0.115678	0.190214	0.173651	0.0133971	0.338582	0.663855	0.247905	-0.730757	0.0250613	0.124172	3.7094	1.8912	0.36254	0.44065	0.28535
	RPP4403	[M+H]+	89.2195	2.21361	Unknown	Unknown	-0.322096	0.0794954	0.096742	-0.65859	0.0141352	-0.106157	0.0553332	0.19333	0.383895	0.167135	-0.05104	0.147817	4.9759	2.315	0.049538	1.3051	0.38248
	RPP4404	[M+H]+	89.2187	3.39925	Unknown	Unknown	-0.303791	-0.371705	-0.0128989	-0.701114	0.188386	0.0987145	0.403322	0.351856	0.327459	0.128872	-0.292334	0.183233	4.8569	2.28	0.058873	1.2301	0.47035
	RPP4407	[M+H]+	610.184	29.0374	Unknown	Unknown	-0.179189	0.393243	-1.27524	0.123362	0.0640171	0.227229	0.35519	-0.255483	-0.095041	0.0402688	0.475949	0.125699	1.2343	0.30365	0.44347	0.35313	0.27587
	RPP4409	[M+H]+	404.206	17.7337	Unknown	Unknown	-1.15764	0.700341	-0.417667	0.346623	-0.828739	0.378963	0.617661	0.941884	-0.800575	0.193202	-0.198047	0.223996	1.3863	0.4712	0.42802	0.36854	0.41732
	RPP4411	[M+H]+	401.856	30.3549	Unknown	Unknown	-0.15031	-1.12097	0.775181	0.0710209	0.192386	-0.347361	-1.08537	0.119594	-0.0527339	0.542868	0.873276	0.18242	1.6543	0.7262	0.61724	0.20955	0.24748
	RPP4428	[M+H]+	200.113	3.47829	Unknown	Unknown	-1.19734	0.690065	1.97051	-1.18894	-0.0833129	0.313436	-1.07876	0.51176	1.36417	-1.11531	-1.14348	0.957203	0.95263	-0.070009	0.81043	0.091282	0.21521
	RPP4436	[M+H]+	86.0966	32.5022	Unknown	Unknown	-1.20852	0.0564422	-0.138992	0.0332154	-0.621261	-0.601051	0.664779	0.51111	0.535545	0.0699061	0.282728	0.416103	27.642	4.7888	0.0035544	2.4492	1.0582
	RPP4443	[M+H]+	86.0966	34.5709	Unknown	Unknown	0.514373	-0.117504	0.128505	-0.829058	0.0832729	-0.00204978	-0.548428	-0.261185	0.727416	0.349205	-0.107507	0.0629592	1.5693	0.65012	0.78027	0.10776	0.094914
	RPP4453	[M+H]+	401.856	5.19102	Unknown	Unknown	0.550932	-0.714009	1.79815	-0.180509	-0.786125	0.731029	-1.2706	0.715289	-1.39024	-0.180121	0.740283	-0.0140852	0.47259	-1.0814	0.41971	0.37705	0.59709
	RPP4454	[M+H]+	72.6662	26.7363	Unknown	Unknown	0.38274	-1.2026	-0.674388	0.752763	0.293569	-2.00156	0.980571	0.60036	0.877451	-0.892609	0.379662	0.504035	2.3386	1.2256	0.14478	0.83928	1.0451
	RPP4469	[M+H]+	72.6621	27.1665	Unknown	Unknown	0.389443	0.242747	-0.80381	-0.0934322	0.276073	-1.82207	-0.726341	0.987026	0.0248346	0.520058	0.634451	0.371021	2.7935	1.4821	0.18822	0.72534	0.77269
	RPP4471	[M+H]+	290.673	30.6359	Unknown	Unknown	0.499281	-1.99985	0.579831	0.561745	0.151028	-3.59715	0.629302	0.756215	0.642868	0.513855	0.628507	0.634373	2.1235	1.0864	0.10789	0.96702	1.6235
	RPP4474	[M+H]+	359.265	3.77348	Unknown	Unknown	0.0936716	0.631335	-1.82988	1.47224	0.394363	-1.78627	0.232952	1.07288	-1.70153	1.91064	-1.7824	1.292	1.7396	0.79878	0.69525	0.15786	0.43712
	RPP4480	[M+H]+	290.639	30.39	Unknown	Unknown	0.697075	0.43161	0.507552	-2.96558	0.832551	0.413144	0.479442	0.668978	0.43431	-1.8535	0.151629	0.202785	0.67217	-0.5731	0.96927	0.013554	0.035687
	RPP4482	[M+H]+	422.32	18.0835	Unknown	Unknown	-0.37846	-0.765704	0.450831	0.19261	0.216837	-0.417857	0.120442	0.927753	0.407955	-0.373008	-0.519154	0.137755	1.8527	0.88964	0.43633	0.36019	0.2994
	RPP4500	[M+H]+	370.126	31.1322	Unknown	Unknown	0.223389	0.269882	-0.267495	0.201651	0.282996	-0.641056	0.349464	-1.01746	0.415532	0.272246	-0.119908	0.030763	1.0921	0.12713	0.93278	0.03022	0.029595
	RPP4501	[M+H]+	352.248	31.6829	Unknown	Unknown	0.26851	0.449822	0.429906	0.180816	0.257713	-0.944104	0.902745	0.414829	-2.61327	0.312574	0.158024	0.18244	1.2419	0.31255	0.70824	0.14982	0.2742
	RPP4509	[M+H]+	398.157	33.1479	Unknown	Unknown	0.544913	0.470422	0.228047	0.210906	0.567569	0.672524	0.0700693	-0.507319	-1.5664	-0.412492	0.099315	-0.377553	0.062891	-3.991	0.0060034	2.2216	1.1496
	RPP4511	[M+H]+	1162.05	13.7371	Unknown	Unknown	1.10472	1.15293	0.325235	-1.37647	0.678678	0.073131	0.0957446	-0.18055	-0.251269	-0.782448	-0.526988	-0.312706	0.028737	-5.121	0.13486	0.87011	0.83548
	RPP4518	[M+H]+	398.157	9.09078	Unknown	Unknown	0.0440328	0.117532	-0.0803038	0.505534	0.245782	0.0523232	0.498506	-2.35289	0.188753	0.445087	0.269796	0.0658518	1.5209	0.60493	0.53026	0.27551	0.37755
	RPP4520	[M+H]+	398.157	33.7628	Unknown	Unknown	0.456388	-0.985456	0.368257	0.645278	-1.14413	-0.147925	0.292821	0.13407	0.58282	-0.503077	0.150417	0.150541	0.89164	-0.16547	0.45428	0.34268	0.34456
	RPP4524	[M+H]+	433.245	18.4236	Unknown	Unknown	-1.14079	-0.364655	0.466482	-0.0194482	-0.0854871	-0.638138	0.930432	0.24093	0.122873	-0.0732683	0.246122	0.31495	3.9766	1.9915	0.049121	1.3087	0.76032
	RPP4525	[M+H]+	398.157	2.09938	Unknown	Unknown	0.651905	0.656318	0.144833	0.724968	0.805759	0.00335515	0.483862	-1.01459	-2.47945	-0.455772	0.656394	-0.177583	0.38174	-1.3893	0.068835	1.1622	1.2745
	RPP4544	[M+H]+	290.647	3.97888	Unknown	Unknown	0.359132	0.47267	0.348472	0.30766	0.431462	0.394063	-4.17142	0.562213	0.471522	0.349963	0.295586	0.178678	0.80312	-0.31632	0.3339	0.47638	0.98705
	RPP4547	[M+H]+	398.157	9.93403	Unknown	Unknown	0.216734	0.62785	-2.92572	0.692781	0.563922	0.0754998	0.711343	-0.684773	0.00977169	-0.101394	0.605693	0.208291	0.70522	-0.50385	0.68901	0.16177	0.31954
	RPP4549	[M+H]+	1101.08	14.1022	Unknown	Unknown	-1.28101	1.23738	-0.761172	1.03406	-0.170505	0.278177	-1.82935	-0.0490735	-0.203304	1.23729	0.311652	0.195848	0.68434	-0.54721	0.84925	0.070962	0.14376
	RPP4564	[M+H]+	238.105	14.3343	Unknown	Unknown	0.936847	1.66029	-1.37751	0.859459	0.986783	-1.32603	-0.00305613	-1.17395	-1.22601	1.20746	-1.32147	0.777187	0.44666	-1.1627	0.42646	0.37012	0.74231
	RPP4567	[M+H]+	1165.71	14.1939	Unknown	Unknown	0.588324	0.904111	-0.750225	0.796507	0.8491	-0.629754	0.541136	0.163135	-0.608741	-1.67033	-0.0060013	-0.177263	0.22445	-2.1555	0.21792	0.6617	0.75009
	RPP4568	[M+H]+	1160.13	13.7723	Unknown	Unknown	1.30709	1.00612	-0.97145	0.400454	0.254036	0.22415	0.940094	-0.0564925	-2.47245	-0.701682	0.127559	-0.0574278	0.33451	-1.5799	0.22461	0.64857	0.94734
	RPP4569	[M+H]+	256.175	8.43207	Unknown	Unknown	-0.497172	-1.32236	0.597089	0.522256	-0.584813	-0.614619	-0.885072	0.758621	0.482791	0.556218	0.607607	0.379457	2.4877	1.3148	0.13527	0.86878	0.81048
	RPP4579	[M+H]+	472.269	22.7924	Unknown	Unknown	-0.865967	-0.69348	0.369247	0.349602	0.0812395	0.16248	0.267022	0.812454	-0.739561	0.908455	-0.840855	0.189363	2.2619	1.1775	0.60862	0.21566	0.25466
	RPP4580	[M+H]+	276.112	32.1729	Unknown	Unknown	0.205544	0.26012	-0.572008	-0.368923	0.071639	0.905471	3.37444e-05	0.200271	-0.191487	-0.010504	-0.415995	-0.0841634	0.13871	-2.8499	0.48165	0.31727	0.21402
	RPP4584	[M+H]+	270.112	30.2795	Unknown	Unknown	0.69929	-0.519012	0.408162	-1.2033	-0.73583	-1.77681	0.160505	1.06563	0.604522	0.450474	0.309725	0.536633	2.8239	1.4977	0.027745	1.5568	1.3344
	RPP4585	[M+H]+	429.404	25.6908	Unknown	Unknown	-1.1932	0.173879	0.163811	0.428793	0.285871	0.29566	0.445157	0.399819	0.366801	0.161242	-1.58346	0.0556214	1.0598	0.083804	0.90047	0.045533	0.066055
	RPP4591	[M+H]+	202.107	10.2501	Unknown	Unknown	0.914835	1.02121	0.686187	0.566733	0.753213	0.188815	-0.183063	-0.712945	-1.47385	0.0350012	-1.1901	-0.606029	0.0084932	-6.8795	0.00038828	3.4109	1.7625
	RPP4598	[M+H]+	477.262	16.2841	Unknown	Unknown	0.569953	0.1006	-0.609076	0.0849899	0.333055	-0.262417	-0.0812365	0.877696	-1.12059	0.709953	-0.657155	0.0542259	1.5082	0.59287	0.84393	0.073693	0.092629
	RPP4601	[M+H]+	240.181	31.1979	Unknown	Unknown	0.0473422	-0.289664	0.0940342	0.201636	0.565631	-0.404529	0.175665	0.126498	-0.99009	0.593904	-0.122139	0.00171187	0.98804	-0.017354	0.78746	0.10377	0.091496
	RPP4613	[M+H]+	89.2159	33.4115	Unknown	Unknown	0.0201232	-0.517065	-0.385053	-0.0321903	-0.224161	0.118895	0.117823	0.384615	0.271494	0.0456942	0.0332908	0.166534	7.3297	2.8737	0.014849	1.8283	0.43495
	RPP4618	[M+H]+	190.774	6.03414	Unknown	Unknown	-0.675843	1.68034	1.63493	1.59446	1.73446	1.67063	-1.54848	-1.47997	-1.52132	-0.761321	-1.59716	-0.730715	1.2159e-05	-16.328	0.00013285	3.8767	3.2592
	RPP4623	[M+H]+	1167.77	13.8601	Unknown	Unknown	1.07036	0.253422	-0.402426	-2.30478	0.214392	-0.456078	0.338175	-0.00208421	-0.295944	1.04284	0.208896	0.333228	1.2503	0.32223	0.30411	0.51697	0.69336
	RPP4626	[M+H]+	87.5679	17.5225	Unknown	Unknown	0.42874	-0.351231	0.21918	0.237253	-0.0306073	0.449344	-0.912234	0.392732	-1.35687	0.407429	0.565701	-0.0494388	1.0235	0.033511	0.38263	0.41722	0.40646
	RPP4633	[M+H]+	86.0966	33.3057	Unknown	Unknown	-1.42647	-0.52814	0.896106	-0.143795	0.210555	0.215592	0.343411	-0.492952	0.321611	0.353395	0.0982045	0.152485	0.95978	-0.059222	0.47529	0.32304	0.33115
	RPP4638	[M+H]+	276.228	16.8111	Unknown	Unknown	0.156902	0.306366	-0.324982	0.346284	-0.674713	0.0827064	1.00611	0.235305	-0.11564	-0.883011	-0.201183	0.0658556	1.4651	0.55102	0.90748	0.042165	0.045838
	RPP4640	[M+H]+	240.181	31.4965	Unknown	Unknown	-0.526908	0.607569	0.259876	0.600942	-0.232539	0.384126	-1.88824	0.51203	0.102584	0.45398	-0.215111	-0.0583123	0.57685	-0.79373	0.39186	0.40687	0.46636
	RPP4675	[M+H]+	248.168	13.9655	Unknown	Unknown	-0.749267	0.175009	-0.747703	0.974999	-1.52918	-0.327353	-0.400923	-0.330677	0.390709	1.14173	0.926951	0.475708	2.5521	1.3517	0.12406	0.90637	0.94013
	RPP4677	[M+H]+	1100.49	13.6844	Unknown	Unknown	1.41058	0.394075	-1.00348	0.106095	0.750018	-0.755081	0.92538	-0.493271	-1.1816	0.743535	-0.940675	0.0444187	0.64394	-0.63501	0.57227	0.2424	0.38493
	RPP4680	[M+H]+	1171.02	13.702	Unknown	Unknown	1.63927	1.21561	0.452372	-1.11774	0.185158	-0.595938	-1.05621	-0.58312	-0.26484	0.360263	-0.00331697	-0.231503	0.10318	-3.2768	0.23693	0.62537	0.7589
	RPP4685	[M+H]+	1039.3	13.702	Unknown	Unknown	1.22247	-0.513242	-1.48105	0.527567	0.864368	-0.787049	1.67994	0.498388	-2.19786	0.303199	-0.595656	0.478932	1.1324	0.17933	0.93705	0.028237	0.071227
	RPP4688	[M+H]+	662.732	2.93379	Unknown	Unknown	1.17287	0.640168	1.01957	0.362245	-2.73296	0.749335	0.219124	0.636626	0.800178	-4.20547	0.723896	0.614428	0.75916	-0.39753	0.69576	0.15754	0.51677
	RPP4691	[M+H]+	344.227	9.43337	Unknown	Unknown	0.099196	-0.170714	-0.590944	-0.651997	-0.344752	0.585875	-0.677537	0.732341	0.0786819	0.453119	0.281426	0.205305	2.5555	1.3536	0.21776	0.66203	0.45794
	RPP4693	[M+H]+	263.216	31.0132	Unknown	Unknown	-0.386864	-0.257697	0.238559	0.384186	0.0734281	0.130586	-5.63511e-05	0.334205	0.139399	-0.208488	-0.412925	-0.0343333	0.5729	-0.80364	0.714	0.1463	0.077736
	RPP4695	[M+H]+	1101.43	14.8191	Unknown	Unknown	-0.362727	1.05576	0.150655	0.729347	0.142787	-0.483195	0.510406	0.807652	-2.00089	-0.0226858	-0.504689	-0.0224169	0.63415	-0.65711	0.40569	0.39181	0.5259
	RPP4700	[M+H]+	265.114	4.37407	Unknown	Unknown	-1.58002	-1.60386	0.24889	-1.57342	2.09101	0.642656	-1.48675	0.895818	1.38622	-1.51551	1.28923	1.20574	1.6016	0.67954	0.50243	0.29892	0.7572
	RPP4705	[M+H]+	230.158	4.18443	Unknown	Unknown	-1.00887	1.38603	0.0426427	-0.203195	-0.183412	-0.0258528	-0.0849425	0.535214	-1.42401	0.443225	0.424185	0.0989895	1.051	0.071803	0.99564	0.0018972	0.0031316
	RPP4706	[M+H]+	289.212	13.1749	Unknown	Unknown	-1.70377	0.791947	-1.12633	0.626517	0.887365	0.247638	0.467707	0.469205	-1.29888	0.02525	0.466514	0.146838	0.61701	-0.69664	0.86498	0.062993	0.11803
	RPP4712	[M+H]+	290.231	9.16979	Unknown	Unknown	-0.193272	0.183457	0.628823	-0.18432	-2.31304	0.606125	0.315832	0.640783	0.519081	0.222468	-0.671307	0.245364	1.3702	0.45437	0.40119	0.39665	0.5428
	RPP4713	[M+H]+	370.098	5.48099	Unknown	Unknown	-0.0125714	-0.143013	-0.211709	0.87691	-0.710779	-0.0344784	-0.633615	0.415937	0.496283	-0.510211	0.400194	0.0670521	1.573	0.65351	0.7938	0.10029	0.10054
	RPP4714	[M+H]+	1168.83	13.7635	Unknown	Unknown	1.57559	-0.0747448	-0.120536	-1.05906	1.00493	-0.324913	-1.05002	0.376024	-0.547199	0.317424	0.00885983	-0.106349	0.27217	-1.8774	0.47484	0.32345	0.42719
	RPP4720	[M+H]+	1169.89	14.6416	Unknown	Unknown	0.751666	-0.0207146	-0.253091	-0.341942	0.452114	-0.686082	-0.768869	0.688692	-1.90767	1.73311	-0.0556262	0.408409	2.351	1.2333	0.95434	0.020297	0.041833
	RPP4730	[M+H]+	1101.02	13.9442	Unknown	Unknown	-0.707485	0.886066	-0.22817	1.04426	1.58002	0.12854	-1.23769	0.661861	-1.07278	-0.539528	-0.17645	-0.338635	0.18191	-2.4587	0.072856	1.1375	1.1533
	RPP4737	[M+H]+	1098.42	13.9652	Unknown	Unknown	-1.13255	1.34614	-1.01069	0.252314	0.44912	-0.113666	0.781556	0.667818	-0.231709	-1.32125	0.167862	0.145048	0.86066	-0.21648	0.89021	0.050505	0.08931
	RPP4748	[M+H]+	1098.49	13.7196	Unknown	Unknown	0.750767	0.995111	0.247044	0.336931	0.211049	0.280156	0.335332	-0.294034	-3.56854	0.786865	-0.313331	0.232648	0.48028	-1.0581	0.18214	0.73959	1.2036
	RPP4750	[M+H]+	1168.95	14.1894	Unknown	Unknown	0.640367	0.91141	0.480469	-0.489276	-0.808766	-0.530949	0.981135	-0.714094	-0.529598	1.35643	-1.57395	0.276819	1.2864	0.36339	0.90282	0.0444	0.08672
	RPP4756	[M+H]+	1165.41	13.6229	Unknown	Unknown	-0.894247	0.564389	0.152506	0.452405	-0.992976	0.410107	0.888885	0.407674	0.110001	0.695207	-2.04664	0.252691	1.4907	0.57599	0.84809	0.071556	0.13133
	RPP4761	[M+H]+	1167.51	14.2026	Unknown	Unknown	1.01554	-0.576322	-0.666105	0.568229	0.103315	0.324899	0.0182794	0.78441	0.320109	-1.47812	-0.372444	-0.0417911	0.55807	-0.84148	0.54747	0.26164	0.32834
	RPP4767	[M+H]+	1163.77	13.6887	Unknown	Unknown	1.13616	0.675145	-0.100041	0.373809	0.3078	-0.0271389	-0.376259	0.0925243	-0.700681	0.685282	-1.81012	-0.256487	0.31203	-1.6802	0.071172	1.1477	1.0094
	RPP4769	[M+H]+	1168.21	13.9787	Unknown	Unknown	0.756213	-0.445914	-0.774469	-0.737371	1.00455	-0.112817	0.49844	0.236709	-0.491298	-0.419518	0.403355	0.0821208	0.69323	-0.5286	0.77749	0.10931	0.13218
	RPP4770	[M+H]+	268.155	13.6492	Unknown	Unknown	-0.256822	1.22783	-0.121652	1.56773	1.0796	-1.26018	-1.19351	-1.1062	-1.1589	-1.22856	1.19226	1.25841	0.63241	-0.66106	0.29475	0.53054	0.95421
	RPP4774	[M+H]+	1100.66	14.6506	Unknown	Unknown	1.1474	-0.000705763	1.23706	-0.697057	-0.164277	0.0237178	0.917613	-0.583059	-2.02272	1.41259	-2.11776	0.847207	1.3194	0.39991	0.48331	0.31578	0.65966
	RPP4777	[M+H]+	1168.71	14.0632	Unknown	Unknown	0.0822541	1.44452	0.351388	-1.42416	-1.97475	0.642432	-0.634086	0.871077	0.613299	-0.75087	0.521892	0.257001	0.89791	-0.15535	0.63517	0.19711	0.37474
	RPP4781	[M+H]+	1171.27	14.018	Unknown	Unknown	-0.374233	0.496416	-1.4998	0.307558	0.501166	-0.150662	1.07598	-0.278287	-0.626396	0.575384	-0.233091	0.205963	1.4231	0.50901	0.56554	0.24754	0.307
	RPP4796	[M+H]+	290.244	4.74314	Unknown	Unknown	-2.55337	-0.674456	0.246201	0.214547	0.32815	0.45413	-0.0106691	0.545086	0.520286	0.388393	0.204562	0.337136	1.6053	0.68284	0.19947	0.70012	0.84682
	RPP4802	[M+H]+	1040.02	13.6845	Unknown	Unknown	0.775056	1.07919	-0.772798	-0.367033	0.356463	-1.44703	0.566217	0.480386	-0.638219	0.263729	-0.401636	0.105671	0.64052	-0.64268	0.78265	0.10644	0.16049
	RPP4820	[M+H]+	1164.89	14.1059	Unknown	Unknown	0.694707	0.486909	-0.776393	-0.2546	0.395918	-1.04732	1.1777	-1.00132	-0.966828	0.519787	0.507039	0.264407	1.565	0.64619	0.72691	0.13852	0.21366
	RPP4823	[M+H]+	86.0966	31.5142	Unknown	Unknown	-0.00544216	-1.02676	-0.20987	0.017873	0.0487039	0.489204	0.0529446	0.137616	0.0525838	0.435626	-0.110201	0.117723	1.433	0.51905	0.31836	0.49708	0.29281
	RPP4826	[M+H]+	1172.77	13.8074	Unknown	Unknown	1.00014	0.555328	-0.491514	-1.05148	-1.85576	-0.0802666	0.801971	-0.13454	-0.0551067	0.869656	0.0672929	0.374277	1.3585	0.44204	0.19644	0.70678	0.82069
	RPP4832	[M+H]+	1162.45	13.586	Unknown	Unknown	1.00899	0.864821	-0.857881	-0.495211	1.13129	-1.0327	-0.101884	-0.0110131	-1.17297	0.883066	-0.220093	0.00357865	0.29506	-1.7609	0.68197	0.16623	0.26424
	RPP4839	[M+H]+	445.311	21.3697	Unknown	Unknown	-1.49267	0.250317	-0.606014	0.577082	-0.289909	-0.103663	-0.475394	0.0876848	0.293873	0.571826	0.862697	0.324165	2.5865	1.371	0.1431	0.84437	0.71032
	RPP4848	[M+H]+	1097.73	13.8773	Unknown	Unknown	-1.03976	1.79145	0.626756	-0.215159	0.524922	-0.900792	-0.0152373	0.046662	-0.514636	1.0464	-1.38153	0.030929	0.38191	-1.3887	0.63991	0.19388	0.33595
	RPP4866	[M+H]+	398.157	32.4521	Unknown	Unknown	-1.75744	0.0914203	0.335939	0.263616	-0.308537	0.54193	0.320785	-0.638855	0.0338755	0.551165	0.383847	0.182249	1.1938	0.25562	0.48662	0.31281	0.35543
	RPP4872	[M+H]+	1165.51	13.7019	Unknown	Unknown	0.943978	0.896325	-1.82815	0.187541	0.475801	-0.778785	0.894635	0.0255637	-0.666538	0.699513	-1.00257	0.152686	0.70793	-0.49832	0.95018	0.022195	0.044071
	RPP4882	[M+H]+	1096.31	13.781	Unknown	Unknown	1.15292	1.04203	-0.844592	-0.122176	0.0193046	-1.58936	0.433379	-0.0117437	-0.746237	0.387353	0.177804	0.101317	0.49672	-1.0095	0.8125	0.090178	0.14586
	RPP4890	[M+H]+	1162.09	13.7547	Unknown	Unknown	0.883658	0.157476	0.134341	-1.11162	0.629795	0.441227	0.308307	-1.52038	-0.604614	0.473425	0.271434	-0.0630489	0.46882	-1.0929	0.38907	0.40997	0.4842
	RPP4908	[M+H]+	1040.24	14.3213	Unknown	Unknown	1.17681	-2.23466	0.107789	0.649431	0.474053	-0.0670805	1.10086	0.450973	-0.374775	-1.69351	0.210448	0.199667	0.81474	-0.2956	0.95556	0.019743	0.045372
	RPP4912	[M+H]+	1160.77	13.8178	Unknown	Unknown	-1.38472	-0.433217	0.205189	-0.969522	0.589732	0.556296	1.06989	0.00564784	-0.522003	0.552764	0.0239692	0.305971	1.4492	0.53526	0.26237	0.58109	0.61278
	RPP4923	[M+H]+	240.269	31.6196	Unknown	Unknown	-0.0244204	0.230639	-0.0919819	0.703446	-0.0211131	0.203471	-0.1109	0.474637	-0.784337	-0.34199	-0.0837401	-0.153711	0.4173	-1.2608	0.13571	0.8674	0.42667
	RPP4925	[M+H]+	1098.72	13.9215	Unknown	Unknown	0.0137225	-0.414548	0.361223	-0.736629	0.75533	0.254475	1.26124	-1.61178	0.0732077	-0.126336	0.0329191	0.137176	1.0865	0.1197	0.86171	0.06464	0.099656
	RPP4931	[M+H]+	1173.39	13.7283	Unknown	Unknown	0.74871	0.529207	-0.214822	-0.533114	0.951719	-0.984825	1.34901	-1.21318	0.721241	0.929018	-3.03872	0.755747	1.6841	0.75199	0.83242	0.079658	0.21199
	RPP4941	[M+H]+	274.189	10.3995	Unknown	Unknown	0.629533	-0.529773	0.0425297	1.13185	-0.721386	1.03321	-0.475006	0.192244	0.201978	-1.92665	0.534433	-0.112973	0.32734	-1.6112	0.30018	0.52261	0.67666
	RPP4950	[M+H]+	1099.14	13.7153	Unknown	Unknown	-0.896544	-0.682277	-0.54763	0.0385849	0.948424	-0.608359	1.5057	0.428448	-1.40392	0.714272	0.00654142	0.496757	3.193	1.6749	0.25556	0.5925	0.74571
	RPP4970	[M+H]+	1158.14	13.6492	Unknown	Unknown	2.03327	0.0556212	1.01545	0.360646	-0.863167	-0.641115	-0.975405	0.698118	-0.461775	0.666993	-1.80116	-0.0874737	0.39399	-1.3438	0.29562	0.52926	0.83654
	RPP4983	[M+H]+	1163.07	13.7125	Unknown	Unknown	-0.653423	1.37115	-0.465046	0.361884	1.05842	0.631017	-1.33171	0.978403	-0.934077	-0.778812	-0.0189537	-0.21885	0.2859	-1.8064	0.13419	0.87228	0.98301
	RPP4986	[M+H]+	1161.08	13.7543	Unknown	Unknown	-0.731215	1.54809	0.0805489	-0.281012	0.833781	0.244056	-1.27923	0.0138889	-0.571669	0.732368	-0.408773	-0.18084	0.27575	-1.8586	0.21713	0.66328	0.72286
	RPP4989	[M+H]+	1036.74	13.723	Unknown	Unknown	1.1489	2.13192	-0.696032	-0.69638	-0.228427	-0.810747	0.97529	-0.152432	-0.661822	-0.887203	-0.10429	-0.0187867	0.29729	-1.7501	0.62608	0.20337	0.36233
	RPP4993	[M+H]+	1177.71	13.7284	Unknown	Unknown	1.42987	1.68127	-0.0260573	0.319751	0.654984	-1.83024	0.476308	0.334706	-1.72944	-1.79877	0.162332	0.325292	0.31784	-1.6536	0.29876	0.52468	0.95126
	RPP4999	[M+H]+	224.128	6.94336	Unknown	Unknown	0.939119	0.081029	-0.760937	0.748929	0.475868	-0.278811	0.240628	-0.751399	0.504907	-1.18518	0.112217	-0.126372	0.3821	-1.388	0.30595	0.51435	0.5142
	RPP5003	[M+H]+	178.134	24.9005	Unknown	Unknown	0.0651729	-1.66406	-0.504008	0.15571	-0.0509644	-0.137853	0.00665599	0.793629	0.756153	-0.0501755	0.259825	0.369919	9.8945	3.3066	0.046859	1.3292	0.91134
	RPP5014	[M+H]+	472.269	20.263	Unknown	Unknown	-0.313077	0.0748744	-0.243667	-0.492486	-0.032377	-0.511287	0.601504	0.443471	-0.277986	0.77221	-0.297586	0.276408	27.93	4.8038	0.035227	1.4531	0.64767
	RPP5046	[M+H]+	1095.34	13.939	Unknown	Unknown	-0.696169	0.92366	-0.835347	0.269997	0.778913	-0.684973	1.08111	-0.751616	-0.357665	0.716481	-0.613427	0.16904	0.99699	-0.0043537	0.85872	0.066149	0.10407
	RPP5064	[M+H]+	218.158	8.14227	Unknown	Unknown	0.845533	-2.26389	0.327713	0.0906966	0.131703	0.236328	0.216922	0.548057	0.0849187	-0.156616	-0.173736	0.112373	0.58965	-0.76207	0.65605	0.18307	0.26961
	RPP5065	[M+H]+	86.0966	32.6912	Unknown	Unknown	-0.356385	-0.824262	-0.438047	0.397153	-0.453937	-0.0787421	0.340913	0.452549	0.440535	-0.0296565	0.258113	0.291765	4.4907	2.167	0.0097124	2.0127	0.74845
	RPP5090	[M+H]+	290.632	23.8377	Unknown	Unknown	0.590333	0.47502	0.432792	0.541443	-1.97537	0.64498	0.686786	-3.34996	0.568785	0.635926	0.398134	0.35113	0.98368	-0.023736	0.76591	0.11582	0.30258
	RPP5106	[M+H]+	263.165	3.63656	Unknown	Unknown	0.87414	-0.984382	-0.317754	-0.434594	0.342571	-0.0561941	-0.659192	0.640347	-0.832054	1.30336	-0.109818	0.233572	1.7894	0.83949	0.65851	0.18144	0.24584
	RPP5107	[M+H]+	145.12	3.74184	Unknown	Unknown	0.919749	0.333596	0.812363	-2.83732	0.777811	0.759228	0.231551	0.615874	0.498984	-2.72803	0.409552	0.206637	0.54475	-0.87633	0.75504	0.12203	0.32657
	RPP5109	[M+H]+	298.147	7.56268	Unknown	Unknown	0.824893	0.421497	0.413938	0.0855111	0.656277	0.237478	-0.158431	0.368937	-0.0125352	-2.65449	0.046765	-0.22984	0.15751	-2.6665	0.087268	1.0591	1.1262
	RPP5111	[M+H]+	290.686	11.1092	Unknown	Unknown	0.579007	0.472393	0.60603	-1.03321	0.583199	0.62193	0.0233234	0.881213	-0.866465	-2.64805	0.71953	0.0610943	0.5887	-0.7644	0.33057	0.48074	0.7805
	RPP5114	[M+H]+	315.885	30.8292	Unknown	Unknown	0.1792	0.0939508	0.0317104	0.218731	0.20821	0.319818	0.331744	0.341375	1.2117	-3.63429	0.131745	0.566112	2.4559	1.2963	0.632	0.19929	0.44868
	RPP5115	[M+H]+	794.616	2.95144	Unknown	Unknown	0.824357	-0.921367	1.24989	1.51197	2.80552	-0.838603	-2.04657	-1.97472	-0.125817	-0.68407	0.277895	-0.0784925	0.04349	-4.5232	0.056963	1.2444	1.9762
	RPP5116	[M+H]+	779.641	2.95146	Unknown	Unknown	1.91997	-0.248892	0.917163	1.73269	0.728957	-1.89396	-1.84071	-1.77097	0.251974	-1.8687	1.20207	0.870415	0.43868	-1.1887	0.23378	0.6312	1.3465
	RPP5126	[M+H]+	1101.79	13.6844	Unknown	Unknown	1.566	0.792862	-0.791085	0.546176	0.03841	-1.2371	1.21176	0.0459685	-1.30562	0.648669	-1.70165	0.185611	0.71074	-0.49261	0.6369	0.19593	0.3905
	RPP5127	[M+H]+	288.228	30.9872	Unknown	Unknown	-0.152851	-0.0715062	-0.0105554	0.147673	-1.2506	0.153292	0.136646	0.697753	0.199594	-0.0400472	-0.00717862	0.197777	4.0919	2.0328	0.13375	0.87369	0.50539
	RPP5128	[M+H]+	1032.53	2.95143	Unknown	Unknown	1.12118	-1.81392	0.0759702	1.80722	1.39399	-0.252031	-1.69163	-1.61683	0.596464	-1.72166	1.15927	0.941977	0.61335	-0.70521	0.35212	0.45331	0.99513
	RPP5131	[M+H]+	226.09	10.7333	Unknown	Unknown	-0.443707	-0.169136	-1.49925	0.916369	-1.48789	-0.177042	-1.39356	1.50647	0.372692	-1.42474	2.19883	1.60097	6.1967	2.6315	0.22891	0.64033	1.2205
	RPP5133	[M+H]+	1100.25	14.0498	Unknown	Unknown	1.18796	0.752695	-0.350196	-1.16178	-1.69034	0.397016	1.35961	0.714336	-0.0808901	-1.07388	-0.385526	0.331	1.0288	0.04093	0.62831	0.20183	0.36891
	RPP5134	[M+H]+	1039.36	13.6844	Unknown	Unknown	1.88837	1.44007	-0.96414	0.446425	-0.144696	-0.921726	0.051469	-0.368488	-0.729789	0.395187	-0.864579	-0.228098	0.11834	-3.079	0.29354	0.53234	0.74421
	RPP5135	[M+H]+	1168.58	13.6494	Unknown	Unknown	1.22398	1.14569	-0.388148	0.0628695	0.588766	-1.97223	1.14643	-0.0332058	-1.86	0.393131	-0.46575	0.158471	0.56203	-0.83128	0.73718	0.13242	0.28198
	RPP5139	[M+H]+	290.732	31.2156	Unknown	Unknown	0.272644	0.280981	0.31608	0.303998	0.347959	0.367531	-3.82952	0.537806	0.431601	0.325156	0.464487	0.181274	1.0271	0.038541	0.39266	0.40598	0.80603
	RPP5150	[M+H]+	1166.46	14.2393	Unknown	Unknown	-1.795	1.05337	-0.26589	0.254594	0.589622	0.829931	-0.107994	0.368265	-0.0515164	-1.15414	0.332781	-0.0540248	0.25705	-1.9599	0.65422	0.18427	0.28442
	RPP5155	[M+H]+	1099.73	13.7548	Unknown	Unknown	0.872402	0.85746	-0.294031	0.0983085	0.528532	-0.516432	0.37645	0.49904	-0.502929	0.00987583	-1.78137	-0.147312	0.3757	-1.4124	0.24316	0.6141	0.65971
	RPP5165	[M+H]+	357.111	18.8796	Unknown	Unknown	-0.255262	1.03654	0.884743	1.27544	0.036285	0.98555	0.258061	-2.94536	0.411491	-3.04379	0.814805	0.5415	0.48023	-1.0582	0.12269	0.9112	1.691
	RPP5174	[M+H]+	404.827	2.9513	Unknown	Unknown	1.55632	-0.0508679	0.762929	1.29112	2.03921	0.112597	-2.09029	-2.01938	-0.733263	-2.11875	0.857772	0.392584	0.217	-2.2042	0.014072	1.8516	2.4368
	RPP5178	[M+H]+	242.158	4.37434	Unknown	Unknown	1.35409	0.604193	-0.170096	0.685206	0.129875	-1.79668	-0.467312	0.251349	-0.945884	-0.740028	1.0683	0.02699	0.48557	-1.0422	0.62625	0.20325	0.34413
	RPP5183	[M+H]+	358.201	14.861	Unknown	Unknown	-0.706312	-1.07873	0.143802	0.126467	-0.0945206	0.381539	-0.267441	0.337867	0.608364	0.200609	0.13673	0.211622	2.2938	1.1977	0.14501	0.8386	0.52383
	RPP5193	[M+H]+	1171.46	14.1236	Unknown	Unknown	0.497941	0.623786	-1.49461	0.773281	-0.206128	0.0614724	0.643488	0.645832	-1.25818	-0.212001	-0.12261	0.0477239	0.68341	-0.54918	0.85227	0.069423	0.10911
	RPP5194	[M+H]+	782.638	2.95145	Unknown	Unknown	1.57981	-1.45928	1.0424	2.03343	0.89117	-1.39013	-1.32953	-1.25017	0.0346262	-1.36139	0.737839	0.471233	0.22423	-2.157	0.24779	0.60591	1.1509
	RPP5202	[M+H]+	358.201	15.7042	Unknown	Unknown	-1.2913	-0.375145	0.245672	0.244338	-0.0119204	0.133571	-0.0232006	-0.0801094	0.501881	0.595204	-0.129397	0.190403	2.0646	1.0458	0.22733	0.64335	0.45003
	RPP5206	[M+H]+	283.032	3.84731	Unknown	Unknown	1.59294	-0.360442	-1.88165	0.905158	-0.139493	0.246057	-1.76651	0.896962	0.395109	-1.80048	1.09071	0.821638	1.1677	0.22369	0.87284	0.059065	0.15469
	RPP5209	[M+H]+	1166.39	13.825	Unknown	Unknown	1.33158	1.74883	-0.178288	-0.481436	0.929655	-0.676073	1.29959	-0.648009	-1.82888	-0.934233	-0.489016	-0.0737185	0.3241	-1.6255	0.16466	0.78341	1.141
	RPP5215	[M+H]+	543.734	2.97782	Unknown	Unknown	2.0158	-1.5508	0.492677	1.01583	2.06133	-1.48643	-1.43003	-1.35615	0.223843	-1.45968	0.857405	0.616209	0.3039	-1.7183	0.31348	0.50379	1.0873
	RPP5221	[M+H]+	1196.28	13.8601	Unknown	Unknown	1.53226	1.55531	-1.2532	0.665914	0.761225	-0.394378	0.345254	-0.906868	-1.1784	-0.289235	-0.447184	-0.390697	0.076491	-3.7086	0.085758	1.0667	1.2233
	RPP5230	[M+H]+	364.248	0.290075	Unknown	Unknown	-0.0719985	-0.312948	-1.02109	0.162503	0.200345	-0.755441	0.605871	0.569963	0.384268	0.148878	-0.214773	0.304421	5.5479	2.4719	0.030662	1.5134	0.76739
	RPP5234	[M+H]+	1187.28	13.8249	Unknown	Unknown	1.19075	0.894932	-2.46501	0.306534	1.32812	-2.41833	1.32927	-0.768475	0.420586	0.305127	-0.535333	0.411834	0.66306	-0.59278	0.63342	0.19831	0.4962
	RPP5240	[M+H]+	364.248	2.55623	Unknown	Unknown	-0.391545	-0.0352132	0.0121462	0.291215	-0.902283	0.501382	-0.212075	-0.174405	0.0206472	0.639681	0.145064	0.105387	1.1317	0.17853	0.48351	0.31559	0.22369
	RPP5243	[M+H]+	1165.27	13.8205	Unknown	Unknown	-1.51749	0.763628	-0.120838	-2.21797	0.86528	-0.113164	1.00134	-0.014891	0.141267	0.720775	0.0499214	0.44214	1.446	0.53204	0.17335	0.76107	0.99861
	RPP5246	[M+H]+	291.247	29.9597	Unknown	Unknown	-0.180569	0.52899	-1.94842	0.609761	-0.0827802	0.0627797	1.00131	0.231756	0.144592	0.365933	-0.981096	0.247746	1.6573	0.72882	0.48222	0.31675	0.43102
	RPP5248	[M+H]+	1094.48	13.6143	Unknown	Unknown	0.323495	-0.229619	-0.482693	-0.202177	0.522972	0.683736	1.32554	0.257203	-1.20046	0.887555	-2.17828	0.292724	1.8056	0.85249	0.72868	0.13746	0.2627
	RPP5268	[M+H]+	398.157	34.5444	Unknown	Unknown	-0.662054	-0.210782	-0.357074	0.412521	-0.473494	0.429996	-0.0831871	0.595985	0.371716	-0.149649	-0.017837	0.14386	1.3193	0.39976	0.22632	0.64528	0.3673
	RPP5269	[M+H]+	1163.82	14.0885	Unknown	Unknown	0.770718	1.31909	-0.0965948	0.107777	-1.17796	0.245394	1.14509	0.303881	-0.943228	-1.37867	-0.294601	-0.000900956	0.59313	-0.75357	0.45776	0.33936	0.49851
	RPP5273	[M+H]+	1098.31	13.794	Unknown	Unknown	0.381258	0.797597	-0.188622	0.539084	0.811344	-1.13794	-0.582387	-0.600587	0.00891837	0.734054	-0.62439	-0.13833	0.29377	-1.7672	0.31058	0.50783	0.51315
	RPP5277	[M+H]+	208.028	17.296	Unknown	Unknown	-2.62218	1.13885	1.3268	0.739055	1.00602	0.990408	0.816123	-2.47019	0.665933	-2.56272	0.338581	0.633304	0.47181	-1.0837	0.36436	0.43847	1.1003
	RPP5279	[M+H]+	218.158	30.9609	Unknown	Unknown	-0.269196	-0.19549	-0.204541	0.244516	-1.0992	0.362132	0.438688	0.617118	0.148619	0.0780835	-0.318208	0.197483	2.4394	1.2865	0.1493	0.82594	0.49568
	RPP5287	[M+H]+	133.08	3.56626	Unknown	Unknown	0.336697	-1.69505	-0.605236	0.286747	0.206944	0.02332	-0.416494	0.933045	-0.761804	0.909367	0.442322	0.340142	3.0746	1.6204	0.28819	0.54032	0.61719
	RPP5296	[M+H]+	472.269	21.3507	Unknown	Unknown	0.286482	0.87091	0.619019	-1.55195	0.790055	0.720247	0.00321258	-0.184756	-0.454626	1.01755	-2.07288	-0.0432753	0.31059	-1.6869	0.32462	0.48862	0.74015
	RPP5300	[M+H]+	263.081	18.8663	Unknown	Unknown	1.12753	-1.09399	-0.604457	-0.102445	0.612031	0.307997	-0.359236	-0.672214	-0.0743639	0.550493	0.302096	0.00655557	0.41961	-1.2529	0.83193	0.079911	0.10524
	RPP5319	[M+H]+	1097.07	13.6757	Unknown	Unknown	0.00135737	1.64896	-1.11191	-0.0292556	-0.163797	-0.175631	0.959658	0.424317	-1.44005	0.788004	-1.10184	0.200193	1.4374	0.52343	0.92001	0.036206	0.072414
	RPP5329	[M+H]+	1167.97	13.6756	Unknown	Unknown	0.865303	0.641228	0.061676	-0.552844	0.490165	-0.435131	1.19655	-1.06219	-1.30209	0.505634	-0.447001	0.0387101	0.84577	-0.24166	0.45177	0.34508	0.45669
	RPP5353	[M+H]+	1092.84	13.8339	Unknown	Unknown	0.851837	1.58633	-1.17947	0.0548265	0.671908	-0.370308	1.22096	-0.911462	-0.772714	-0.00909654	-1.09692	-0.0458876	0.3858	-1.3741	0.3351	0.47483	0.6891
	RPP5363	[M+H]+	249.2	16.7849	Unknown	Unknown	-0.44357	-0.124328	0.315579	-2.0008	0.209983	0.388894	0.42768	0.107526	0.557359	0.0585632	0.221196	0.281919	1.8089	0.8551	0.17295	0.76208	0.70579
	RPP5371	[M+H]+	684.203	24.3367	Unknown	Unknown	0.274246	-0.616096	-0.432862	-0.526171	-0.303278	-0.352593	0.253934	0.545084	0.760478	-0.0422032	0.110578	0.328883	7.2868	2.8653	0.0039598	2.4023	0.83486
	RPP5388	[M+H]+	266.092	33.7541	Unknown	Unknown	1.56221	1.54731	1.45197	1.45149	1.51079	1.1407	-1.72641	-1.65941	-1.69985	-1.7533	-0.938117	-0.887394	1.1668e-05	-16.387	1.8473e-08	7.7335	3.6967
	RPP5398	[M+H]+	364.248	7.45716	Unknown	Unknown	-0.402963	-0.189998	0.249494	-0.263088	-0.175653	0.111693	0.918578	-1.68243	-0.527517	1.07768	0.550543	0.333662	7.9736	2.9952	0.62082	0.20703	0.28608
	RPP5403	[M+H]+	312.13	7.83492	Unknown	Unknown	0.444592	-1.08958	1.66983	1.32567	-0.219291	-2.0915	-0.0615884	-0.588936	-0.286437	-0.102013	0.906288	0.0929663	0.29049	-1.7834	0.98345	0.0072477	0.016946
	RPP5423	[M+H]+	401.856	25.4188	Unknown	Unknown	0.191936	0.427214	-0.0276725	0.226261	-0.366924	1.22979	-0.342129	0.16506	0.747417	-1.79534	-0.29518	-0.160431	0.43973	-1.1853	0.20065	0.69756	0.71704
	RPP5428	[M+H]+	249.2	13.0169	Unknown	Unknown	-0.947337	-0.472608	-0.0872215	0.532428	-0.535214	0.201786	-0.115311	0.895334	0.216349	-0.119268	0.203042	0.22802	2.1011	1.0711	0.13341	0.8748	0.55814
	RPP5430	[M+H]+	477.262	8.69568	Unknown	Unknown	0.755938	-0.863237	-1.61989	-0.110832	0.489447	-0.615518	0.585811	0.565696	0.380455	-0.479563	0.556331	0.355363	1.9621	0.97238	0.13126	0.88188	0.83799
	RPP5433	[M+H]+	358.201	19.1563	Unknown	Unknown	0.183848	-0.295093	0.252596	-0.169222	-0.139501	-0.145933	-0.0361357	0.377849	0.523981	0.687653	-1.35376	0.11372	3.9019	1.9642	0.74633	0.12707	0.13367
	RPP5440	[M+H]+	1090.92	13.5702	Unknown	Unknown	1.69444	1.29659	1.6166	0.0806769	1.51292	-1.26426	-1.20097	0.00286192	-1.16811	-1.23424	-1.25988	-0.0766418	0.00047509	-11.04	0.01271	1.8959	2.1064
	RPP5441	[M+H]+	1156.76	13.4913	Unknown	Unknown	1.58908	0.831194	0.103991	-2.1345	1.04952	0.506601	0.405594	0.367985	-2.00816	0.832042	-2.09524	0.551888	0.52876	-0.91932	0.41687	0.38	0.83022
	RPP5458	[M+H]+	344.228	10.3819	Unknown	Unknown	0.913678	0.361513	0.00634026	-1.14815	0.131446	-0.346412	0.380724	1.27473	-1.04226	-2.55507	1.27612	0.747352	2.6036	1.3805	0.96902	0.013668	0.034809
	RPP5463	[M+H]+	404.206	28.9935	Unknown	Unknown	0.513662	0.197835	-0.172213	0.221395	0.577396	-2.00632	0.287596	0.94818	0.87967	-0.178159	-1.53594	0.266901	1.5774	0.65755	0.6897	0.16134	0.28511
	RPP5492	[M+H]+	1170.52	14.113	Unknown	Unknown	1.27115	1.29575	-0.657745	0.647035	-0.766057	-1.35889	0.779058	-0.721728	-1.75582	1.13564	-0.103233	0.23485	0.66883	-0.5803	0.82538	0.083346	0.18399
	RPP5493	[M+H]+	1097.61	13.4912	Unknown	Unknown	1.70716	1.51336	-0.0178215	-0.895386	1.27645	-1.96614	0.989945	-0.976853	-1.63434	1.00038	-1.1918	0.195049	0.48597	-1.0411	0.49863	0.30222	0.69017
	RPP5494	[M+H]+	176.092	7.00916	Unknown	Unknown	1.71735	0.952754	-0.062608	-0.189843	1.03104	0.34162	0.197712	0.0112126	-0.595487	-2.74082	-0.271887	-0.391044	0.051695	-4.2738	0.038301	1.4168	1.6172
	RPP5499	[M+H]+	191.075	6.71926	Unknown	Unknown	0.917986	0.545732	0.134211	0.229603	0.777348	0.706629	0.24026	0.561013	-0.0110484	-4.15739	-0.12533	0.180988	0.29664	-1.7532	0.1659	0.78016	1.4129
	RPP5503	[M+H]+	264.15	3.56268	Unknown	Unknown	0.88297	-2.16531	-0.137808	-0.150806	0.436251	0.489774	-0.612809	0.854033	-0.495133	0.627108	0.0876003	0.184125	0.96896	-0.045485	0.67808	0.16872	0.27516
	RPP5504	[M+H]+	1166.84	13.5833	Unknown	Unknown	0.774111	1.00604	-0.288608	-0.265578	-0.271884	-0.561954	0.661994	-0.652971	-1.24766	1.21696	-0.501806	0.131362	1.1293	0.1754	0.78087	0.10742	0.1673
	RPP5506	[M+H]+	189.134	3.42559	Unknown	Unknown	1.21711	-0.264471	-0.255125	-0.688446	-0.35584	0.79851	-0.948117	0.558148	-0.406565	-0.382822	0.725392	0.00222428	0.6379	-0.64859	0.71543	0.14543	0.19274
	RPP5510	[M+H]+	1165.83	13.5862	Unknown	Unknown	0.655799	1.4482	0.146883	-0.0482042	0.223611	-1.21132	-0.388087	0.224981	-0.668786	-0.0717956	-0.123971	-0.187308	0.090953	-3.4587	0.30885	0.51025	0.51837
	RPP5511	[M+H]+	1097.43	13.5043	Unknown	Unknown	0.0628999	0.423298	0.237642	-1.79925	1.09481	-0.901676	-0.517767	0.977105	-1.26415	1.51297	-0.261402	0.435529	1.6087	0.68587	0.63141	0.19969	0.37643
	RPP5514	[M+H]+	1166.09	14.097	Unknown	Unknown	1.16516	1.16259	-0.325474	-0.30764	0.961778	-0.711617	-0.238362	0.0923158	-0.739901	0.990341	-1.96009	-0.0891102	0.32914	-1.6032	0.25185	0.59886	0.82976
	RPP5521	[M+H]+	1168.01	13.7896	Unknown	Unknown	-0.341136	-0.45043	-0.0177849	-0.329793	0.66263	-0.631363	1.29782	-0.425603	-0.740318	0.820994	-0.152439	0.307422	3.6611	1.8723	0.33925	0.46948	0.47268
	RPP5525	[M+H]+	325.088	9.78469	Unknown	Unknown	2.4401	2.36354	-1.74179	-1.73245	1.40673	-1.70481	1.29232	-0.148307	-1.63299	0.432119	-1.70154	0.727062	0.39475	-1.341	0.73845	0.13168	0.44002
	RPP5526	[M+H]+	1171.52	13.8334	Unknown	Unknown	0.587704	1.12167	-0.815668	0.389519	0.439962	-1.32416	-0.976995	-0.030926	-0.456035	1.02775	-0.00681997	0.0439998	0.42216	-1.2441	0.78149	0.10708	0.17025
	RPP5528	[M+H]+	1036.52	13.5175	Unknown	Unknown	1.38249	0.865697	-0.542545	-0.325012	0.652319	-3.05144	0.989132	0.144524	-0.62171	1.19204	-1.11973	0.434239	0.95153	-0.071678	0.65881	0.18124	0.43455
	RPP5530	[M+H]+	261.181	10.8365	Unknown	Unknown	0.897818	0.943033	1.53055	0.122401	1.3711	-0.874235	-0.711032	-0.183711	-0.990128	-0.898583	-0.559756	-0.647454	2.0781e-05	-15.554	0.0061793	2.2091	1.7026
	RPP5562	[M+H]+	1036.69	13.6598	Unknown	Unknown	2.5492	0.571411	-1.48368	-0.568162	0.294612	-1.40861	0.184001	-0.271799	-0.647754	0.542031	0.171555	0.0672006	0.2825	-1.8237	0.98166	0.0080403	0.0193
	RPP5566	[M+H]+	290.649	19.0509	Unknown	Unknown	0.313937	0.233069	0.137693	0.370202	0.26536	0.324646	-3.48923	0.412226	0.502653	0.367587	0.413998	0.147857	1.1212	0.1651	0.41567	0.38125	0.70181
	RPP5569	[M+H]+	1161.51	13.4385	Unknown	Unknown	0.624863	-0.076532	0.63085	-1.91446	0.938651	-1.878	1.19992	0.532839	-1.78324	1.53664	-0.722285	0.910757	1.9049	0.92973	0.46962	0.32825	0.71449
	RPP5572	[M+H]+	1165.52	14.0355	Unknown	Unknown	0.440593	1.11548	0.205601	0.471386	0.872589	-0.15566	-2.17752	0.381692	-0.173049	-0.697507	0.0522193	-0.335827	0.13974	-2.8392	0.038396	1.4157	1.2586
	RPP5577	[M+H]+	230.139	12.503	Unknown	Unknown	2.39348	1.78599	-0.967837	-0.834349	0.455742	0.0169314	0.743294	-0.31268	-1.10518	-0.161577	-1.77941	-0.234405	0.15979	-2.6457	0.18217	0.73953	1.2159
	RPP5591	[M+H]+	215.139	4.32142	Unknown	Unknown	-0.190886	0.016782	0.822838	-2.34332	0.863976	-0.179319	1.22532	0.283844	0.800353	-2.27186	0.270943	0.701337	1.9263	0.94587	0.63971	0.19402	0.43089
	RPP5596	[M+H]+	1101.72	14.4308	Unknown	Unknown	-0.10974	-1.29848	0.314757	-1.30427	1.27448	0.425696	-0.401515	-1.33592	0.209171	1.43508	0.43396	0.356782	1.2085	0.27317	0.68828	0.16223	0.29762
	RPP5597	[M+H]+	371.326	23.6831	Unknown	Unknown	0.707071	0.23755	0.660756	0.231596	0.0640671	0.249138	-2.939	0.621909	0.101213	-0.0989639	0.227639	-0.0629749	0.4422	-1.1772	0.21208	0.6735	0.91738
	RPP5608	[M+H]+	1166.76	14.2026	Unknown	Unknown	0.110385	0.399888	-0.82467	0.619291	-0.509277	0.291688	-0.269489	1.24042	-1.57428	0.807493	-0.473859	0.18241	1.5693	0.65009	0.95167	0.021516	0.037249
	RPP5615	[M+H]+	1163.45	13.5571	Unknown	Unknown	0.292366	1.2182	-0.0533358	-0.125453	0.977835	-0.629522	-0.122953	-0.837973	-0.19968	0.695951	-1.01693	-0.198512	0.27971	-1.838	0.17054	0.76818	0.71682
	RPP5628	[M+H]+	1161.39	13.5965	Unknown	Unknown	-0.131749	1.15303	-1.49558	0.728177	0.942773	-2.24131	-0.467487	-0.00590558	0.973726	0.685065	-0.413964	0.273231	0.68416	-0.5476	0.58692	0.23142	0.44571
	RPP5629	[M+H]+	178.134	28.1414	Unknown	Unknown	-0.283478	0.245513	0.199819	0.247194	0.355007	-0.279989	-0.309286	0.156046	0.756857	0.51168	-1.61485	0.0154901	1.3747	0.45913	0.66526	0.17701	0.20653
	RPP5632	[M+H]+	1173.46	14.1236	Unknown	Unknown	1.8322	1.27581	-2.28559	-0.104626	0.000955157	-0.80744	0.868501	-2.09876	0.0967167	1.29302	-0.711526	0.640742	0.93246	-0.10089	0.97081	0.012867	0.037842
	RPP5640	[M+H]+	368.116	19.0456	Unknown	Unknown	-1.27679	1.56319	1.19891	1.14659	-0.521074	1.21358	0.504228	-1.32065	0.32185	-2.65635	-0.186496	0.013012	0.16382	-2.6098	0.13683	0.86383	1.4184
	RPP5651	[M+H]+	1163.96	14.0006	Unknown	Unknown	1.09906	0.995668	-0.0203693	0.877365	0.154933	0.325024	0.432506	-0.756897	-0.628834	-1.90293	-0.142912	-0.432613	0.12531	-2.9964	0.011787	1.9286	1.4641
	RPP5669	[M+H]+	249.2	30.5788	Unknown	Unknown	0.339864	0.622023	0.430932	0.634193	-1.38097	-0.341858	-2.07366	0.504942	0.447759	0.433398	0.256364	0.127018	0.87294	-0.19604	0.84928	0.070951	0.12978
	RPP5714	[M+H]+	240.181	9.16983	Unknown	Unknown	-0.130511	0.580128	-0.483885	0.633995	0.323337	-1.11528	-1.80812	0.475188	0.455309	0.358936	0.537578	0.173331	1.301	0.37966	0.89305	0.049123	0.082011
	RPP5719	[M+H]+	1162.45	13.8337	Unknown	Unknown	1.24973	1.25771	-0.143283	-0.184065	0.643148	0.130359	0.885537	-0.542293	-2.42863	-0.0299506	-0.642408	-0.195854	0.26993	-1.8894	0.088207	1.0545	1.2602
	RPP5728	[M+H]+	132.066	6.19225	Unknown	Unknown	-0.579344	-0.0695817	0.840416	-2.62963	0.251968	0.305526	0.320176	1.06762	1.18418	-2.56645	0.959475	0.915639	3.1811	1.6695	0.43631	0.36021	0.80238
	RPP5793	[M+H]+	265.112	3.27629	Unknown	Unknown	1.37575	0.545538	1.11142	-0.0418085	-0.605208	-0.0799893	-1.28915	0.811371	-0.00980484	-2.01826	0.32951	-0.129376	0.37621	-1.4104	0.18045	0.74364	0.98374
	RPP5794	[M+H]+	449.108	13.86	Unknown	Unknown	0.884845	-2.51943	0.319262	0.517927	1.46376	2.13176	-0.517285	2.1327	-2.39838	-2.44592	-0.791125	1.22189	0.63086	-0.6646	0.37483	0.42617	1.1938
	RPP5803	[M+H]+	1101.43	14.1762	Unknown	Unknown	1.04651	1.10535	-0.88284	0.560264	-0.815292	-1.3764	0.893444	-1.67681	-0.248902	1.19225	-0.132705	0.335137	0.8926	-0.16392	0.84689	0.072174	0.15462
	RPP5807	[M+H]+	333.213	3.84721	Unknown	Unknown	1.33054	-0.70614	-0.0301876	1.19456	-0.657582	0.698737	-0.592389	1.11747	0.103186	-3.22592	0.381664	0.386064	0.61678	-0.69718	0.42045	0.37629	0.78075
	RPP5811	[M+H]+	713.699	2.95147	Unknown	Unknown	1.3259	0.838102	1.1536	0.759669	-2.76502	0.839389	-2.6893	0.644344	0.819909	-2.71433	0.970058	0.817687	0.66143	-0.59634	0.47852	0.3201	0.91801
	RPP5812	[M+H]+	1101.73	13.8336	Unknown	Unknown	1.25961	0.158806	-1.28441	0.382473	1.16343	0.682745	1.37196	-0.14522	-2.07004	-0.44351	-1.08959	0.0137652	0.37997	-1.396	0.22139	0.65485	1.008
	RPP5815	[M+H]+	864.65	2.95149	Unknown	Unknown	1.31708	0.255442	0.866121	-0.177464	-2.79545	1.00694	-0.776327	0.914435	0.938797	-2.73614	0.600564	0.585997	0.88223	-0.18077	0.85721	0.066914	0.20167
	RPP5826	[M+H]+	152.148	3.26757	Unknown	Unknown	-0.289373	0.17473	-0.438714	1.4345	0.231244	1.15828	-0.506397	0.0508482	0.632693	-3.32609	0.787571	0.0906987	0.52082	-0.94113	0.30011	0.52272	0.96879
	RPP5827	[M+H]+	755.68	2.95147	Unknown	Unknown	1.55983	0.819475	1.11392	0.558195	-2.73944	0.803423	-2.66372	0.389296	0.969503	-2.68875	1.03568	0.842587	0.66677	-0.58473	0.48609	0.31329	0.90255
	RPP5832	[M+H]+	313.142	9.68375	Unknown	Unknown	0.468003	-2.09832	-0.144277	0.671145	0.26915	-0.849798	0.274824	0.250379	0.382544	0.131399	0.36261	0.282339	1.1958	0.25797	0.21741	0.66272	0.71853
	RPP5841	[M+H]+	1132.45	11.1197	Unknown	Unknown	0.84825	-1.55705	-1.53859	-1.52844	-1.52874	-1.49839	1.15649	2.28973	0.166729	-0.390328	2.05558	1.52476	8.4793	3.084	0.0031217	2.5056	2.9025
	RPP5851	[M+H]+	933.636	2.925	Unknown	Unknown	0.930661	0.667515	1.06759	-2.21278	-2.21312	0.843966	0.0702862	1.15391	0.81926	-2.15128	0.365556	0.658433	0.87398	-0.19433	0.71539	0.14546	0.39089
	RPP5861	[M+H]+	1166.58	13.7019	Unknown	Unknown	1.50454	1.68257	-0.446744	-0.507177	0.316878	-1.1337	0.937305	-1.42081	-1.32403	1.15904	-0.955211	0.187322	0.65174	-0.61763	0.49304	0.30712	0.6043
	RPP5867	[M+H]+	1196.9	13.7809	Unknown	Unknown	1.36222	1.05652	-1.44964	-1.43817	0.440882	-0.0990871	-1.3461	2.1714	-1.31593	-1.37664	0.423648	1.57089	1.4568	0.54281	0.95973	0.017852	0.054301
	RPP5897	[M+H]+	398.157	31.1768	Unknown	Unknown	0.103652	-2.08222	0.541094	0.794549	0.535284	0.694204	0.376985	-1.47246	-0.520557	0.489535	0.483523	0.0564137	0.52701	-0.92409	0.72827	0.13771	0.25026
	RPP5899	[M+H]+	1040.58	14.1061	Unknown	Unknown	1.08439	0.596431	-2.74605	0.798107	0.585483	-0.0126818	0.274301	0.18975	-2.6107	1.47788	-0.283098	0.646189	0.84458	-0.2437	0.90226	0.044669	0.13042
	RPP5904	[M+H]+	352.248	34.6235	Unknown	Unknown	0.169026	0.301836	0.246741	0.509944	0.226205	0.485205	0.430945	-2.02731	-0.297808	0.2418	-0.109	-0.177584	0.347	-1.527	0.10562	0.97625	0.82727
	RPP5914	[M+H]+	334.222	10.6059	Unknown	Unknown	-0.203732	-0.254471	1.9925	0.405598	-0.986492	1.49914	-0.498972	-1.10735	0.169045	-1.03379	0.321943	-0.303425	0.126	-2.9885	0.14951	0.82534	1.0464
	RPP5924	[M+H]+	398.157	0.751195	Unknown	Unknown	-1.15758	0.378221	0.719855	0.527463	0.562862	-1.79886	0.479573	0.715944	-1.63066	0.505448	0.414065	0.283663	1.0961	0.13236	0.65961	0.18071	0.32768
	RPP5940	[M+H]+	398.157	2.54299	Unknown	Unknown	0.454335	0.136347	-0.976466	0.399827	0.446283	0.853526	-0.384036	0.228544	-0.150717	-0.88217	0.0761532	-0.201626	0.13307	-2.9098	0.17776	0.75017	0.56056
	RPP5971	[M+H]+	86.0966	6.71929	Unknown	Unknown	0.343177	-0.418792	0.635293	0.260352	0.72436	-0.0833372	0.580036	0.223719	-0.1658	-0.613781	-1.29715	-0.188074	0.40944	-1.2883	0.1603	0.79506	0.62337
	RPP5975	[M+H]+	178.134	26.1565	Unknown	Unknown	-0.311478	0.0222922	0.40316	0.0803999	0.150552	0.648752	0.55666	-1.56942	-1.07001	0.368365	0.702542	0.0181826	1.261	0.33453	0.43285	0.36366	0.42396
	RPP5979	[M+H]+	246.061	4.61145	Unknown	Unknown	1.69651	-0.0655052	-1.43414	-1.42265	1.42697	-1.38865	-0.0658483	1.8715	-1.30026	-1.36105	0.896861	1.14627	1.2533	0.32571	0.63513	0.19714	0.50664
	RPP5980	[M+H]+	1101.79	14.1409	Unknown	Unknown	0.759095	0.842858	-0.293223	0.817227	0.772307	-0.235859	1.27507	-1.65608	-1.44218	0.464698	-1.28684	-0.0170662	0.54514	-0.87529	0.1294	0.88808	1.1359
	RPP5982	[M+H]+	164.209	3.66276	Unknown	Unknown	0.299818	-0.877383	-1.63942	-0.877443	-0.910339	-0.618774	-1.53851	0.947084	2.38537	1.90482	-0.69456	1.61933	22.863	4.5149	0.048276	1.3163	1.9727
	RPP5985	[M+H]+	178.134	26.3849	Unknown	Unknown	-0.256866	-0.234799	-0.00678939	-0.00182014	0.0961282	0.637415	0.543833	-1.58084	0.580448	0.154037	0.00525715	0.0639924	1.8369	0.87729	0.82873	0.081586	0.099525
	RPP6005	[M+H]+	398.157	10.4875	Unknown	Unknown	-1.24856	-0.115839	0.265769	0.299916	-0.201771	0.192202	-0.0251825	-0.411493	0.557693	0.614058	-0.0882276	0.161433	1.759	0.81478	0.37123	0.43036	0.34486
	RPP6013	[M+H]+	398.157	30.671	Unknown	Unknown	0.0101868	0.661418	0.267915	0.74829	-0.125813	0.08808	0.0874278	-0.928468	0.395742	-0.648637	-0.31528	-0.240862	0.27211	-1.8778	0.048025	1.3185	0.70401
	RPP6063	[M+H]+	254.164	16.8901	Unknown	Unknown	-2.03036	0.336401	0.509888	0.135824	0.611237	0.302883	0.987305	-0.700284	0.352385	0.821019	-1.57281	0.246513	1.2695	0.34424	0.9391	0.027286	0.057225
	RPP6077	[M+H]+	1099.07	13.6229	Unknown	Unknown	1.3556	0.911607	-0.426634	-1.02673	0.591153	-0.267302	1.19609	-1.59303	-1.40939	0.693038	-0.179048	0.15465	0.71502	-0.48394	0.53373	0.27268	0.4854
	RPP6097	[M+H]+	866.695	2.89862	Unknown	Unknown	0.503229	-2.55243	0.55376	-0.380481	-2.52529	1.61251	0.932138	1.07189	1.36622	-2.47282	0.830377	1.06089	1.9709	0.97889	0.33637	0.47318	1.1898
	RPP6099	[M+H]+	1170.33	13.9917	Unknown	Unknown	0.901167	1.23323	-1.31513	-0.198576	-0.308372	-0.246726	0.867661	-0.612515	-1.29597	0.934278	-0.13457	0.175526	0.92647	-0.11019	0.96703	0.014559	0.027985
	RPP6105	[M+H]+	1170.34	13.6143	Unknown	Unknown	1.17417	-3.15718	-0.276312	0.715393	0.596073	0.282869	0.960874	0.421968	-2.23783	0.938485	0.129934	0.451554	1.0485	0.068338	0.78861	0.10314	0.28372
	RPP6118	[M+H]+	289.092	7.48342	Unknown	Unknown	0.765401	-0.231261	0.772352	0.163066	0.921165	1.36396	-1.09631	0.0257876	0.664258	-3.7633	0.286761	0.128119	0.27721	-1.8509	0.10897	0.96269	1.602
	RPP6123	[M+H]+	290.689	3.67155	Unknown	Unknown	0.449813	0.653875	0.528264	0.47686	-2.54291	0.474079	0.548228	0.72502	-2.76494	0.512126	0.583677	0.355915	1.055	0.077251	0.98624	0.0060192	0.017056
	RPP6129	[M+H]+	1007.56	2.95143	Unknown	Unknown	2.06195	0.495976	1.44483	1.18202	-2.12481	-0.189356	-2.03904	-0.907331	0.759782	-2.06739	0.872949	0.510434	0.41336	-1.2745	0.2755	0.55988	1.2248
	RPP6136	[M+H]+	638.724	2.95143	Unknown	Unknown	2.0963	0.831969	0.384604	-0.270224	-1.65847	0.000783837	-1.56347	-1.48523	1.43209	-1.59487	0.69843	1.12808	0.98339	-0.024166	0.56886	0.24499	0.5909
	RPP6142	[M+H]+	359.19	9.09079	Unknown	Unknown	0.273335	1.34924	0.352831	-0.748388	-1.04009	1.01204	1.20898	-0.46295	-0.608439	-0.847427	-0.442823	-0.0463022	0.40471	-1.305	0.43266	0.36385	0.51154
	RPP6147	[M+H]+	1074.55	2.95144	Unknown	Unknown	1.42335	1.09938	1.39154	0.0088148	-1.77547	0.580424	-1.6805	-1.60228	1.16091	-1.71189	0.294376	0.811355	0.50331	-0.99047	0.24949	0.60296	1.1639
	RPP6156	[M+H]+	1166.5	2.95135	Unknown	Unknown	1.00081	-0.0178307	1.18413	1.67192	-1.57911	-1.54569	-1.48907	-1.41492	1.10827	-1.51884	1.34596	1.25437	0.96156	-0.056553	0.78205	0.10677	0.30473
	RPP6157	[M+H]+	433.241	24.268	Unknown	Unknown	0.174604	0.504249	0.194124	0.74235	0.179881	0.250596	0.44072	-0.103135	-2.11577	0.182556	-0.255982	-0.194198	0.30469	-1.7146	0.10502	0.97872	0.87285
	RPP6158	[M+H]+	288.228	8.72189	Unknown	Unknown	-0.744958	-0.0963796	0.329954	0.155473	-1.77022	0.614035	0.347589	-0.772605	0.327195	0.635974	0.655341	0.318604	2.0779	1.0552	0.25413	0.59495	0.64514
	RPP6181	[M+H]+	1170.21	14.5845	Unknown	Unknown	0.796005	0.81319	-0.886403	0.635454	-0.546883	-1.49822	1.21402	-0.491452	-1.12547	1.02944	-0.278475	0.338793	1.1504	0.20214	0.68649	0.16337	0.29305
	RPP6200	[M+H]+	249.2	29.8542	Unknown	Unknown	0.567792	0.0410249	0.446739	0.563194	-0.0213245	0.488466	-0.319587	0.148234	-1.67698	0.0182664	0.0175481	-0.273368	0.087365	-3.5168	0.041111	1.386	0.88996
	RPP6213	[M+H]+	195.123	10.1448	Unknown	Unknown	-0.260994	0.168742	-0.470973	-0.00997308	-0.929303	-0.506416	1.08075	0.53368	-0.556802	-0.090859	0.650033	0.392111	15.736	3.976	0.040801	1.3893	0.85711
	RPP6219	[M+H]+	246.17	10.0657	Unknown	Unknown	0.481732	-0.924742	-1.27869	0.563961	0.621006	1.05483	0.118367	0.497992	-0.964001	-0.0781037	-0.0471615	-0.0451891	0.2265	-2.1424	0.69905	0.15549	0.22105
	RPP6225	[M+H]+	366.139	6.9037	Unknown	Unknown	0.062059	0.175203	0.61354	0.930448	0.334267	0.420332	0.279239	0.785696	-0.868533	-3.63865	0.57822	0.328179	0.7774	-0.36327	0.25278	0.59726	1.0819
	RPP6228	[M+H]+	841.64	2.95135	Unknown	Unknown	0.92528	0.257599	1.59442	1.07001	-1.43224	-1.39483	-1.33146	-1.24847	1.33304	-1.36477	0.573989	1.01743	0.76014	-0.39566	0.65727	0.18226	0.43529
	RPP6233	[M+H]+	1163.26	13.5175	Unknown	Unknown	1.48591	1.05433	0.120064	-0.0977269	0.473217	-1.13034	0.185546	-0.121846	-1.53708	0.757511	-1.04622	-0.143362	0.30098	-1.7323	0.23948	0.62073	0.81297
	RPP6239	[M+H]+	191.053	14.6242	Unknown	Unknown	-0.519188	0.496336	0.852145	0.646391	-0.283949	0.963141	-1.68625	0.606204	0.65982	-2.11058	0.40345	-0.0275171	0.5644	-0.82521	0.22801	0.64205	0.91939
	RPP6253	[M+H]+	433.241	23.5829	Unknown	Unknown	0.142	0.391138	-0.0437323	0.247524	0.10946	0.29657	0.240717	0.348397	-1.42933	-0.112723	-0.0513276	-0.138697	0.49648	-1.0102	0.18585	0.73084	0.48765
	RPP6259	[M+H]+	477.262	19.4357	Unknown	Unknown	0.687082	-2.3884	0.734678	0.431278	0.764387	-1.23449	0.91369	0.98968	-0.665681	-1.39657	0.752578	0.411763	1.172	0.22901	0.62962	0.20092	0.42898
	RPP6271	[M+H]+	195.123	8.80103	Unknown	Unknown	0.152329	0.72043	0.302935	0.481467	-0.799519	0.133243	0.259666	0.457796	-0.334656	-1.05881	-0.180006	-0.134873	0.40076	-1.3192	0.30141	0.52085	0.42277
	RPP6275	[M+H]+	266.149	14.7818	Unknown	Unknown	-0.47201	0.209577	0.168374	-0.746206	0.389185	-0.669439	0.560948	0.0642392	-0.472899	0.277926	0.478613	0.211692	2.077	1.0545	0.17128	0.76631	0.47807
	RPP6301	[M+H]+	610.283	15.3093	Unknown	Unknown	-0.194101	0.234465	-0.111709	0.300912	-0.196771	0.112821	-0.14084	0.295546	-0.673778	0.216285	0.169322	-0.0121522	1.0508	0.071539	0.78226	0.10665	0.062128
	RPP6303	[M+H]+	1036.74	13.5702	Unknown	Unknown	1.21566	1.82855	-1.18476	-0.680268	-0.561651	-0.98842	1.19108	0.0406648	-0.765205	0.237039	-0.534204	0.201501	0.54867	-0.86598	0.83731	0.077114	0.15824
	RPP6317	[M+H]+	1167.2	13.8601	Unknown	Unknown	1.05899	0.977748	-0.371788	-2.18843	0.305926	-0.966261	0.880882	0.310105	-0.645544	0.567068	-0.2041	0.275402	0.868	-0.20423	0.49452	0.30581	0.50508
	RPP6328	[M+H]+	1168.21	13.5967	Unknown	Unknown	1.37764	1.70464	0.190183	0.224643	0.00108717	-0.549946	-0.156844	-1.67559	-1.72506	1.47074	-1.81579	0.954298	0.69324	-0.52857	0.18749	0.72701	1.2579
	RPP6336	[M+H]+	290.738	30.4077	Unknown	Unknown	0.252808	0.224646	0.373668	0.247666	0.408817	0.35539	0.297219	0.489086	0.398106	-3.63128	0.45125	0.132624	0.94917	-0.075258	0.37374	0.42743	0.79485
	RPP6340	[M+H]+	1112.13	14.229	Unknown	Unknown	-1.5091	1.73064	-0.300391	-0.260238	0.576565	-0.204623	-1.4016	-1.31903	-1.36887	1.66746	0.971925	1.41726	1.7582	0.81412	0.98872	0.0049276	0.014017
	RPP6359	[M+H]+	1165.58	13.8602	Unknown	Unknown	1.11505	0.351297	-0.241003	-0.0990134	0.553849	-0.420055	0.855464	0.364853	-0.957023	-0.770581	-0.631678	-0.121166	0.60408	-0.7272	0.28658	0.54276	0.53764
	RPP6364	[M+H]+	433.241	25.454	Unknown	Unknown	-0.833342	-0.0362404	0.567963	0.0973425	-0.062835	0.243204	0.279319	0.264454	0.322818	-0.832224	-0.028218	0.0177575	0.97339	-0.038911	0.9762	0.01046	0.0102
	RPP6395	[M+H]+	352.248	2.60885	Unknown	Unknown	-0.502514	-0.742241	-0.0564113	-0.358772	-0.15553	0.575331	0.486937	0.887518	-0.200299	0.21335	-0.372031	0.224661	3.1499	1.6553	0.14726	0.83191	0.52911
	RPP6398	[M+H]+	1165.7	13.6845	Unknown	Unknown	0.765845	1.52213	-0.836235	0.132562	-0.716461	-0.544714	1.14304	0.0202435	-0.718923	-0.763302	-0.0668449	0.0626592	0.50649	-0.98141	0.82571	0.083175	0.13786
	RPP6400	[M+H]+	681.445	12.6481	Unknown	Unknown	0.658468	0.375234	-1.03156	0.775783	-0.966776	0.0698521	-0.425782	0.252488	0.0636096	0.292148	-0.0916689	0.0282089	0.33867	-1.562	0.91008	0.040918	0.050773
	RPP6414	[M+H]+	72.6699	30.7498	Unknown	Unknown	-1.03773	0.739353	0.320239	-0.751355	-1.08791	0.990735	-0.139305	-0.0300283	0.476077	0.809727	-0.470626	0.180829	0.71532	-0.48333	0.53008	0.27566	0.3527
	RPP6433	[M+H]+	477.262	18.8929	Unknown	Unknown	-0.062053	0.868794	-0.391607	-0.222074	0.34832	-0.168926	0.505146	0.710834	0.323977	-1.36608	-0.562725	0.0163923	1.2787	0.35465	0.74434	0.12823	0.15891
	RPP6501	[M+H]+	1164.26	13.9915	Unknown	Unknown	0.869444	-0.137391	-0.351716	1.17444	0.512567	-1.35901	1.16661	0.045825	-2.04153	0.165223	-0.180991	0.136537	0.5923	-0.75559	0.68869	0.16198	0.30221
	RPP6505	[M+H]+	1098.59	13.9918	Unknown	Unknown	0.808242	0.816836	-0.597312	0.378759	1.16879	0.0554468	-0.839301	-0.297028	-0.432495	-0.440149	-0.192631	-0.429157	3.1319e-05	-14.963	0.0097763	2.0098	1.1224
	RPP6526	[M+H]+	798.708	2.89856	Unknown	Unknown	0.470016	0.649635	1.04604	-0.343163	-3.29414	0.858295	0.896938	0.783464	0.671335	-3.24064	0.734422	0.767802	1.2745	0.34988	0.83315	0.079275	0.26168
	RPP6527	[M+H]+	721.686	2.95146	Unknown	Unknown	1.76776	0.853632	1.27311	1.091	-2.66824	0.773114	-2.59282	-0.366475	0.731451	-2.61775	1.07943	0.675795	0.43183	-1.2115	0.30358	0.51773	1.3185
	RPP6531	[M+H]+	358.201	31.0132	Unknown	Unknown	0.0198299	0.149372	0.307708	0.300739	0.204442	0.32194	0.0272336	0.310328	0.291732	0.0641764	-1.8622	-0.135302	0.53182	-0.911	0.22939	0.63943	0.55637
	RPP6540	[M+H]+	973.571	2.9514	Unknown	Unknown	2.16812	0.188542	1.32265	1.54979	-1.70117	-1.67077	-1.61927	-1.55182	0.494504	-1.64634	1.39024	1.07553	0.56612	-0.82082	0.50888	0.29339	0.79237
	RPP6542	[M+H]+	840.64	2.95148	Unknown	Unknown	2.09615	1.27311	0.924536	0.456704	-1.97052	0.916451	-1.88681	-0.0313782	-1.85949	-1.91448	1.19975	0.795974	0.35218	-1.5056	0.16224	0.78984	1.5771
	RPP6543	[M+H]+	270.145	3.87354	Unknown	Unknown	1.44064	-1.53973	-0.94148	-0.200047	-0.0578224	0.528672	0.344489	0.486509	-0.285	-0.808258	0.825759	0.206265	0.94601	-0.080068	0.61361	0.21211	0.32842
	RPP6554	[M+H]+	352.048	18.5105	Unknown	Unknown	0.292058	-0.47849	1.39546	0.854653	-0.769426	0.296587	-1.36936	0.876165	-0.104382	-2.726	1.23056	0.502175	0.91904	-0.1218	0.4659	0.33171	0.67874
	RPP6570	[M+H]+	1040.56	2.95135	Unknown	Unknown	1.15661	0.385201	1.61848	0.427219	-1.71673	0.220598	-1.61872	-1.538	0.391354	-1.65112	1.33294	0.992165	0.71335	-0.48732	0.3687	0.43333	0.89229
	RPP6599	[M+H]+	381.079	3.51785	Unknown	Unknown	1.25992	0.841507	0.140217	0.119991	0.403127	0.135316	-2.1562	0.516721	1.10609	-3.36363	0.536736	0.460206	0.90335	-0.14664	0.2363	0.62653	1.2373
	RPP6609	[M+H]+	401.856	12.7532	Unknown	Unknown	0.228634	-1.13492	0.401037	-1.3034	-1.00381	0.256691	0.234496	0.57863	-0.514031	0.0760599	1.61202	0.568597	3.4632	1.7921	0.078665	1.1042	1.0904
	RPP6610	[M+H]+	86.0966	14.4133	Unknown	Unknown	-0.256075	-1.4923	0.102926	-0.348046	-0.5274	0.401315	-0.34414	0.593033	0.744171	0.385246	0.368648	0.372626	4.8854	2.2885	0.043708	1.3594	0.90433
	RPP6631	[M+H]+	472.269	21.9757	Unknown	Unknown	0.494939	-1.3124	0.479323	-1.0641	0.397552	0.376159	0.531862	0.526622	0.742555	0.660807	-2.15637	0.323055	1.5932	0.67192	0.72158	0.14172	0.26817
	RPP6635	[M+H]+	358.201	20.3417	Unknown	Unknown	-1.02831	0.148162	-0.124038	0.220142	0.55266	-0.00829068	-0.548646	0.785981	-0.177785	0.544163	-0.437274	0.0732351	1.5238	0.60766	0.8015	0.096094	0.10226
	RPP6636	[M+H]+	89.1074	2.72303	Unknown	Unknown	1.36942	1.55964	-2.20023	0.42001	0.481022	0.40064	-1.04067	0.0860475	-0.219664	-0.781331	0.199367	-0.274257	0.067478	-3.8894	0.27285	0.56408	0.86633
	RPP6676	[M+H]+	189.16	30.0211	Unknown	Unknown	-0.302524	-0.233795	0.765501	-0.296346	-0.0353948	-1.29014	-0.0904957	0.398756	0.533816	0.549645	-0.242779	0.243758	2.2545	1.1728	0.1536	0.8136	0.5942
	RPP6678	[M+H]+	245.186	8.80097	Unknown	Unknown	1.03749	1.22419	0.547838	-0.412202	0.784434	0.79614	-1.84872	0.350902	-1.81425	-1.88363	0.684891	0.532929	0.35734	-1.4846	0.045846	1.3387	1.6972
	RPP6709	[M+H]+	290.651	29.6431	Unknown	Unknown	-0.198861	0.00987809	0.178062	0.180722	0.48945	-2.74796	0.424276	0.797751	0.19082	-0.0397837	0.353994	0.361653	2.4804	1.3105	0.19536	0.70917	0.89116
	RPP6715	[M+H]+	872.637	2.95152	Unknown	Unknown	2.16633	1.31128	0.793537	-1.95908	-1.95939	1.27204	-1.87594	0.328889	0.655865	-1.90352	0.627986	0.542011	0.38873	-1.3632	0.55694	0.25419	0.69319
	RPP6717	[M+H]+	1100.32	13.6494	Unknown	Unknown	1.63434	-0.205927	-0.661456	-0.538552	0.613305	-0.855374	0.470587	0.511965	-0.979434	1.08015	-1.26814	0.198541	1.006	0.0086807	0.99346	0.0028514	0.0058316
	RPP6722	[M+H]+	1033.57	2.9514	Unknown	Unknown	1.75883	0.423606	1.14298	0.289289	-1.99405	0.465032	-1.90932	-1.83954	1.14645	-1.93733	1.24194	1.21211	0.88254	-0.18027	0.4409	0.35566	0.88987
	RPP6724	[M+H]+	221.15	6.94329	Unknown	Unknown	0.184345	-0.376216	1.38039	-1.73209	0.103108	1.37165	0.541205	0.355231	0.212087	-2.36475	0.243413	0.0816214	0.47164	-1.0842	0.64493	0.19048	0.3973
	RPP6776	[M+H]+	252.181	10.5401	Unknown	Unknown	-0.769438	0.00561272	-0.208579	0.811782	0.0277108	1.22274	-0.505828	0.375147	-0.0873947	-0.589557	-0.111718	-0.170472	0.18146	-2.4623	0.29117	0.53585	0.46498
	RPP6777	[M+H]+	788.152	25.0581	Unknown	Unknown	1.79841	1.87016	1.91846	-0.509223	0.803648	-0.184007	-2.25982	-2.20361	-2.23754	-2.28238	1.62165	1.66424	0.51418	-0.95966	0.069137	1.1603	2.4308
	RPP6805	[M+H]+	788.147	25.6378	Unknown	Unknown	1.44942	1.65386	1.54628	-1.85185	1.30687	-0.213024	-1.77612	-1.71352	-1.7513	-1.80124	1.5516	1.59903	0.52895	-0.91879	0.18355	0.73625	1.6604
	RPP6806	[M+H]+	1110.55	2.9514	Unknown	Unknown	1.92767	-1.52619	1.75617	0.263094	-1.49391	0.817567	-1.40071	-1.32395	0.840219	-1.43152	0.7573	0.814255	0.5062	-0.98221	0.4794	0.31931	0.74426
	RPP6809	[M+H]+	788.146	25.6642	Unknown	Unknown	1.31625	2.25975	2.17206	-1.89496	1.22744	-0.304281	-1.82285	-1.76324	-1.79922	-1.84677	1.20532	1.25049	0.35207	-1.5061	0.11325	0.94595	2.0378
	RPP6811	[M+H]+	255.117	3.80767	Unknown	Unknown	-0.674458	0.355051	0.801125	0.360604	0.117933	-0.135156	0.188481	0.595673	1.03433	-3.29067	0.35116	0.295917	1.5082	0.59286	0.69214	0.15981	0.35203
	RPP6819	[M+H]+	276.109	12.8061	Unknown	Unknown	0.177167	0.589552	0.328962	-2.20978	0.00090996	0.0219834	0.0330816	0.724737	0.377923	0.0641597	-0.304793	0.196093	1.248	0.31963	0.42657	0.37001	0.46557
	RPP6829	[M+H]+	265.112	7.74691	Unknown	Unknown	0.777938	0.0510456	1.10917	0.0696984	1.25755	1.03309	-1.03347	0.0432335	0.0273107	-3.59549	0.323259	-0.063333	0.091626	-3.4481	0.050255	1.2988	1.834
	RPP6834	[M+H]+	1165.76	13.5966	Unknown	Unknown	-0.385776	-0.191114	-0.211349	0.0568161	-2.03611	0.224366	1.21062	0.255916	0.0867296	0.481619	0.0404884	0.4678	9.0424	3.1767	0.048307	1.316	1.0851
	RPP6846	[M+H]+	480.186	18.4972	Unknown	Unknown	1.18039	-0.143727	0.140648	0.199849	0.666625	0.817142	-0.890779	0.165331	0.361536	-3.32921	0.647377	0.184817	0.45233	-1.1446	0.16796	0.77479	1.2206
	RPP6851	[M+H]+	216.087	7.90499	Unknown	Unknown	1.63682	0.476335	0.418184	0.653014	1.39777	0.325514	-0.798449	0.29601	-1.26163	-2.74818	-0.0679645	-0.327415	0.060333	-4.0509	0.0084674	2.0723	2.0939
	RPP6855	[M+H]+	408.222	10.0482	Unknown	Unknown	1.42869	1.26086	1.50415	1.33097	-0.0614703	1.1611	0.153565	-0.56563	-1.96899	-2.02765	-2.05039	-0.165196	0.022982	-5.4434	0.0010004	2.9998	2.8263
	RPP6880	[M+H]+	1102.02	13.6757	Unknown	Unknown	-0.0249899	1.22375	-0.163571	0.347644	0.653066	-0.728498	0.60588	0.350915	-1.92086	0.328211	-0.623053	-0.0484945	0.57768	-0.79165	0.37854	0.42188	0.55781
	RPP6892	[M+H]+	1162.39	13.5965	Unknown	Unknown	-0.657972	1.04937	0.179844	-0.665181	0.839085	-1.41517	0.647622	0.064963	-1.07611	0.91202	-0.100605	0.222133	0.89287	-0.16347	0.65461	0.18402	0.28587
	RPP6898	[M+H]+	1168.03	13.9914	Unknown	Unknown	1.23072	0.615983	0.400755	-0.00744343	0.438943	0.204644	0.893524	-1.62914	-1.0186	-0.25033	-0.585389	-0.293672	0.30909	-1.6939	0.03243	1.4891	1.2303
	RPP6944	[M+H]+	379.134	6.6666	Unknown	Unknown	2.11583	0.334389	0.848981	-0.513782	1.03425	0.081109	0.224107	0.391403	-0.42929	-2.06576	-2.09244	0.0712073	0.15557	-2.6844	0.053716	1.2699	1.6643
	RPP6952	[M+H]+	1101.49	14.3078	Unknown	Unknown	-1.67381	1.42929	-0.837705	0.513374	-2.11786	-0.23745	0.873307	0.713219	-0.479648	1.65023	-0.556744	0.723794	2.0387	1.0276	0.16288	0.78814	1.2476
	RPP6954	[M+H]+	1165.39	13.4648	Unknown	Unknown	0.655771	1.27323	-0.785944	-1.31953	0.869033	0.125314	1.01246	0.181184	-1.09085	0.160829	-1.10935	0.0278567	0.47287	-1.0805	0.6189	0.20838	0.34895
	RPP6983	[M+H]+	276.228	30.2315	Unknown	Unknown	-2.21682	0.307625	0.425487	-0.0728691	-0.059532	0.00529076	0.732569	0.401765	0.149219	0.291777	-0.250211	0.285701	2.5202	1.3335	0.22963	0.63897	0.68726
	RPP6994	[M+H]+	276.152	3.89989	Unknown	Unknown	1.47519	0.13431	0.285144	1.38717	0.191287	-0.0132439	-0.612423	0.266959	-2.70078	-0.0417016	-0.249199	-0.122709	0.076889	-3.7011	0.050335	1.2981	1.4762
	RPP7014	[M+H]+	1164.33	13.6231	Unknown	Unknown	1.09687	0.198451	-1.03701	-0.0154841	1.00043	-1.40153	0.563291	0.69601	-0.966102	0.679552	-0.978237	0.163765	0.91587	-0.12679	0.9228	0.034892	0.067531
	RPP7044	[M+H]+	1096	13.7544	Unknown	Unknown	1.44619	-0.465799	-0.708256	0.841349	1.24577	-0.229922	1.10489	-0.863347	-2.36992	0.456914	-0.721496	0.263625	0.51664	-0.95277	0.28784	0.54085	0.90849
	RPP7071	[M+H]+	465.102	13.0696	Unknown	Unknown	1.59509	-0.278538	1.11169	0.371032	-2.13428	-0.160748	-0.701212	-0.0726842	0.870828	-2.0633	1.00194	0.460181	0.75799	-0.39974	0.81821	0.087135	0.21514
	RPP7168	[M+H]+	477.262	21.8699	Unknown	Unknown	-3.31287	0.2358	0.342089	0.254019	0.25668	0.400909	0.289843	0.392318	0.375676	0.136427	0.324729	0.304382	1.2241	0.29177	0.33763	0.47156	0.77795
	RPP7180	[M+H]+	276.112	33.9906	Unknown	Unknown	-1.79881	0.266627	0.235939	0.508338	0.0318749	0.396965	0.329246	0.483597	-0.0129146	-0.855017	0.319127	0.0950317	0.85225	-0.23065	0.77364	0.11146	0.1532
	RPP7193	[M+H]+	276.112	33.49	Unknown	Unknown	-0.34097	0.137697	-0.454496	-0.0026769	-0.0638212	-0.128793	-0.130696	0.641835	0.122557	-0.862969	0.893278	0.189055	13.404	3.7445	0.31231	0.50541	0.36396
	RPP7194	[M+H]+	266.121	7.50996	Unknown	Unknown	0.479199	-0.666147	0.177247	0.0684838	0.208437	0.053496	-2.67694	0.610206	0.424145	0.6535	0.437613	0.230765	2.3876	1.2555	0.85007	0.070543	0.13683
	RPP7210	[M+H]+	86.0966	34.0698	Unknown	Unknown	-1.05382	-0.0157104	0.62097	-0.358843	0.332031	0.868294	-0.611513	-0.572318	0.713453	0.377407	-0.285677	-0.0142705	0.59897	-0.73945	0.72305	0.14083	0.16764
	RPP7211	[M+H]+	1095.45	13.5439	Unknown	Unknown	0.709829	1.61041	-0.28297	1.24076	0.647236	-1.9708	0.0104053	0.963459	-1.87679	0.410912	-1.96652	0.504074	0.44885	-1.1557	0.40013	0.3978	0.83388
	RPP7215	[M+H]+	1160.44	13.623	Unknown	Unknown	-1.01286	-0.586397	-0.0303454	0.0735397	0.653583	-0.304562	1.60801	-0.952807	-0.434055	0.830596	-0.256528	0.411831	3.9199	1.9708	0.39011	0.40881	0.51499
	RPP7266	[M+H]+	190.814	30.7234	Unknown	Unknown	0.351591	0.800584	1.08888	0.72212	0.294002	0.925939	-2.40572	-2.32664	-1.56283	0.677293	0.952792	0.481986	0.50492	-0.98589	0.05876	1.2309	1.7847
	RPP7282	[M+H]+	240.181	19.8411	Unknown	Unknown	-0.741516	0.407008	0.440059	0.341646	0.0268007	0.047281	0.189328	0.293751	-0.586311	0.15674	-0.499338	-0.075449	0.5067	-0.98079	0.48012	0.31865	0.22241
	RPP7298	[M+H]+	398.157	12.5689	Unknown	Unknown	-1.16021	-0.650111	0.700154	0.352503	-0.0320174	0.242253	-0.382983	0.325804	0.602699	0.447128	-0.563235	0.118016	1.1535	0.20596	0.60435	0.21871	0.23356
	RPP7357	[M+H]+	190.82	32.4623	Unknown	Unknown	-0.290829	0.337995	-1.39672	0.534522	0.474264	0.865614	-2.16195	0.348373	0.476966	0.465487	0.242019	0.104266	0.73997	-0.43446	0.75096	0.12438	0.22393
	RPP7365	[M+H]+	290.672	31.5142	Unknown	Unknown	0.245197	-3.31122	0.0274503	0.314459	0.279012	0.336609	0.39301	0.435042	0.314206	0.351178	0.264133	0.350927	1.7531	0.80988	0.26423	0.57801	0.8996
	RPP7367	[M+H]+	245.096	15.2302	Unknown	Unknown	1.82482	2.14664	-2.20431	-0.432417	1.31202	-0.228538	0.824121	-0.0570484	-2.0843	0.552554	-2.15991	0.506367	0.35641	-1.4884	0.37955	0.42073	1.0317
	RPP7384	[M+H]+	1167.33	13.781	Unknown	Unknown	1.41073	-0.382569	-0.785272	0.203058	0.128275	-0.579911	1.1467	0.288059	-1.00385	0.0329393	-0.573234	0.115077	0.90856	-0.13835	0.99667	0.001449	0.0024287
	RPP7387	[M+H]+	1097.78	14.0708	Unknown	Unknown	1.20156	1.20866	0.15818	-0.655247	0.570968	-0.321964	0.981584	-0.599241	-1.34218	0.168101	-1.21486	-0.155558	0.36623	-1.4492	0.16332	0.78697	0.9225
	RPP7396	[M+H]+	1103.37	13.5965	Unknown	Unknown	1.14098	1.61199	-1.93921	0.312526	0.976369	-1.8898	1.04233	0.232187	0.00826048	-1.85984	-0.0294078	0.393621	0.41476	-1.2696	0.92682	0.033004	0.090812
	RPP7405	[M+H]+	1164.7	13.7546	Unknown	Unknown	0.903032	-1.30387	0.215141	0.193471	-1.02452	-0.134706	1.07761	0.3028	-0.276203	-0.00249818	-0.189488	0.239225	1.2348	0.30429	0.35248	0.45287	0.49127
	RPP7432	[M+H]+	1091.78	13.9391	Unknown	Unknown	1.41393	0.911322	-0.580919	0.190523	0.481178	0.300553	0.0285154	-3.09322	-0.0887642	0.735396	-0.452132	0.153619	0.27826	-1.8455	0.17277	0.76253	1.159
	RPP7456	[M+H]+	1039.52	14.0709	Unknown	Unknown	0.916155	0.376456	-0.851333	-0.748939	-0.147376	0.626008	0.849083	-0.325405	-0.935898	0.81067	-0.662011	0.0925928	0.91334	-0.13078	0.89654	0.047429	0.072945
	RPP7471	[M+H]+	226.107	7.69423	Unknown	Unknown	0.704281	2.11539	-1.38482	1.55726	1.59027	-0.537041	0.521882	-1.20067	-1.24776	-1.30999	-1.33412	0.52532	0.1755	-2.5104	0.07412	1.1301	1.726
	RPP7500	[M+H]+	1169.58	14.4397	Unknown	Unknown	1.28828	-0.348786	0.031867	-0.033814	0.522089	-0.507389	0.89923	-0.0722642	-0.485138	0.870859	-2.2959	0.130963	1.0319	0.045335	0.57728	0.23861	0.40628
	RPP7551	[M+H]+	86.0966	17.101	Unknown	Unknown	-0.02904	-0.762491	-0.739771	-0.319138	0.352129	0.275357	-0.0504868	0.295863	-0.207256	0.377942	0.587373	0.219517	2.3595	1.2385	0.10816	0.96594	0.52178
	RPP7571	[M+H]+	164.59	34.8343	Unknown	Unknown	1.23189	1.58387	0.996043	1.44597	1.37991	1.47596	-0.995039	-1.65364	-0.951723	-1.75342	-1.77544	-0.984373	1.246e-05	-16.292	5.554e-08	7.2554	3.4617
	RPP7599	[M+H]+	291.247	30.8819	Unknown	Unknown	-0.0558321	0.380765	0.256492	-2.7824	0.12691	-0.0971285	0.8635	0.445607	0.187324	0.347655	-0.0564896	0.383593	2.915	1.5435	0.18258	0.73854	0.92635
	RPP7628	[M+H]+	86.0966	22.4763	Unknown	Unknown	0.232256	-2.29401	0.436428	0.151588	0.0978939	0.219848	0.0417618	0.148195	0.216594	0.340691	0.21276	0.195998	1.0158	0.022602	0.38566	0.4138	0.49321
	RPP7705	[M+H]+	400.269	14.0445	Unknown	Unknown	0.647443	-0.144464	2.37228	0.725192	-2.39985	1.24918	-2.31868	0.667647	0.700844	-2.34551	0.293704	0.552219	0.44341	-1.1733	0.38387	0.41582	1.0452
	RPP7706	[M+H]+	1101.31	13.9127	Unknown	Unknown	1.22741	0.826872	-2.05341	0.653413	0.368342	-0.468057	0.784501	-0.0262571	-1.5257	0.512732	-0.372729	0.0728833	0.44543	-1.1667	0.76041	0.11895	0.23661
	RPP7715	[M+H]+	182.19	30.8026	Unknown	Unknown	0.0956734	-0.0716407	0.2424	0.295138	-2.01416	0.303462	0.0930746	0.329811	0.167677	0.178052	0.189501	0.191013	1.2268	0.29487	0.32559	0.48734	0.49028
	RPP7738	[M+H]+	174.113	11.673	Unknown	Unknown	-0.808191	0.503953	1.44306	-2.07579	0.877574	1.25837	0.849493	1.14985	0.106154	-2.01477	-2.03811	0.748399	0.69898	-0.51667	0.63507	0.19718	0.51155
	RPP7740	[M+H]+	229.118	6.16583	Unknown	Unknown	1.37329	1.1389	0.362606	0.386351	1.10863	-0.887598	0.689962	0.359073	-1.75163	-1.93506	-0.58259	-0.261931	0.24008	-2.0584	0.063265	1.1988	1.4857
	RPP7745	[M+H]+	539.717	16.4686	Unknown	Unknown	1.68748	1.82596	1.50899	1.3199	1.94971	1.92663	-1.23816	-1.88317	-1.91764	-1.9632	-1.98086	-1.23564	9.8937e-06	-16.625	3.621e-09	8.4412	4.3598
	RPP7796	[M+H]+	1160.25	13.5965	Unknown	Unknown	1.71488	0.967655	-0.35637	-0.961932	-1.0635	0.302502	0.341009	0.648949	-1.56798	0.0386381	-0.0862886	0.022426	0.3521	-1.5059	0.72171	0.14164	0.25738
	RPP7810	[M+H]+	539.728	34.5972	Unknown	Unknown	1.81456	1.79514	0.587117	1.97861	2.04775	1.97227	-1.94095	-1.88466	-1.91864	-1.2477	-1.98095	-1.22255	9.9162e-06	-16.622	1.8532e-07	6.7321	4.3499
	RPP7822	[M+H]+	627.116	8.39691	Unknown	Unknown	-0.77912	-0.342773	0.743069	0.189052	0.95555	3.39763	-2.05238	-0.241522	-0.453857	-2.08102	0.58565	0.0797306	0.1259	-2.9896	0.096287	1.0164	1.7763
	RPP7865	[M+H]+	370.126	30.144	Unknown	Unknown	-0.304018	-0.237297	-1.3022	-0.196339	0.0904769	0.130093	0.0740994	0.713396	0.269197	0.127138	0.330297	0.305161	8.2456	3.0436	0.025702	1.59	0.77621
	RPP7910	[M+H]+	730.72	2.89862	Unknown	Unknown	0.881131	0.475431	0.693944	0.289203	-3.62763	1.2017	0.5364	0.909784	0.851562	-3.57836	0.632786	0.734053	1.0348	0.049328	0.97826	0.0095451	0.03679
	RPP8094	[M+H]+	287.196	12.6216	Unknown	Unknown	1.1177	0.346115	0.57952	0.451874	1.58991	-0.820268	-0.534366	0.0838833	-0.929546	-1.34546	-0.0591185	-0.480242	0.020554	-5.6044	0.021092	1.6759	1.393
	RPP8097	[M+H]+	1170.58	14.1498	Unknown	Unknown	1.01808	0.820338	-0.632971	0.261727	-0.344246	-2.02091	1.22686	-0.187404	-0.433989	0.8769	-0.916109	0.33172	1.1597	0.21371	0.6075	0.21645	0.38313
	RPP8127	[M+H]+	1098.01	14.0971	Unknown	Unknown	1.17007	1.07397	-0.837371	0.971005	0.662611	-0.575831	0.829601	-0.751121	-1.21642	0.482648	-1.66354	-0.14563	0.33843	-1.5631	0.1574	0.803	1.0515
	RPP8132	[M+H]+	240.136	30.4866	Unknown	Unknown	-0.0515488	0.149382	0.595794	0.00186517	-1.34253	-0.478022	-0.04207	0.555782	0.241901	0.161364	0.0203192	0.187759	1.5622	0.64362	0.21611	0.66533	0.48001
	RPP8198	[M+H]+	180.087	3.47827	Unknown	Unknown	-0.500371	0.129564	-0.117211	-1.00308	1.42414	1.61835	-0.119022	0.674138	0.372298	-2.43599	-0.239118	0.1963	0.39179	-1.3519	0.42826	0.36829	0.66191
	RPP8265	[M+H]+	230.139	10.7244	Unknown	Unknown	0.340734	0.879489	0.132458	0.159643	-0.354932	0.13746	-0.61474	-0.939524	-2.19578	2.45866	-0.751489	0.748022	1.9437	0.95882	0.53838	0.26891	0.55245
	RPN2	[M-H]-	254.977	9.61176	Unknown	Unknown	0.307786	-0.00613137	0.33864	1.37879	-0.963648	0.210664	0.136018	-0.629122	0.0261663	-0.657798	-0.492995	0.351626	0.22987	-2.1211	0.26095	0.58344	0.39065
	RPN3	[M-H]-	292.919	5.85441	Unknown	Unknown	1.6287	-1.42985	-0.415836	0.670339	-0.423257	-0.468275	0.697481	-0.345081	0.609677	-0.778074	-0.498344	0.752519	0.89587	-0.15864	0.78374	0.10583	0.1352
	RPN4	[M-H]-	157.034	3.63629	Unknown	Unknown	0.872663	-0.0672615	0.044174	0.353337	-0.365611	-0.0306703	-1.39742	-0.435869	-0.298952	0.681183	-0.679697	1.32412	1.5787	0.65877	0.55187	0.25816	0.24888
	RPN5	[M-H]-	178.048	11.4905	Unknown	Unknown	-0.318628	1.25722	0.755524	1.0406	0.685538	0.121333	-4.39694	0.9557	-0.684407	0.577617	-0.757313	0.763752	0.5951	-0.7488	0.19663	0.70635	1.0927
	RPN6	[M-H]-	211.998	17.6012	Unknown	Unknown	0.838675	0.583821	-0.0896624	0.505308	0.483554	0.689208	-2.07825	0.286214	-2.56075	0.564225	-0.176688	0.954348	0.58213	-0.78059	0.13171	0.88039	0.929
	RPN7	[M-H]-	194.943	5.85441	Unknown	Unknown	1.72657	-1.2366	-0.576158	0.672853	-0.371479	-0.665114	0.721157	-0.562831	0.66701	-0.74366	-0.443368	0.811619	0.91678	-0.12535	0.78385	0.10577	0.13882
	RPN8	[M-H]-	191.016	9.39642	Unknown	Unknown	0.829239	0.594577	0.832381	0.0232176	-0.0319582	1.06706	-0.183567	-0.427792	0.96539	0.297074	-3.96864	0.00302191	0.3782	-1.4028	0.16361	0.78619	1.0227
	RPN9	[M-H]-	192.063	12.0611	Unknown	Unknown	1.93056	-0.624411	-1.28365	0.00298281	-0.518969	-1.24304	-0.384757	0.200747	-0.743874	0.468529	0.903675	1.29221	1.4817	0.56726	0.3402	0.46826	0.53579
	RPN10	[M-H]-	188.983	16.7695	Unknown	Unknown	-0.727548	0.749789	0.847209	0.758757	0.897558	0.876579	-3.55925	0.600997	0.221188	0.349995	-1.27564	0.260369	0.3469	-1.5274	0.13978	0.85456	1.0498
	RPN11	[M-H]-	173.006	15.8416	Unknown	Unknown	0.636118	0.217579	0.419321	0.199263	-0.157637	0.229669	0.560971	-0.488632	0.143292	-0.00970874	-2.06298	0.312746	0.59763	-0.74266	0.23059	0.63716	0.47649
	RPN13	[M-H]-	124.005	3.59736	Unknown	Unknown	1.24253	0.157318	0.684934	0.701219	0.745031	0.532402	-3.15583	-0.53929	-0.125185	0.369497	-1.14493	0.532306	0.22199	-2.1715	0.03978	1.4003	1.2537
	RPN14	[M-H]-	128.958	2.95358	Unknown	Unknown	1.13807	0.343701	0.0186678	0.427759	0.832691	0.656726	-0.814119	0.450787	0.927009	0.405826	-4.55984	0.172719	0.57246	-0.80475	0.20851	0.68087	1.0545
	RPN16	[M-H]-	188.053	6.64694	Unknown	Unknown	0.45842	0.805773	-0.543532	0.382599	0.552979	0.453168	-3.40058	0.564687	0.71561	-0.14075	-0.235287	0.386918	0.62849	-0.67004	0.30966	0.50911	0.65084
	RPN17	[M-H]-	391.104	4.48633	Unknown	Unknown	1.96156	-1.52471	-2.50619	0.000653942	0.642874	-2.47825	0.670588	0.965121	-0.493204	0.0815473	1.63815	1.04186	1.6879	0.7552	0.13602	0.8664	1.2046
	RPN18	[M-H]-	187.004	18.0228	Unknown	Unknown	-0.260388	0.71941	1.15535	0.671	0.078877	2.46919	-4.43958	0.287592	1.05064	0.0180597	-1.71414	-0.0360194	0.26629	-1.9089	0.10508	0.97848	1.4913
	RPN19	[M-H]-	245.008	17.5302	Unknown	Unknown	0.770355	0.330634	0.68691	0.815028	0.371295	0.453993	0.319025	0.324649	0.799199	0.341073	-5.65812	0.44596	0.65047	-0.62044	0.29042	0.53697	1.0578
	RPN20	[M-H]-	333.002	17.2218	Unknown	Unknown	0.365215	0.86928	0.751815	0.565311	0.338434	0.897472	-2.74799	-0.0682963	0.866502	0.642077	-2.61669	0.136872	0.43448	-1.2026	0.089194	1.0497	1.1686
	RPN21	[M-H]-	258.987	17.8899	Unknown	Unknown	0.662218	0.72307	1.02317	0.609089	1.21599	1.71203	-3.3162	0.144179	0.637	0.74949	-4.87278	0.712752	0.37735	-1.406	0.080809	1.0925	1.8345
	RPN22	[M-H]-	204.978	17.1485	Unknown	Unknown	0.583409	0.57399	-0.316054	0.279702	0.514145	0.424001	-2.60221	0.256088	0.636445	-0.116025	-0.627989	0.394499	0.54191	-0.88387	0.20485	0.68856	0.63535
	RPN23	[M-H]-	195.047	4.47718	Unknown	Unknown	-0.16059	1.30487	1.66595	1.10347	0.168006	1.06023	-5.11446	0.783124	-1.06717	1.03763	-1.47005	0.688974	0.47333	-1.0791	0.11559	0.93708	1.5865
	RPN24	[M-H]-	321.038	18.4348	Unknown	Unknown	0.775063	0.19654	0.774993	0.835643	0.705552	0.946193	0.0192277	-0.308523	0.915158	0.207784	-5.51046	0.442825	0.37438	-1.4174	0.18095	0.74243	1.3064
	RPN25	[M-H]-	348.997	18.334	Unknown	Unknown	1.74723	-0.760884	-0.782196	0.53822	0.310617	-0.777505	-0.45222	-0.241126	0.173724	-0.404562	-0.210342	0.859042	0.39788	-1.3296	0.84695	0.07214	0.084999
	RPN26	[M-H]-	230.993	18.3	Unknown	Unknown	0.752979	-0.0453747	0.337939	0.477707	0.378811	0.024908	-1.63373	0.00195545	0.939379	0.19229	-1.67449	0.247624	0.70035	-0.51386	0.19036	0.72042	0.59455
	RPN27	[M-H]-	273.003	17.3423	Unknown	Unknown	0.298626	-0.714117	-0.399118	-0.161811	0.117294	-0.287425	0.315355	0.293749	0.155197	-0.055397	0.289743	0.147904	2.8884	1.5303	0.037392	1.4272	0.35376
	RPN28	[M-H]-	277.042	13.5984	Unknown	Unknown	0.987893	0.232323	0.528278	0.493729	0.18207	0.503599	0.120748	0.200006	0.626458	-0.494459	-3.61696	0.236313	0.40426	-1.3066	0.16618	0.77941	0.90338
	RPN29	[M-H]-	272.954	2.7084	Unknown	Unknown	1.16583	0.630372	0.422999	0.105307	-2.00664	0.790675	0.204006	0.293398	0.6197	0.676693	-3.11466	0.212329	0.64399	-0.63489	0.63317	0.19848	0.34203
	RPN30	[M-H]-	112.984	2.90999	Unknown	Unknown	0.728537	0.721975	-1.09674	0.403093	0.487714	0.372537	-0.300559	-0.359883	-0.0103134	0.307199	-0.878157	-0.375404	0.1133	-3.1418	0.12712	0.89579	0.49895
	RPN31	[M-H]-	194.924	29.7217	Unknown	Unknown	0.116235	0.461146	-1.80012	1.02318	-0.591412	0.311289	0.56265	-0.644587	-0.273663	-0.0717654	-0.112453	1.0195	0.82761	-0.27297	0.74298	0.12902	0.148
	RPN32	[M-H]-	172.992	16.7053	Unknown	Unknown	0.827576	0.585297	0.788017	0.81425	0.367453	0.867524	-0.158508	0.195449	0.419688	0.262437	-5.33151	0.362329	0.29176	-1.7771	0.15934	0.79767	1.3113
	RPN33	[M-H]-	174.038	6.65684	Unknown	Unknown	-0.573041	0.948127	1.49912	1.09645	0.137208	0.973348	-4.93694	0.711401	0.103084	0.75049	-2.03156	1.32231	0.62037	-0.6888	0.21328	0.67106	1.2592
	RPN34	[M-H]-	321.038	18.2887	Unknown	Unknown	1.31858	0.702934	0.942047	0.754534	-1.2997	0.966099	-2.03684	0.146962	0.294521	0.575354	-2.93298	0.568491	0.33846	-1.5629	0.15351	0.81385	1.0443
	RPN35	[M-H]-	280.904	2.93984	Unknown	Unknown	1.16208	0.637446	-0.70166	0.616327	0.74723	-1.11456	-1.4997	0.57273	-3.18292	0.846316	0.759157	1.15755	1.0546	0.076682	0.58669	0.23159	0.41556
	RPN36	[M-H]-	470.064	17.6126	Unknown	Unknown	-1.78265	1.6784	1.59943	1.60441	-1.40059	1.86082	-3.17264	1.15744	-1.41585	1.33018	-2.73184	1.27288	0.5577	-0.84244	0.30786	0.51165	1.0984
	RPN37	[M-H]-	336.067	11.1148	Unknown	Unknown	0.670032	0.0687637	0.420147	0.454948	1.11938	0.472455	-1.1408	-0.671507	0.244801	-0.445672	-0.71834	-0.474215	0.076452	-3.7093	0.001025	2.9893	0.98911
	RPN38	[M-H]-	246.987	18.7147	Unknown	Unknown	-0.0761728	0.977326	1.01966	0.861216	0.492519	1.46521	-5.1146	0.688024	0.227602	0.442979	-1.15834	0.174564	0.31837	-1.6512	0.11987	0.92129	1.4624
	RPN39	[M-H]-	503.073	17.5509	Unknown	Unknown	2.1262	-1.73709	-2.77987	-0.472666	0.388248	-2.42845	0.120742	1.54474	-0.483832	0.257084	2.14391	1.321	2.1424	1.0993	0.088832	1.0514	1.513
	RPN40	[M-H]-	283.078	12.7438	Unknown	Unknown	1.42978	0.72293	0.92649	0.996501	-0.853099	0.969565	-3.0147	-0.104989	0.0731858	0.663725	-2.48653	0.677133	0.2803	-1.8349	0.088188	1.0546	1.2935
	RPN41	[M-H]-	364.864	2.94214	Unknown	Unknown	1.3681	0.233517	0.822816	1.02628	1.25809	0.545712	-3.95977	-0.763388	-0.614859	0.281484	-0.673112	0.475126	0.14404	-2.7955	0.027005	1.5685	1.6212
	RPN42	[M-H]-	296.877	2.95131	Unknown	Unknown	1.23988	1.31038	-0.141827	0.0324171	1.70024	-1.11359	-1.966	0.751719	-0.479166	-2.65889	1.38623	-0.0613882	0.49922	-1.0023	0.22191	0.65383	0.93412
	RPN43	[M-H]-	172.095	12.847	Unknown	Unknown	0.92512	0.63466	0.543846	0.460851	0.718711	0.613684	-2.40434	0.435657	0.648592	0.579603	-3.69837	0.541985	0.56608	-0.82092	0.12723	0.8954	1.2024
	RPN44	[M-H]-	153.017	18.7972	Unknown	Unknown	1.7807	-1.57783	-0.504769	0.834529	-0.474309	-0.782222	0.897458	-0.480734	0.749574	-0.857043	-0.381663	0.796305	0.93426	-0.09811	0.69039	0.16091	0.22335
	RPN45	[M-H]-	390.894	5.85201	Unknown	Unknown	0.886304	0.43429	0.36958	0.372321	0.87558	1.26688	-2.71607	-0.0845001	0.327338	0.0455159	-1.77845	0.00121919	0.089	-3.49	0.024251	1.6153	1.2974
	RPN46	[M-H]-	232.972	19.0515	Unknown	Unknown	-1.39323	1.75281	1.2236	1.50777	1.04829	-0.512649	-4.27142	1.3569	-1.91332	0.481668	-0.14134	0.860928	0.48796	-1.0352	0.25821	0.58802	1.119
	RPN47	[M-H]-	357.104	11.4858	Unknown	Unknown	1.50767	-0.246683	-0.623704	-0.15657	-0.0407954	-0.723173	-0.951418	-0.292997	1.19193	-0.355372	1.17256	-0.48145	1.5682	0.64908	0.85293	0.069087	0.087397
	RPN48	[M-H]-	242.993	17.3011	Unknown	Unknown	1.29574	0.793019	-0.204204	0.894047	0.795949	0.352004	-2.46139	0.631042	-4.57825	1.12108	-0.0350512	1.39602	0.76215	-0.39185	0.2155	0.66655	1.2115
	RPN49	[M-H]-	425.006	17.5988	Unknown	Unknown	-0.939187	1.94971	1.83285	1.03339	1.29489	-0.769768	-2.43902	0.881956	-1.70248	-0.105901	-0.985971	-0.0504625	0.14437	-2.7922	0.068738	1.1628	1.3582
	RPN50	[M-H]-	204.042	14.0475	Unknown	Unknown	1.18546	0.539309	0.0151341	0.317906	0.324325	0.223163	0.0902798	0.0296281	0.504837	-0.289923	-3.10836	0.168244	0.30442	-1.7159	0.15823	0.80071	0.80385
	RPN51	[M-H]-	158.976	2.7061	Unknown	Unknown	-0.16544	1.1723	0.959764	1.01177	1.1931	1.35815	-4.57492	0.958511	-0.154085	0.361398	-2.81895	0.698404	0.35442	-1.4965	0.080014	1.0968	1.7061
	RPN52	[M-H]-	417.113	14.2285	Unknown	Unknown	1.10031	-0.0827227	-0.136176	0.636434	0.607025	0.936605	-0.399043	-0.133344	0.848524	0.271978	-4.06093	0.41134	0.46701	-1.0985	0.20983	0.67813	0.9446
	RPN54	[M-H]-	161.043	6.69735	Unknown	Unknown	2.31425	-1.44298	-2.07668	-0.253219	-0.778282	-1.84208	-0.63595	0.653371	-1.0411	0.806158	2.42511	1.8714	2.487	1.3144	0.14519	0.83808	1.2585
	RPN55	[M-H]-	196.069	3.58369	Unknown	Unknown	-0.963717	0.925993	-1.55353	0.970298	1.36658	0.588857	1.10315	0.911775	0.888885	-4.36397	1.2527	-1.12702	1.0791	0.10986	0.67335	0.17176	0.41175
	RPN56	[M-H]-	385.135	12.0611	Unknown	Unknown	0.80564	0.683544	-0.138366	0.272149	-0.724075	0.128196	1.71077	0.319467	1.0692	-1.78266	-0.190486	-2.15338	1.6403	0.71397	0.61987	0.2077	0.3169
	RPN57	[M-H]-	249.018	3.37292	Unknown	Unknown	0.938708	0.85928	0.891207	0.294043	-3.15917	1.32578	-0.300791	0.596926	0.705437	0.682086	-3.31716	0.483644	0.57279	-0.80392	0.6917	0.16008	0.35478
	RPN58	[M-H]-	285.998	18.4146	Unknown	Unknown	1.38765	0.680072	1.07159	1.14256	-0.529688	0.880753	-3.65375	-0.191454	-0.113123	0.648431	-2.1156	0.792563	0.27916	-1.8408	0.071887	1.1433	1.4295
	RPN59	[M-H]-	348.89	2.90541	Unknown	Unknown	-0.858889	-0.524182	0.77913	1.71197	-0.913366	1.08817	2.2188	-0.140852	-0.292194	-0.617572	-3.24724	0.796225	0.84238	-0.24746	0.63295	0.19863	0.39581
	RPN61	[M-H]-	448.825	2.94214	Unknown	Unknown	1.31427	0.139076	0.868661	1.2525	1.57212	0.465759	-4.85586	-0.737044	-0.590598	0.332446	-0.296639	0.535311	0.15466	-2.6929	0.050297	1.2985	1.7317
	RPN62	[M-H]-	238.982	12.0634	Unknown	Unknown	1.39541	-1.04915	-1.72641	0.0907531	0.582636	-1.18187	-0.241433	0.101863	-0.0525526	-0.0372094	0.587754	1.5302	1.073	0.10164	0.28564	0.54418	0.58272
	RPN63	[M-H]-	380.838	2.95131	Unknown	Unknown	0.869434	0.480542	1.99141	-1.03069	-0.793331	-0.231525	-0.0845968	-0.50839	0.0388436	0.280238	-1.49206	0.480122	0.23922	-2.0636	0.45078	0.34603	0.39674
	RPN64	[M-H]-	508.052	18.3023	Unknown	Unknown	1.00705	0.915891	0.703151	0.367238	-3.52322	1.19092	0.752423	0.756584	0.805337	0.759696	-4.26636	0.531287	0.86164	-0.21484	0.84673	0.072253	0.20396
	RPN65	[M-H]-	167.027	3.84708	Unknown	Unknown	0.424238	0.498564	0.627801	0.204071	0.409986	0.702394	-0.160796	0.241862	0.212454	0.537367	-3.43328	-0.264663	0.34595	-1.5314	0.14659	0.83388	0.88461
	RPN66	[M-H]-	264.93	2.89613	Unknown	Unknown	-2.57578	1.28585	1.44277	1.02417	1.53867	1.2309	-4.26801	1.35616	0.094409	0.86375	-2.17103	0.178156	0.38216	-1.3878	0.25538	0.59282	1.2177
	RPN67	[M-H]-	197.804	6.87148	Unknown	Unknown	0.0219664	0.920074	1.07272	0.985991	0.162346	2.56264	-4.17517	0.423799	-0.610179	0.30866	-2.0117	0.33885	0.18713	-2.4179	0.045172	1.3451	1.7666
	RPN68	[M-H]-	424.032	16.7628	Unknown	Unknown	0.977292	-0.0598913	-0.251396	0.818328	0.969536	-1.30171	-1.67279	0.461662	-2.58401	0.164638	1.46731	1.01103	1.1227	0.16703	0.61868	0.20853	0.35549
	RPN69	[M-H]-	458.016	17.5676	Unknown	Unknown	0.315132	0.685925	0.258905	1.40233	0.00648154	0.97373	-1.31842	0.150556	0.37915	-1.849	-1.87439	0.869592	0.3842	-1.3801	0.048031	1.3185	1.1239
	RPN70	[M-H]-	386.013	17.5989	Unknown	Unknown	-0.936082	-0.695617	-0.371082	-0.251678	-0.0793322	2.06211	0.00552124	-0.338918	0.801174	-0.522387	0.5283	-0.202007	0.64739	-0.6273	0.85649	0.067277	0.083826
	RPN71	[M-H]-	306.081	3.42551	Unknown	Unknown	1.40162	0.491543	1.16881	1.21697	-0.154663	0.696865	-4.57585	-0.206948	-0.0570422	0.646997	-1.43596	0.807661	0.29239	-1.774	0.089595	1.0477	1.4875
	RPN72	[M-H]-	265.143	25.318	Unknown	Unknown	1.73254	-0.679924	-0.997995	0.471456	-0.473456	-0.546599	0.925224	-0.509807	0.765455	-0.701238	-0.516608	0.530954	1.008	0.011463	0.7544	0.1224	0.15241
	RPN73	[M-H]-	532.786	2.94413	Unknown	Unknown	0.970708	0.482094	-0.629926	0.33096	0.97612	-1.84418	-0.773743	0.673777	-3.34317	0.843184	1.48847	0.8257	1.3881	0.47315	0.91332	0.039376	0.088176
	RPN74	[M-H]-	96.9677	5.86161	Unknown	Unknown	1.03297	0.438244	0.140906	0.538721	0.970985	0.98887	-2.07492	0.485599	0.674927	0.340149	-4.20044	0.663985	0.52662	-0.92517	0.13296	0.87628	1.2683
	RPN75	[M-H]-	728.128	17.6837	Unknown	Unknown	1.06786	1.03312	1.00774	0.576722	-2.50414	1.30009	-1.03341	0.668553	0.652303	0.762845	-4.31618	0.784496	0.57532	-0.79756	0.43643	0.36009	0.76562
	RPN76	[M-H]-	175.022	6.86003	Unknown	Unknown	1.13608	-0.733351	0.43272	0.825084	1.6025	2.37495	-3.67733	-0.556644	2.29009	-0.744977	-2.55781	-0.391316	0.35948	-1.476	0.07407	1.1304	1.7396
	RPN77	[M-H]-	432.851	2.91533	Unknown	Unknown	-2.42402	1.8202	1.70032	1.8274	-2.4181	2.04631	-2.40608	1.47658	-2.45289	1.66068	-2.48055	1.65015	0.64746	-0.62713	0.52029	0.28375	0.78744
	RPN78	[M-H]-	447.088	13.5324	Unknown	Unknown	1.17239	1.07707	1.16125	0.735992	-2.43148	1.33708	-1.66012	0.509806	0.633442	0.840495	-4.14169	0.765765	0.5014	-0.99595	0.33961	0.46902	0.94177
	RPN79	[M-H]-	673.144	11.1161	Unknown	Unknown	1.59469	-0.962796	0.703246	0.777376	1.35965	1.51488	-3.40402	-0.180372	2.54199	-0.390062	-3.4891	-0.0654835	0.42728	-1.2268	0.1321	0.87909	1.5387
	RPN80	[M-H]-	516.812	2.92492	Unknown	Unknown	-2.98018	1.22357	0.690529	1.26502	0.644334	0.98672	-3.89449	0.712198	-0.474489	1.31773	-0.854398	1.36345	0.70549	-0.50331	0.57344	0.24151	0.56463
	RPN81	[M-H]-	365.028	19.7208	Unknown	Unknown	1.72636	0.157069	0.0734169	0.317013	-0.0363822	0.342709	-1.35058	-0.513516	0.402586	-0.0450696	-1.96019	0.886592	0.49277	-1.021	0.12448	0.90491	0.7961
	RPN82	[M-H]-	408.037	16.7652	Unknown	Unknown	-2.94409	1.76011	0.930401	1.74422	0.297563	0.961643	-2.9238	1.73027	-0.600328	0.69249	-3.00798	1.35951	0.66429	-0.59012	0.43108	0.36544	0.84845
	RPN83	[M-H]-	209.063	3.689	Unknown	Unknown	0.752658	0.349989	0.821027	0.180542	-0.370786	0.0222929	0.363775	-0.380397	0.255794	0.120701	-2.60381	0.488213	0.57774	-0.79152	0.28013	0.55263	0.54172
	RPN84	[M-H]-	245.008	18.6235	Unknown	Unknown	0.27487	0.464267	0.545123	0.188723	0.491393	0.672759	-0.237063	0.160327	0.288658	0.652786	-3.32329	-0.178552	0.41785	-1.2589	0.17121	0.76647	0.81367
	RPN85	[M-H]-	129.023	15.7522	Unknown	Unknown	1.67611	-0.294641	0.340085	1.47748	-0.56513	-0.955723	-0.794311	0.028145	-0.0196712	-1.42255	-0.0432865	0.573485	0.17226	-2.5373	0.31736	0.49845	0.51779
	RPN86	[M-H]-	195.807	6.88981	Unknown	Unknown	1.40525	0.364218	0.607783	0.938836	1.19132	0.161001	-3.79037	-0.542817	-0.287481	0.269546	-0.797968	0.480685	0.16075	-2.6371	0.041066	1.3865	1.4404
	RPN87	[M-H]-	222.964	6.22996	Unknown	Unknown	1.941	-1.56533	-0.842516	0.865367	-0.478376	-0.749692	0.793458	-0.840323	0.904286	-0.771156	-0.282977	1.02626	0.97063	-0.043004	0.67276	0.17214	0.25595
	RPN88	[M-H]-	212.917	2.94902	Unknown	Unknown	1.31875	0.381593	0.474676	0.721995	0.205464	0.502512	-0.0707007	0.33348	0.705678	-0.812005	-3.73685	-0.0245914	0.28832	-1.7943	0.10721	0.96978	1.1123
	RPN89	[M-H]-	176.933	5.84962	Unknown	Unknown	-2.28749	1.66999	0.80997	1.59717	-1.71723	1.06769	-3.0975	1.38825	-1.75733	1.4031	-1.19268	2.11607	0.95387	-0.068139	0.7405	0.13047	0.35177
	RPN90	[M-H]-	386.933	2.70839	Unknown	Unknown	2.0773	-1.31989	-1.89144	0.246448	0.694494	-1.70325	0.710242	1.08643	-0.224916	-0.00815764	-0.754284	1.08703	0.95543	-0.065783	0.39785	0.40028	0.58511
	RPN91	[M-H]-	338.083	11.5234	Unknown	Unknown	-2.92208	1.51979	0.972151	1.2401	0.886891	0.411313	-3.82569	1.07519	-1.3835	0.855893	0.276457	0.893488	0.61649	-0.69785	0.51246	0.29034	0.65046
	RPN92	[M-H]-	379.028	18.0296	Unknown	Unknown	3.0841	-0.686625	-0.816232	-0.781281	0.724739	0.452271	2.07033	-1.00282	2.52072	-1.59787	-2.52821	-1.43912	1.0774	0.10761	0.54595	0.26285	0.60998
	RPN93	[M-H]-	229.013	19.2971	Unknown	Unknown	1.208	0.121581	0.830352	1.28425	1.79951	0.197207	-4.47318	-0.824251	-0.49714	0.113736	-0.224361	0.464292	0.10628	-3.2341	0.04325	1.364	1.6788
	RPN94	[M-H]-	275.018	16.9093	Unknown	Unknown	0.690079	1.03809	0.794718	0.0526293	-3.60593	1.3639	-0.00467012	0.96277	0.880911	0.810777	-3.68308	0.699808	0.85148	-0.23196	0.91822	0.037056	0.1029
	RPN95	[M-H]-	464.799	2.95609	Unknown	Unknown	1.85334	1.25119	-0.637529	-0.0204464	1.13877	-0.0761884	-2.72665	0.634513	0.246698	-1.20773	0.457423	-0.913394	0.3155	-1.6643	0.10602	0.97462	1.0827
	RPN96	[M-H]-	500.838	2.89853	Unknown	Unknown	1.14882	0.888725	0.487015	0.809375	0.139122	0.659141	-1.08728	-0.6164	0.756667	-0.419965	-2.67896	-0.0862625	0.18318	-2.4486	0.018792	1.726	1.275
	RPN98	[M-H]-	158.08	10.1823	Unknown	Unknown	1.24419	0.6418	0.516879	0.342889	-1.14991	0.764651	-1.79846	-0.373247	0.104418	0.625777	-1.27072	0.351735	0.30825	-1.6978	0.15642	0.80571	0.72832
	RPN99	[M-H]-	231.073	12.7049	Unknown	Unknown	1.29487	0.928714	1.14208	1.10836	-2.11824	1.24247	-2.6223	0.421169	0.484795	0.918852	-3.73066	0.929885	0.4819	-1.0532	0.25579	0.59211	1.1102
	RPN100	[M-H]-	196.946	2.93294	Unknown	Unknown	1.42702	1.24947	0.537567	0.397306	1.09923	0.70134	-3.08154	0.823378	0.664115	0.260964	-4.24977	0.170917	0.35468	-1.4954	0.075126	1.1242	1.6698
	RPN101	[M-H]-	600.772	2.93932	Unknown	Unknown	0.506192	1.7475	-1.55191	1.30009	0.981757	0.208751	-0.501442	2.05878	-0.962551	-2.62018	-0.500925	-0.666064	0.434	-1.2042	0.19947	0.70013	0.98499
	RPN102	[M-H]-	194.042	13.0165	Unknown	Unknown	1.1669	0.472621	-0.069341	1.41832	-0.386235	0.208346	-2.2004	0.186698	0.309614	-0.464169	-1.90116	1.2588	0.53739	-0.89595	0.16196	0.79058	0.8672
	RPN103	[M-H]-	358.086	3.64087	Unknown	Unknown	-0.051873	1.10703	-0.557062	1.04923	-1.17991	-0.94185	1.56314	0.226411	-1.20346	-1.45574	0.940375	0.503708	1.4995	0.58452	0.76837	0.11443	0.17724
	RPN104	[M-H]-	351.051	13.0325	Unknown	Unknown	0.983309	0.733594	0.913522	0.783014	0.820611	1.19985	-2.8732	0.303172	0.578196	-0.244017	-3.36062	0.16256	0.19215	-2.3797	0.029484	1.5304	1.6766
	RPN105	[M-H]-	230.993	19.6129	Unknown	Unknown	0.243536	0.675135	-0.132855	0.376515	0.962536	2.08678	-1.59635	0.301569	0.737014	-1.6505	-2.45072	0.447338	0.34206	-1.5477	0.051958	1.2843	1.2995
	RPN107	[M-H]-	261.002	16.4052	Unknown	Unknown	1.56857	0.677936	0.132115	0.530177	0.325041	0.179324	-0.961586	0.162867	-1.86938	0.950911	-2.30927	0.613294	0.50605	-0.98264	0.083784	1.0768	1.0531
	RPN108	[M-H]-	304.066	3.44155	Unknown	Unknown	0.46152	0.297643	-0.256067	0.0601419	0.398103	1.78241	-0.681128	-0.778375	1.58935	-0.524271	-1.16914	-1.18018	0.5299	-0.91621	0.10364	0.98447	0.84657
	RPN109	[M-H]-	404.023	17.6264	Unknown	Unknown	1.15219	0.347186	0.589353	0.654899	0.232659	0.407978	0.107562	0.292875	0.464045	-0.52238	-3.85157	0.12521	0.29247	-1.7736	0.13044	0.88458	1.0442
	RPN112	[M-H]-	216.977	18.2542	Unknown	Unknown	-0.0624772	0.844951	1.18292	0.937396	0.6582	0.328662	-4.43352	1.21755	-0.418803	0.705104	-1.42518	0.465197	0.60423	-0.72684	0.16569	0.78071	1.2001
	RPN113	[M-H]-	274.952	2.71528	Unknown	Unknown	0.943848	0.951169	1.02214	0.475473	-3.45517	1.46805	-0.791645	0.836555	0.549917	0.839648	-3.5335	0.693516	0.60068	-0.73533	0.6588	0.18125	0.43366
	RPN114	[M-H]-	598.098	18.4142	Unknown	Unknown	0.916403	0.511285	0.704795	0.521344	0.325227	0.397822	-0.451629	0.127976	0.615795	0.321186	-4.43329	0.443086	0.44661	-1.1629	0.1864	0.72956	1.0419
	RPN116	[M-H]-	584.799	2.90859	Unknown	Unknown	1.49974	0.322105	1.08376	1.30401	0.48271	0.506575	-4.07697	-0.687917	-0.393875	0.444325	-1.24248	0.758019	0.23131	-2.1121	0.04044	1.3932	1.6041
	RPN117	[M-H]-	239.073	3.48278	Unknown	Unknown	1.27401	0.797512	1.14463	1.16981	-1.50472	1.12898	-3.41114	0.344103	0.530822	1.02552	-3.50132	1.00179	0.52626	-0.92614	0.20715	0.6837	1.2373
	RPN119	[M-H]-	700.707	2.9537	Unknown	Unknown	0.34456	0.614202	0.680849	0.317641	0.627057	0.847933	0.00538142	0.531111	0.501903	0.744919	-2.92934	-2.28622	0.51961	-0.9445	0.11459	0.94087	1.059
	RPN120	[M-H]-	684.733	2.93624	Unknown	Unknown	0.547849	0.491486	0.547828	0.32469	0.516679	0.673303	0.157817	0.349462	0.427447	0.728975	-5.0423	0.276767	0.62561	-0.67668	0.28218	0.54947	0.95705
	RPN121	[M-H]-	199.801	6.90815	Unknown	Unknown	-0.599715	1.20586	-0.751174	1.16638	0.681899	0.489528	0.324413	0.733794	0.220189	-3.15079	0.0222597	-0.342644	0.36706	-1.4459	0.30277	0.51889	0.67657
	RPN122	[M-H]-	162.836	6.76227	Unknown	Unknown	1.16348	1.00508	1.16101	0.471972	-3.29922	1.3815	-1.67525	0.787954	0.613504	0.881207	-3.37634	0.885101	0.61119	-0.7103	0.5586	0.2529	0.58124
	RPN123	[M-H]-	345.092	3.55156	Unknown	Unknown	0.342871	-0.223903	0.581462	0.642105	0.114409	1.35988	-1.11357	-0.273359	1.14891	1.05425	-4.48566	0.852607	1.005	0.0071738	0.32542	0.48755	0.86911
	RPN124	[M-H]-	668.759	2.91613	Unknown	Unknown	1.08206	0.367741	0.661186	0.586807	0.163128	0.402427	0.148529	0.244805	0.735015	-0.667979	-4.06978	0.346056	0.45184	-1.1461	0.1729	0.76219	1.0069
	RPN125	[M-H]-	445.072	13.7183	Unknown	Unknown	0.183711	1.19978	1.11043	0.926802	0.969995	1.06957	-2.79993	0.718881	0.472388	0.164506	-4.08713	0.0709899	0.26132	-1.9361	0.0548	1.2612	1.6847
	RPN126	[M-H]-	273.955	2.71069	Unknown	Unknown	-0.0267708	0.979222	1.85456	1.07278	0.41132	1.4297	-3.52586	0.583816	-0.831203	1.09926	-3.61477	0.567948	0.39167	-1.3523	0.062863	1.2016	1.7651
	RPN127	[M-H]-	268.151	13.5886	Unknown	Unknown	0.55077	1.16199	-0.442771	-0.0323213	-0.361384	1.1403	-1.081	0.25616	-1.83948	1.13831	-1.35143	0.86086	0.79051	-0.33915	0.28035	0.5523	0.6222
	RPN129	[M-H]-	513.064	18.4249	Unknown	Unknown	0.312044	0.5368	1.44422	0.269205	-0.865185	2.96277	-0.411828	-0.355784	1.84306	-0.849259	-3.57107	-1.31497	0.33363	-1.5837	0.1113	0.9535	1.4378
	RPN130	[M-H]-	202.998	17.9586	Unknown	Unknown	1.86676	-2.58283	-2.52369	-0.291873	0.638625	-2.40106	1.18092	1.50828	-1.48772	-0.217895	2.77673	1.53374	2.7936	1.4821	0.10515	0.97817	1.6335
	RPN131	[M-H]-	536.083	17.4168	Unknown	Unknown	2.07131	-0.250131	0.637322	1.39293	-0.478639	-0.470593	-1.48052	-0.264935	0.420955	-0.980557	-0.806519	0.209373	0.15373	-2.7015	0.098109	1.0083	0.89546
	RPN133	[M-H]-	420.073	18.0175	Unknown	Unknown	0.894323	1.02793	0.713105	1.3481	0.370256	0.770876	-1.68014	0.548362	0.948991	-1.41309	-3.87694	0.34823	0.36018	-1.4732	0.0484	1.3152	1.5812
	RPN134	[M-H]-	124.989	6.25744	Unknown	Unknown	0.0150211	0.0774308	0.519702	1.44785	-1.25554	0.0915126	0.386938	-0.592695	0.0632024	-0.900245	-0.587799	0.734617	0.55073	-0.8606	0.51558	0.2877	0.27645
	RPN135	[M-H]-	232.972	22.9259	Unknown	Unknown	-3.31571	1.3622	1.36527	0.847874	0.802979	0.950626	-3.29172	0.0475246	-0.0794203	0.711515	0.145836	0.453027	0.25483	-1.9724	0.49709	0.30357	0.62117
	RPN136	[M-H]-	256.973	9.59115	Unknown	Unknown	0.810209	0.965889	0.443344	0.994666	0.0382713	0.0788001	-2.22636	-0.0205177	0.00767354	-0.654909	-1.13137	0.694304	0.2108	-2.2461	0.035075	1.455	1.0278
	RPN137	[M-H]-	245.008	19.4155	Unknown	Unknown	0.481377	0.380445	0.460115	0.383488	0.534216	0.653423	-0.0431257	0.299501	0.215419	0.688947	-4.15764	0.10383	0.45205	-1.1454	0.22352	0.65068	0.89264
	RPN139	[M-H]-	193.032	4.65366	Unknown	Unknown	0.979384	0.64362	0.823861	0.640493	0.77262	0.579482	-4.64643	0.400341	0.79462	0.20378	-1.6396	0.447829	0.41597	-1.2654	0.11567	0.93679	1.3698
	RPN140	[M-H]-	160.838	6.78673	Unknown	Unknown	0.421717	0.34248	0.807493	0.850447	0.698838	1.2299	-1.83939	0.194724	1.15321	0.52434	-4.95902	0.575273	0.56257	-0.8299	0.15947	0.79732	1.3424
	RPN141	[M-H]-	218.099	7.65888	Unknown	Unknown	0.650625	0.0343899	0.406339	1.95924	-0.446018	-1.55234	-0.757322	0.456631	0.0510253	-1.26451	0.517147	-0.055201	0.33598	-1.5736	0.54331	0.26495	0.32466
	RPN143	[M-H]-	216.977	28.5146	Unknown	Unknown	0.667564	0.53653	0.831518	1.11346	1.29996	0.995091	-2.85453	0.23669	0.352715	0.538401	-4.30108	0.583677	0.31439	-1.6694	0.064632	1.1895	1.6798
	RPN144	[M-H]-	348.961	6.25057	Unknown	Unknown	0.859431	0.681382	0.17916	0.882149	0.283292	1.66921	-3.98321	0.302616	-1.50142	0.592501	-1.03146	1.06636	0.43069	-1.2153	0.083603	1.0778	1.4053
	RPN146	[M-H]-	424.034	11.425	Unknown	Unknown	-1.91508	0.935937	1.02703	1.40309	1.71358	1.101	-4.15708	0.443321	-0.403208	0.10741	-0.435291	0.179276	0.11814	-3.0815	0.13942	0.85566	1.3161
	RPN148	[M-H]-	291.957	17.594	Unknown	Unknown	1.33824	1.40559	0.0045468	0.620526	-0.778497	-0.742095	-1.7232	0.392844	-0.374341	-0.825719	-1.06707	1.74917	0.63587	-0.65321	0.3589	0.44503	0.57028
	RPN150	[M-H]-	337.033	18.3557	Unknown	Unknown	-0.81841	1.44268	0.690731	1.68483	-0.0626108	0.372803	-3.68792	0.907994	0.652378	0.251668	-2.61045	1.1763	0.71304	-0.48795	0.26049	0.58421	1.0213
	RPN153	[M-H]-	198.11	14.9113	Unknown	Unknown	-0.100324	0.888811	0.310385	0.594798	1.2466	0.389421	-2.55767	0.775053	0.736622	0.129682	-2.22137	-0.192016	0.47857	-1.0632	0.10894	0.96281	1.0274
	RPN154	[M-H]-	261.003	19.1318	Unknown	Unknown	1.98176	0.743358	-1.49511	-1.33567	-1.94697	-2.56146	0.278806	1.10728	1.00919	0.929126	-0.301102	1.59079	1.8035	0.85083	0.072146	1.1418	1.4236
	RPN155	[M-H]-	188.003	14.3157	Unknown	Unknown	0.679937	0.381346	-0.580326	1.79333	-1.02181	1.35956	-2.14549	0.161589	0.166475	-0.475424	-1.10037	0.78118	0.26325	-1.9255	0.18965	0.72206	0.80593
	RPN156	[M-H]-	230.993	18.7835	Unknown	Unknown	1.22302	0.87985	1.01244	0.484175	1.30247	0.965685	-3.62011	-0.156354	0.466497	0.857127	-3.71124	0.296444	0.27613	-1.8566	0.048	1.3188	1.8104
	RPN157	[M-H]-	129.054	15.0076	Unknown	Unknown	1.10523	0.149468	-1.41884	-0.18297	-0.229249	-0.367463	2.2495	0.299118	1.2967	-1.28157	-0.0944003	-1.52553	3.0643	1.6156	0.65488	0.18384	0.29121
	RPN159	[M-H]-	176.053	3.64507	Unknown	Unknown	1.84779	-0.686902	-0.610325	-0.734194	-0.658922	2.41739	0.833393	-1.42965	2.55921	-1.18491	-1.55063	-0.802248	0.79543	-0.33019	0.57019	0.24398	0.48591
	RPN160	[M-H]-	563.057	18.3459	Unknown	Unknown	0.558788	0.797915	-0.109802	0.35798	1.57722	1.2625	-1.58972	-0.692121	1.20244	-0.312838	-2.77682	-0.275548	0.26408	-1.921	0.033946	1.4692	1.3714
	RPN161	[M-H]-	245.008	17.0101	Unknown	Unknown	0.429937	1.60926	-0.469593	0.020607	0.452856	-0.448063	-1.14322	0.256195	-1.13553	-1.61051	1.83537	0.202685	0.9131	-0.13115	0.405	0.39254	0.49213
	RPN162	[M-H]-	262.981	19.9015	Unknown	Unknown	-1.03003	1.46314	1.05208	0.634177	1.5933	0.901022	-3.54428	1.39974	-0.0787782	0.892013	-3.63213	0.349737	0.46807	-1.0952	0.15262	0.81638	1.4235
	RPN163	[M-H]-	144.064	8.44788	Unknown	Unknown	0.420463	0.151017	1.00342	-0.737857	0.805215	1.35608	-3.35264	-0.248606	0.173363	1.11548	-1.06367	0.377744	0.4461	-1.1646	0.18913	0.72324	0.92512
	RPN164	[M-H]-	468.057	16.7607	Unknown	Unknown	1.53327	0.349193	2.92378	-0.141996	-0.707524	1.24085	0.376875	-2.05744	0.22441	1.008	-4.18474	-0.56469	0.26615	-1.9097	0.099661	1.0015	1.6037
	RPN165	[M-H]-	187.094	12.5147	Unknown	Unknown	1.22732	0.788865	0.0240087	0.996579	0.816576	-0.484315	-3.37032	0.879248	-3.43044	1.06958	0.108802	1.37409	0.8906	-0.16715	0.26541	0.57609	1.0395
	RPN166	[M-H]-	145.014	9.7205	Unknown	Unknown	-0.754612	-0.178007	0.482156	0.579222	0.394179	0.0994718	0.778266	-0.0263925	-0.527301	-0.20379	-0.320789	-0.322403	0.50063	-0.99819	0.47448	0.32379	0.19204
	RPN168	[M-H]-	700.097	17.6137	Unknown	Unknown	0.219081	0.68284	0.443466	0.631176	0.232078	0.256162	-2.57139	0.298536	-0.0975001	-0.313691	-0.538283	0.757524	0.42855	-1.2225	0.1169	0.93217	0.7605
	RPN170	[M-H]-	653.263	14.9801	Unknown	Unknown	0.601929	0.0629153	0.361656	0.524601	0.289569	1.21795	-1.62699	-0.022162	1.16729	0.90651	-4.32261	0.83934	0.95249	-0.070223	0.27559	0.55974	0.94372
	RPN171	[M-H]-	389.088	4.63306	Unknown	Unknown	1.30841	-0.454189	-0.190344	0.463949	0.171062	0.442556	-0.155886	-0.277359	0.645431	-0.0977914	-2.47835	0.622515	0.53149	-0.9119	0.29947	0.52365	0.53731
	RPN173	[M-H]-	429.077	12.3869	Unknown	Unknown	0.225735	0.845684	0.495867	-0.145759	-3.4223	1.2402	1.54332	0.991684	0.89293	0.633349	-3.50226	0.201545	1.5183	0.60249	0.80798	0.092599	0.23467
	RPN175	[M-H]-	423.018	18.3115	Unknown	Unknown	0.445719	1.46902	0.184371	0.887244	0.152801	2.7507	-3.74825	0.671758	0.759786	-0.753652	-2.38911	-0.430385	0.24309	-2.0404	0.039881	1.3992	1.8173
	RPN176	[M-H]-	332.916	2.89853	Unknown	Unknown	1.22968	0.956319	1.11396	0.999552	-2.89422	1.14754	-2.87957	0.58711	0.662646	0.988384	-2.97037	1.05897	0.60532	-0.72424	0.43048	0.36604	0.78766
	RPN182	[M-H]-	216.977	22.2697	Unknown	Unknown	1.56616	0.53511	0.0992342	-0.128953	-0.282098	0.35572	-0.974491	-0.367552	0.536857	-0.300659	-2.07235	1.03302	0.6142	-0.70322	0.20294	0.69264	0.66188
	RPN184	[M-H]-	836.681	2.92492	Unknown	Unknown	-3.07087	0.988023	0.503048	0.616483	-0.872675	-0.827944	-3.04952	1.92038	-0.551647	2.05636	-0.169543	2.45791	3.053	1.6102	0.42178	0.37491	0.82194
	RPN185	[M-H]-	192.019	12.0451	Unknown	Unknown	-0.0356633	0.156497	1.34873	0.986019	-0.0228832	2.07435	-3.76315	0.109177	1.36055	-0.50266	-1.59736	-0.113614	0.32195	-1.6351	0.089761	1.0469	1.3906
	RPN187	[M-H]-	353.028	18.9631	Unknown	Unknown	1.72047	0.525104	1.6003	-0.428224	-0.894652	1.40442	-0.921951	-1.07108	1.39636	0.0741335	-2.88215	-0.52273	0.28011	-1.8359	0.10464	0.9803	1.2118
	RPN188	[M-H]-	419.023	17.5126	Unknown	Unknown	1.0091	1.11448	1.04178	0.281935	-2.77734	1.5495	-2.76223	0.962214	0.776242	1.03129	-2.85586	0.628896	0.68018	-0.55601	0.48116	0.31771	0.6848
	RPN190	[M-H]-	192.019	9.06876	Unknown	Unknown	0.715057	1.05709	0.910111	-0.0635079	-3.13704	1.51544	-1.27072	1.00562	1.02007	0.85985	-3.21889	0.606912	0.832	-0.26535	0.744	0.12843	0.30767
	RPN192	[M-H]-	820.708	2.91095	Unknown	Unknown	0.982699	0.764624	0.240821	0.641937	0.561457	0.000421305	-1.08828	0.819452	0.983887	-0.364891	-4.11405	0.571916	0.74419	-0.42626	0.2125	0.67264	0.98486
	RPN193	[M-H]-	736.746	2.90409	Unknown	Unknown	2.46078	0.114099	0.582089	0.611647	-0.417872	-0.196509	-0.646475	-0.519564	-0.377508	-0.445413	-1.14318	-0.0220881	8.9983e-05	-13.44	0.040764	1.3897	0.97322
	RPN194	[M-H]-	222.04	6.68558	Unknown	Unknown	-3.2514	1.55079	1.52008	1.25424	0.450796	0.754755	-3.22876	1.14509	-0.558571	0.712794	-1.13244	0.782624	0.47746	-1.0666	0.46747	0.33025	0.70325
	RPN196	[M-H]-	217.014	14.1896	Unknown	Unknown	-4.19724	0.684478	0.77169	0.812216	0.774326	-0.096168	-0.94048	0.661784	-0.505588	0.69378	0.647311	0.693887	0.88631	-0.17412	0.63977	0.19397	0.38589
	RPN197	[M-H]-	261.003	14.0729	Unknown	Unknown	-0.00330852	0.859756	0.999552	0.749389	0.389415	1.44344	-4.12533	0.547478	0.124767	0.351928	-1.45435	0.117264	0.25701	-1.9601	0.081897	1.0867	1.3694
	RPN199	[M-H]-	290.517	3.12997	Unknown	Unknown	1.51583	-0.716087	0.22572	0.463317	0.290769	0.397259	-4.28559	-0.280857	0.391353	0.595207	0.306751	1.09633	0.82606	-0.27568	0.41651	0.38038	0.67164
	RPN209	[M-H]-	504.077	17.5509	Unknown	Unknown	1.50331	-2.22401	-2.17472	0.65764	0.742315	-2.99923	1.2608	1.02228	-0.772257	-0.0893476	1.81646	1.25676	1.8449	0.88351	0.11995	0.92101	1.3868
	RPN210	[M-H]-	288.1	3.58609	Unknown	Unknown	1.47334	0.279847	0.906419	1.54517	0.742148	0.431557	-3.73315	-0.990623	-0.570391	0.578186	-1.64334	0.980841	0.28991	-1.7863	0.033048	1.4809	1.6595
	RPN211	[M-H]-	361.018	18.0108	Unknown	Unknown	0.898015	0.527352	-0.927097	0.431973	0.273731	-0.622428	-0.554018	0.247733	-0.0427378	-1.30368	0.273245	0.797906	0.61893	-0.69215	0.65335	0.18485	0.17943
	RPN212	[M-H]-	784.668	2.95847	Unknown	Unknown	0.772971	0.651937	0.949244	0.353519	-1.92899	-1.00385	-1.20027	0.171168	0.35066	0.508158	-0.751265	1.12672	0.79068	-0.33883	0.91004	0.04094	0.063302
	RPN213	[M-H]-	166.015	7.33661	Unknown	Unknown	-0.49726	0.718679	1.249	0.299401	-0.197398	2.75784	-0.457471	-0.0300799	0.873065	-0.0738522	-4.11639	-0.525539	0.1738	-2.5245	0.12283	0.9107	1.3361
	RPN214	[M-H]-	411.085	3.84708	Unknown	Unknown	-0.696096	0.425122	0.114446	0.121469	0.5129	0.416666	-2.92652	0.579451	3.12893	0.598048	-3.02388	0.749461	3.1786	1.6684	0.77025	0.11337	0.27599
	RPN215	[M-H]-	437.034	17.4707	Unknown	Unknown	-2.29453	2.09854	0.420384	2.48919	0.42959	-0.785478	-2.27253	2.10951	-0.687231	-0.304059	-2.36385	1.16047	0.60138	-0.73365	0.46496	0.33258	0.72745
	RPN216	[M-H]-	431.092	13.3854	Unknown	Unknown	-0.61651	0.615089	0.114484	0.278778	0.923033	0.625095	-3.1207	0.507265	2.43631	0.713168	-3.21878	0.742764	1.7209	0.78319	0.51981	0.28416	0.59857
	RPN219	[M-H]-	373.108	9.65555	Unknown	Unknown	-0.0454971	0.501763	-0.0937803	1.2704	0.0792115	0.259869	-4.20079	-0.285231	-0.0107624	0.515505	0.415984	1.59333	1.1959	0.25811	0.45402	0.34293	0.60844
	RPN221	[M-H]-	431.092	12.6448	Unknown	Unknown	0.288756	0.791136	0.288925	-0.425039	-3.26956	1.12683	2.2565	0.878336	0.786939	0.545268	-3.3498	0.0817196	1.8226	0.86601	0.69998	0.15491	0.36993
	RPN223	[M-H]-	347.002	16.8011	Unknown	Unknown	-0.511589	0.379759	-0.599274	1.18197	-0.0880417	0.830132	0.117933	0.481434	0.250446	-2.83453	0.031228	0.760532	0.68629	-0.54311	0.53175	0.27429	0.36808
	RPN224	[M-H]-	248.956	2.9013	Unknown	Unknown	0.812311	0.486858	0.881174	0.425279	0.721239	0.877139	-2.0261	-0.192713	0.523932	0.755675	-4.03395	0.769157	0.48738	-1.0369	0.10961	0.96017	1.2971
	RPN225	[M-H]-	364.086	3.43239	Unknown	Unknown	0.345028	0.775208	-0.566012	0.37521	0.677943	0.473777	-3.18125	0.271386	0.647825	-0.031814	-0.280773	0.493477	0.53371	-0.90586	0.28589	0.5438	0.64213
	RPN226	[M-H]-	387.108	3.47569	Unknown	Unknown	2.42661	-2.68858	-2.62591	0.682263	0.771415	-2.49596	-0.310098	1.19186	-0.299056	0.00349142	1.79773	1.54623	1.1698	0.22629	0.21505	0.66746	1.2126
	RPN227	[M-H]-	392.107	4.48634	Unknown	Unknown	-2.80237	1.30883	1.78852	2.40034	0.637205	1.79056	-2.78047	-0.0153934	-1.79762	0.297316	-1.02776	0.200844	0.062884	-3.9912	0.09391	1.0273	1.5807
	RPN228	[M-H]-	464.066	18.086	Unknown	Unknown	-2.62791	1.74935	0.733145	1.78881	0.317574	0.476328	-2.60575	1.43272	-0.776526	0.714826	-2.6977	1.49513	0.71918	-0.47557	0.44641	0.35027	0.75201
	RPN230	[M-H]-	377.064	18.3465	Unknown	Unknown	0.893722	0.621351	1.03988	0.952057	-0.469475	0.878066	-2.00228	0.356128	0.105662	0.6606	-3.87061	0.834908	0.44637	-1.1637	0.13488	0.87006	1.2081
	RPN233	[M-H]-	341.082	11.699	Unknown	Unknown	0.612184	0.911703	0.689747	-0.448794	-3.15087	1.48	1.01245	0.959814	0.236695	0.611271	-3.23683	0.322637	0.85088	-0.23298	0.97429	0.011312	0.028992
	RPN235	[M-H]-	366.862	2.94411	Unknown	Unknown	0.972276	1.04627	0.115155	0.195021	1.11107	0.601766	-1.76398	0.965781	0.856518	-0.0291837	-4.02637	-0.0443172	0.45095	-1.149	0.1234	0.90869	1.247
	RPN236	[M-H]-	568.825	2.90117	Unknown	Unknown	0.762783	0.0983268	0.0115827	-0.399693	0.416695	0.146183	0.242906	-0.553331	0.31894	-0.130858	-0.980953	0.067419	0.43844	-1.1896	0.21488	0.66781	0.31961
	RPN237	[M-H]-	308.034	13.027	Unknown	Unknown	0.117553	1.04103	0.294012	-0.72831	-3.1062	1.12142	1.80008	1.12082	0.883766	0.515331	-3.19001	0.13051	1.729	0.7899	0.67192	0.17269	0.38892
	RPN238	[M-H]-	192.019	29.9026	Unknown	Unknown	-2.3339	0.767517	1.66422	0.475698	-0.489681	4.12487	-2.3137	0.175464	1.48113	-0.541538	-2.39755	-0.612538	0.2356	-2.0856	0.2193	0.65895	1.2986
	RPN241	[M-H]-	484.864	2.89852	Unknown	Unknown	1.19144	-0.431296	-1.34525	0.292515	-0.578861	-1.07387	-0.315728	0.437522	-0.260311	0.756148	0.710163	0.617529	1.6989	0.7646	0.16237	0.78948	0.60022
	RPN242	[M-H]-	491.026	17.5327	Unknown	Unknown	1.48584	0.103138	1.03497	1.48089	0.985802	0.501719	-3.35856	-1.12506	-1.5767	0.392684	-0.893857	0.969144	0.24356	-2.0377	0.018485	1.7332	1.7255
	RPN243	[M-H]-	245.002	5.77472	Unknown	Unknown	0.138149	0.852259	0.0948473	0.750154	1.13698	1.42719	-0.876092	0.219122	0.924248	-2.24115	-2.57007	0.144364	0.29273	-1.7723	0.03946	1.4038	1.3575
	RPN244	[M-H]-	306.054	12.0656	Unknown	Unknown	1.18351	0.459565	0.591127	0.90736	0.33361	0.370139	-0.235472	0.305255	0.806076	-0.535493	-4.15166	-0.0340201	0.28907	-1.7905	0.11391	0.94343	1.1864
	RPN245	[M-H]-	868.63	2.95631	Unknown	Unknown	-0.240001	0.413102	0.651084	1.23636	-0.105965	1.8073	-1.55951	0.215381	0.588639	0.240564	-4.22942	0.98248	0.49348	-1.0189	0.17805	0.74946	1.1607
	RPN246	[M-H]-	466.117	3.46623	Unknown	Unknown	0.643188	0.478446	-0.317809	1.58056	-1.07287	-0.688223	-1.72676	-0.163198	0.175155	-0.714684	1.17369	0.632511	0.73326	-0.44761	0.72727	0.1383	0.19231
	RPN249	[M-H]-	388.931	2.71174	Unknown	Unknown	1.16128	0.722018	-0.188899	1.0305	-0.172221	0.450435	-2.69019	-0.115953	0.597608	0.00874554	-1.03973	0.236408	0.25055	-1.9968	0.096556	1.0152	0.92659
	RPN251	[M-H]-	275.091	23.6542	Unknown	Unknown	0.00984374	1.12888	1.15762	1.32229	-0.309044	0.277876	-3.17675	1.06235	-0.263714	0.957296	-3.27608	1.10943	0.80308	-0.31639	0.21448	0.66862	1.1069
	RPN253	[M-H]-	254.977	29.5521	Unknown	Unknown	1.48847	0.894448	1.21437	0.813592	1.2118	1.12913	-3.88093	-0.0409494	0.472506	0.638527	-3.9658	0.0248433	0.16826	-2.5713	0.03092	1.5098	2.0832
	RPN254	[M-H]-	361.093	4.46574	Unknown	Unknown	1.28976	0.0922269	0.865984	1.2113	1.58598	0.338912	-3.91665	-1.0142	-0.614053	0.103548	-0.453292	0.510491	0.11409	-3.1318	0.025605	1.5917	1.6612
	RPN257	[M-H]-	335.054	20.5301	Unknown	Unknown	0.660868	0.885386	1.10053	-0.831725	0.989531	-0.39497	-1.71487	0.68082	-1.96347	0.0615401	-0.0184389	0.5448	0.35401	-1.4981	0.19195	0.7168	0.74347
	RPN258	[M-H]-	209.026	8.17663	Unknown	Unknown	-3.38698	0.0775138	0.401349	0.473733	0.406262	0.249314	0.487032	0.055132	0.123168	0.0909341	0.771909	0.250632	1.1061	0.14544	0.36978	0.43206	0.54884
	RPN259	[M-H]-	382.836	2.96326	Unknown	Unknown	0.993535	0.835978	1.03057	0.85791	0.946893	1.30088	-3.45597	0.31247	0.804272	-0.464074	-3.55044	0.387974	0.25225	-1.9871	0.03464	1.4604	1.8407
	RPN260	[M-H]-	180.03	3.58369	Unknown	Unknown	0.563522	-1.36476	-0.785384	0.277113	-0.287654	-1.03619	1.35453	-0.94198	-1.07623	0.876965	1.49605	0.924021	5.5321	2.4678	0.14908	0.82658	0.81251
	RPN261	[M-H]-	308.072	12.0313	Unknown	Unknown	-0.199597	0.667628	0.707951	0.340396	0.862364	0.486201	2.37519	-0.5493	1.24577	-2.43547	-2.46018	-1.04094	1.1816	0.24076	0.26826	0.57144	0.88396
	RPN262	[M-H]-	293.174	28.2942	Unknown	Unknown	1.35831	1.13736	-0.44689	0.762427	0.584059	-0.711231	-1.60672	0.801785	0.985048	0.233201	-3.96347	0.866117	0.75119	-0.41276	0.3317	0.47926	0.82814
	RPN264	[M-H]-	568.072	16.4155	Unknown	Unknown	0.649067	1.111	0.989007	0.443532	-2.63313	1.24419	-2.61716	0.53319	0.862159	1.23362	-2.71615	0.900675	0.79556	-0.32997	0.54635	0.26253	0.55651
	RPN265	[M-H]-	231.989	18.6483	Unknown	Unknown	0.531865	0.567947	0.541546	0.158098	0.628637	0.744738	-3.25264	0.599994	0.585631	1.26223	-3.3551	0.987065	1.0826	0.11455	0.26086	0.5836	0.97896
	RPN266	[M-H]-	402.911	2.74052	Unknown	Unknown	-0.948372	-0.502093	0.699147	0.0179837	-0.0363513	0.380341	-0.0567498	-0.782065	0.0110566	0.0786695	1.24272	-0.104287	1.2141	0.27985	0.72679	0.13859	0.12013
	RPN267	[M-H]-	215.1	6.98389	Unknown	Unknown	1.27313	0.180113	-0.434468	1.18241	0.564341	1.16346	-1.41337	-0.105961	0.717918	0.584166	-4.07823	0.366479	0.38243	-1.3867	0.13444	0.87149	1.2123
	RPN268	[M-H]-	904.67	2.91026	Unknown	Unknown	1.48384	0.595426	0.631045	0.946983	1.12167	0.967815	-2.38832	-0.483741	1.02582	-0.626126	-3.11429	-0.160119	0.17855	-2.4856	0.013101	1.8827	1.7731
	RPN269	[M-H]-	711.211	3.3201	Unknown	Unknown	1.26313	0.427824	0.295318	0.834806	0.339578	0.448045	0.171113	0.35766	0.760773	-0.979917	-4.06026	0.141924	0.3967	-1.3339	0.1384	0.85885	1.1134
	RPN270	[M-H]-	286.939	31.0185	Unknown	Unknown	-2.23531	1.26902	1.43718	1.10609	1.41115	1.27278	-3.11683	1.191	-0.0444635	0.823412	-3.20602	0.0919955	0.32428	-1.6247	0.18295	0.73768	1.3147
	RPN271	[M-H]-	144.028	6.84083	Unknown	Unknown	1.17843	-0.0260324	0.741881	1.36527	2.20773	0.1949	-3.68022	-1.04669	-1.23925	-0.136369	-0.112087	0.552423	0.097166	-3.3634	0.021896	1.6596	1.747
	RPN272	[M-H]-	540.042	18.8316	Unknown	Unknown	1.1575	-0.109606	0.742768	1.11444	1.71832	0.40355	-3.79758	-1.12371	-0.426534	0.0744347	-0.175157	0.421577	0.096608	-3.3717	0.033668	1.4728	1.551
	RPN273	[M-H]-	387.934	2.71174	Unknown	Unknown	1.3026	0.695055	-0.955651	0.378097	1.11542	-0.700008	-3.09991	0.927453	-3.1613	1.13455	0.885791	1.4779	1.2677	0.34218	0.54471	0.26384	0.56634
	RPN275	[M-H]-	378.974	16.7712	Unknown	Unknown	0.808208	-0.667803	0.395587	0.451139	0.735608	2.00004	-2.55488	-0.358178	2.55599	-0.183058	-3.28261	0.0999557	0.60496	-0.72508	0.20711	0.68379	1.1486
	RPN276	[M-H]-	632.72	2.95882	Unknown	Unknown	0.754953	-0.701168	-1.86038	0.502475	0.990991	-2.74239	-0.433048	1.38116	0.589089	0.869529	-0.840456	1.48923	1.9253	0.94506	0.19699	0.70556	0.94276
	RPN277	[M-H]-	466.797	2.95609	Unknown	Unknown	-2.87562	1.19847	1.43058	1.10384	1.18836	1.15559	-2.85383	1.09524	0.303115	0.806638	-2.94427	0.391881	0.42736	-1.2265	0.32011	0.4947	0.98772
	RPN280	[M-H]-	447.089	14.1547	Unknown	Unknown	-2.2594	1.60353	1.37193	1.99439	-2.25233	1.78169	-2.23801	0.70622	-2.2938	1.08693	-0.774376	1.27324	0.45419	-1.1386	0.50084	0.3003	0.69108
	RPN281	[M-H]-	492.057	17.9748	Unknown	Unknown	0.294843	0.485461	0.439904	1.51413	-0.425582	0.169554	-4.01718	0.344366	0.458105	-0.742615	0.824669	0.654346	0.78569	-0.34797	0.32487	0.48829	0.76467
	RPN282	[M-H]-	268.938	16.7802	Unknown	Unknown	0.617956	0.446429	-0.0489438	0.933764	0.236941	-0.165506	-0.282644	0.784216	0.328452	0.0491024	-4.00599	1.10622	1.0147	0.02108	0.40812	0.38921	0.62346
	RPN284	[M-H]-	380.968	19.7866	Unknown	Unknown	0.182634	1.26648	-0.29469	-0.0660101	2.07016	-0.326259	-3.70866	1.59838	-0.625882	-1.16094	1.31343	-0.248644	0.82741	-0.27332	0.30904	0.50999	0.87389
	RPN285	[M-H]-	239.993	15.6885	Unknown	Unknown	1.45517	0.846257	-0.309757	0.446375	0.0357542	-1.16329	1.64472	0.197641	-1.22429	-0.633522	-0.894219	-0.400846	0.66193	-0.59525	0.45591	0.34112	0.40435
	RPN286	[M-H]-	287.003	7.64373	Unknown	Unknown	0.884062	-0.246272	0.193818	0.427441	1.03277	0.391473	-0.288617	-0.32129	1.02639	0.456677	-4.06364	0.507187	0.67941	-0.55764	0.27633	0.55858	0.82791
	RPN287	[M-H]-	395.069	6.80057	Unknown	Unknown	-0.478456	1.55215	0.233014	1.88161	0.391723	0.146827	-1.80364	0.262585	-0.447612	-0.3726	-0.0963287	-1.26927	0.062508	-3.9998	0.028329	1.5478	1.1499
	RPN288	[M-H]-	201.109	13.4525	Unknown	Unknown	1.45229	-1.29497	-0.186833	0.366339	-0.46233	-0.102002	0.61875	-0.53643	0.0505616	-0.294606	-0.377098	0.76632	0.7894	-0.34118	0.86479	0.06309	0.070193
	RPN289	[M-H]-	261.003	17.3102	Unknown	Unknown	0.562849	-0.1516	-0.823172	0.527174	0.400609	0.343371	0.254678	-0.202684	-0.212033	0.0960162	-0.606845	-0.188363	0.19133	-2.3859	0.2806	0.55191	0.26511
	RPN291	[M-H]-	538.062	18.5658	Unknown	Unknown	1.46958	0.486637	0.206338	0.605428	0.30184	-0.444241	-2.15391	-0.22609	0.933773	-0.479639	-1.13542	0.435711	0.44618	-1.1643	0.12236	0.91235	0.81011
	RPN292	[M-H]-	488.871	5.85202	Unknown	Unknown	1.04601	0.104093	0.734074	-0.0502085	0.443217	1.34971	-3.80751	-0.145748	0.226823	1.39132	-2.23365	0.941859	0.69624	-0.52235	0.18524	0.73225	1.1191
	RPN293	[M-H]-	314.871	29.669	Unknown	Unknown	0.894809	0.613285	1.18527	1.02811	0.828242	-0.862311	-3.34822	0.288399	0.850765	0.556321	-2.71535	0.68068	0.52229	-0.93709	0.16975	0.7702	1.1377
	RPN295	[M-H]-	277.012	19.3508	Unknown	Unknown	0.970954	0.862473	0.898964	0.201189	1.64498	0.222898	-3.31369	0.322157	0.302857	0.738137	-3.41256	0.561637	0.4009	-1.3187	0.086628	1.0623	1.4815
	RPN297	[M-H]-	135.028	4.59862	Unknown	Unknown	2.33729	-1.00425	-0.860224	-0.370358	0.172533	1.8208	1.41465	-1.9726	2.99803	-1.93906	-1.95935	-0.637472	1.019	0.027099	0.51486	0.28831	0.64664
	RPN298	[M-H]-	179.053	3.45062	Unknown	Unknown	-0.33389	-0.364437	0.596757	0.450583	0.0421794	0.0429017	-1.09027	0.214457	2.56554	0.78633	-3.78427	0.874112	3.9209	1.9712	0.87538	0.057803	0.13394
	RPN299	[M-H]-	291.086	19.576	Unknown	Unknown	1.49042	1.16412	0.806498	0.701936	0.979296	1.15474	-3.52302	-0.341922	0.244949	0.624405	-3.61544	0.314029	0.18795	-2.4115	0.027681	1.5578	1.9429
	RPN301	[M-H]-	439.08	21.6033	Unknown	Unknown	1.18022	-1.94436	0.381382	0.731157	2.10913	2.92427	-1.87243	-0.9589	2.68362	-1.93809	-1.95672	-1.33928	0.36634	-1.4487	0.10409	0.98259	1.6605
	RPN303	[M-H]-	419.022	17.011	Unknown	Unknown	-0.168671	1.00307	0.712195	0.0302962	-2.8003	1.43867	-0.351404	1.23804	0.492958	0.773352	-2.89417	0.525978	0.95167	-0.071467	0.93573	0.028849	0.066415
	RPN304	[M-H]-	335.011	17.2989	Unknown	Unknown	1.74419	0.817177	-0.453666	0.321942	-0.9162	0.683702	-1.6586	-0.693028	-0.148142	0.465442	-1.14005	0.977238	0.4045	-1.3058	0.22096	0.65568	0.67792
	RPN305	[M-H]-	207.011	11.455	Unknown	Unknown	-2.39796	-0.326408	1.08833	0.845995	-2.3902	1.75268	-2.37448	-0.320928	0.818774	1.01146	-0.123199	2.41593	1.1517	0.2037	0.63967	0.19405	0.44047
	RPN306	[M-H]-	895.185	13.547	Unknown	Unknown	1.04145	0.50757	0.34194	0.645161	0.369411	0.885964	-1.26339	-0.138556	0.298214	0.744203	-4.05013	0.618166	0.43802	-1.1909	0.12457	0.90457	1.1698
	RPN307	[M-H]-	804.733	2.90438	Unknown	Unknown	1.32947	0.515154	0.181044	0.707376	-0.0644833	0.628454	-0.539022	0.216695	0.730511	-0.274158	-4.21552	0.78448	0.51519	-0.95681	0.19382	0.7126	1.0173
	RPN309	[M-H]-	182.042	7.07541	Unknown	Unknown	0.517589	1.00086	0.901095	0.774291	1.32866	0.831047	-3.51868	0.541153	0.352312	-0.42965	-2.58764	0.288961	0.2209	-2.1785	0.031712	1.4988	1.6518
	RPN310	[M-H]-	615.33	14.1969	Unknown	Unknown	-1.74277	-1.47547	1.30553	-0.0507173	-0.47566	0.687181	0.833588	-0.807228	0.154008	1.26018	-0.417967	0.729325	1.4939	0.57907	0.34159	0.4665	0.54054
	RPN311	[M-H]-	179.053	3.73211	Unknown	Unknown	0.514651	0.613241	-0.247731	1.02904	0.183179	0.135474	-0.196137	0.826201	-0.090441	0.221251	-3.98203	0.993305	0.8244	-0.27858	0.35748	0.44675	0.68739
	RPN312	[M-H]-	147.027	6.72153	Unknown	Unknown	0.50101	0.460752	-1.19789	0.693617	1.0923	0.104601	-0.194615	-0.798982	0.171664	0.437786	-1.30938	0.039141	0.22745	-2.1364	0.21821	0.66113	0.51045
	RPN313	[M-H]-	357.077	10.3672	Unknown	Unknown	-0.231481	0.216291	0.922232	0.553712	-0.18921	0.380497	0.927585	-0.0606934	-0.669637	0.280936	-2.6917	0.561467	0.85397	-0.22774	0.35039	0.45545	0.50973
	RPN314	[M-H]-	252.008	13.6099	Unknown	Unknown	1.1651	0.623432	0.0864668	0.526123	0.61545	0.842835	-3.22561	0.448377	-3.29046	0.854052	0.224843	1.1294	0.68839	-0.5387	0.16082	0.79367	1.1908
	RPN315	[M-H]-	359.093	6.80296	Unknown	Unknown	1.36486	0.790927	-1.67893	-1.32402	0.658687	0.104703	-3.20784	1.80714	-0.860833	0.464301	1.03515	0.845845	1.4224	0.50838	0.97561	0.010723	0.025844
	RPN316	[M-H]-	294.988	29.8545	Unknown	Unknown	0.368531	0.121458	1.09905	1.53806	0.998249	1.20101	-3.23146	-0.0331823	0.0481617	0.595505	-3.33124	0.625855	0.23838	-2.0687	0.049739	1.3033	1.6434
	RPN317	[M-H]-	369.002	15.8507	Unknown	Unknown	1.29985	0.0507826	0.679541	1.37415	2.60497	-0.0136511	-3.02966	-1.75297	-1.74127	-0.143599	0.314273	0.357585	0.11184	-3.1605	0.016191	1.7907	1.8499
	RPN318	[M-H]-	213.994	17.5861	Unknown	Unknown	-1.38955	1.41164	1.06299	1.0436	1.31194	1.54781	-2.79057	1.45637	-1.54888	0.193077	-2.88573	0.587309	0.35072	-1.5116	0.086649	1.0622	1.5391
	RPN320	[M-H]-	495.112	15.4795	Unknown	Unknown	0.985944	-0.430929	0.089835	1.37067	0.999573	0.234819	-1.73904	-1.07037	-0.271452	-1.45075	0.921264	0.360439	0.34827	-1.5217	0.061006	1.2146	1.0027
	RPN322	[M-H]-	522.107	14.2871	Unknown	Unknown	-2.84199	0.865852	1.51655	2.03337	0.721167	1.4312	-2.81931	0.467121	-1.80114	0.429432	-1.12465	1.1224	0.30741	-1.7018	0.22227	0.65312	1.1497
	RPN323	[M-H]-	716.68	2.95882	Unknown	Unknown	0.931905	0.546747	0.899073	0.645264	0.83909	0.940953	-3.2761	0.648739	0.778739	-0.064456	-3.37778	0.487825	0.3988	-1.3262	0.076439	1.1167	1.4819
	RPN324	[M-H]-	835.235	14.2315	Unknown	Unknown	1.54848	0.879055	-0.110591	0.465815	1.16949	-0.280532	-3.31841	1.42962	-0.646487	-0.208924	-1.48565	0.558139	0.4893	-1.0312	0.12873	0.89031	1.1329
	RPN325	[M-H]-	268.979	5.75379	Unknown	Unknown	0.0643763	1.01554	0.538335	0.835654	0.993574	0.480564	-3.85135	0.229265	-0.0312935	-0.491475	-0.109503	0.326314	0.1415	-2.8212	0.078026	1.1078	1.212
	RPN327	[M-H]-	377.064	18.2236	Unknown	Unknown	2.18893	-0.356277	-1.49145	1.04344	1.24473	1.00576	-1.47447	-1.59489	2.24491	-1.55645	-1.57971	0.325481	0.46884	-1.0928	0.17975	0.74534	1.1216
	RPN328	[M-H]-	544.997	16.4155	Unknown	Unknown	-0.0607116	-0.338213	-2.0071	0.292602	-0.386113	-0.187906	-0.0167677	-0.178122	1.01603	-1.24169	2.41477	0.693215	14.081	3.8157	0.16854	0.77329	0.82919
	RPN329	[M-H]-	233.068	3.64132	Unknown	Unknown	-0.764207	1.09055	1.16305	1.61976	0.35776	1.25706	-3.04227	0.791339	-0.0298825	0.476397	-3.14376	0.224208	0.27188	-1.879	0.083042	1.0807	1.4576
	RPN330	[M-H]-	233.008	14.2606	Unknown	Unknown	1.88759	-1.41628	-0.31496	0.740427	-0.624459	-0.758416	0.696465	-0.564797	0.486198	-0.622502	-0.232834	0.723559	0.72535	-0.46326	0.77473	0.11085	0.14998
	RPN331	[M-H]-	494.073	16.881	Unknown	Unknown	2.10077	2.2091	-2.01949	0.393318	0.269947	-1.88283	-2.00412	1.84453	0.0412936	-2.07831	1.48774	-0.361957	0.67838	-0.55984	0.73214	0.13541	0.33039
	RPN332	[M-H]-	224.019	8.84193	Unknown	Unknown	-2.42163	1.37542	0.754447	1.26817	0.143651	1.68863	-2.39877	1.27856	-1.51784	1.3259	-2.49364	0.997094	0.68862	-0.53823	0.36215	0.44111	0.8666
	RPN333	[M-H]-	495.053	18.4017	Unknown	Unknown	-1.21056	0.921558	-0.1623	0.399302	0.48651	0.676087	-1.65771	0.363764	0.133827	-0.344595	0.780151	-0.386029	0.51455	-0.95863	0.44685	0.34984	0.34267
	RPN334	[M-H]-	294.922	5.83763	Unknown	Unknown	0.39488	1.21092	-0.220301	-0.0536097	1.25408	0.240977	-2.79232	1.30898	-0.618978	-2.87093	2.49974	-0.353438	1.2283	0.29667	0.32765	0.48459	0.87224
	RPN335	[M-H]-	404.187	10.4343	Unknown	Unknown	0.252177	-0.492485	0.936516	0.713109	-0.243766	1.5987	-2.9236	-0.868709	1.42673	1.41979	-3.02372	1.20526	1.1575	0.211	0.34304	0.46465	0.85289
	RPN336	[M-H]-	688.144	18.4326	Unknown	Unknown	-1.08344	-0.352793	-0.197976	0.241572	0.309997	0.0357005	0.762501	-0.0101163	-0.334055	-0.591364	1.08202	0.137949	3.3751	1.7549	0.32164	0.49263	0.32303
	RPN338	[M-H]-	399.089	4.49551	Unknown	Unknown	-0.625184	0.513216	-0.957407	1.72315	-0.277651	0.108691	-1.3336	0.0830507	0.465551	-0.439684	-0.848243	1.5881	0.91116	-0.13423	0.78512	0.10506	0.14959
	RPN339	[M-H]-	279.991	14.0546	Unknown	Unknown	1.3125	-1.0151	-1.44431	0.168801	0.398715	-1.24867	-0.1765	0.0255818	-0.15468	0.101831	0.534362	1.49748	1.1485	0.19973	0.26714	0.57326	0.56404
	RPN342	[M-H]-	891.153	13.7264	Unknown	Unknown	0.241824	0.545672	-0.112873	1.37406	0.405923	0.841505	-2.14356	-0.878772	1.15634	0.416113	-1.95568	0.109445	0.49341	-1.0191	0.089202	1.0496	1.017
	RPN344	[M-H]-	309.169	26.0213	Unknown	Unknown	-2.23545	1.80637	0.92819	1.63426	-0.883496	0.507612	-2.21101	1.35794	-0.610536	0.69233	-2.31245	1.32623	0.69243	-0.53026	0.54697	0.26204	0.54226
	RPN345	[M-H]-	300.034	6.87835	Unknown	Unknown	-0.583161	-0.822098	0.581163	0.763202	-1.92788	3.18293	-1.91175	-0.786232	1.02938	1.43018	-2.01174	1.05602	0.77654	-0.36487	0.68823	0.16227	0.36845
	RPN347	[M-H]-	509.056	18.2931	Unknown	Unknown	1.38929	0.0497741	0.0606645	0.539856	0.864774	-0.0864305	-2.90344	0.448955	1.2157	0.770097	-3.0139	0.664661	1.0672	0.0938	0.28304	0.54816	0.86945
	RPN350	[M-H]-	363.004	17.0788	Unknown	Unknown	-0.207924	0.12069	0.205334	-0.239278	0.78059	0.363381	2.61563	-0.63891	0.933147	-0.700871	-2.19321	-1.03858	2.4141	1.2715	0.64063	0.19339	0.31558
	RPN352	[M-H]-	437.033	18.6288	Unknown	Unknown	2.3935	-1.8086	-0.636011	1.11977	0.180054	-0.287723	-0.910434	0.397413	-0.0694477	-0.883828	-0.76298	1.26829	0.45105	-1.1487	0.65405	0.18439	0.29651
	RPN355	[M-H]-	160.059	3.63957	Unknown	Unknown	1.23491	0.359413	0.258416	0.394272	0.499193	0.231987	0.167374	0.0623745	0.71995	-0.145319	-3.99186	0.209296	0.3892	-1.3614	0.20093	0.69695	0.9189
	RPN356	[M-H]-	562.062	17.3035	Unknown	Unknown	0.770857	1.26496	-0.545831	1.42173	1.39429	1.05992	-2.53211	0.302092	0.868816	-2.61693	-1.48302	0.0952225	0.2142	-2.223	0.026908	1.5701	1.6556
	RPN357	[M-H]-	174.953	2.7634	Unknown	Unknown	0.796127	0.865492	0.867022	1.06179	0.796501	0.828471	-3.05692	0.775455	-0.504152	0.295602	-3.16322	0.437837	0.28935	-1.7891	0.038586	1.4136	1.6092
	RPN361	[M-H]-	480.021	18.3069	Unknown	Unknown	2.14697	-1.12259	-0.938937	1.03971	0.310876	-0.729929	-0.952076	0.437538	-0.0918731	-0.573414	-0.804216	1.27794	0.49052	-1.0276	0.71767	0.14408	0.21786
	RPN363	[M-H]-	160.973	2.71893	Unknown	Unknown	-2.70006	1.19633	-0.255912	1.12199	0.312801	0.453249	-2.67461	0.174794	-0.961869	1.46156	-0.298067	2.1698	1.234	0.30337	0.96381	0.01601	0.039617
	RPN364	[M-H]-	286.973	3.37293	Unknown	Unknown	0.26281	0.933019	0.110673	1.01627	-0.458459	1.45747	-3.6086	-0.980153	0.59727	1.10063	-1.58995	1.15902	0.75579	-0.40395	0.20555	0.68708	1.0249
	RPN365	[M-H]-	635.136	14.2168	Unknown	Unknown	1.0143	1.04688	1.52008	0.59522	0.0336159	0.30375	-2.68807	-0.47973	0.925871	-0.518015	-2.80051	1.04661	0.43704	-1.1942	0.063578	1.1967	1.3927
	RPN366	[M-H]-	462.995	18.3092	Unknown	Unknown	1.87082	0.745444	1.43594	1.37584	-2.08701	1.26539	-2.07127	-2.18293	-0.160274	0.857565	-2.16885	1.11934	0.29538	-1.7593	0.10777	0.96749	1.4213
	RPN369	[M-H]-	436.068	16.7731	Unknown	Unknown	0.902586	1.17461	0.726355	-0.57984	2.06751	0.34956	-2.92755	0.932036	1.55715	-0.391601	-3.02596	-0.784849	0.47684	-1.0684	0.10143	0.99382	1.4319
	RPN370	[M-H]-	365.013	16.9017	Unknown	Unknown	1.90772	1.60986	0.115755	0.205664	1.34201	0.434848	-2.97183	0.894542	0.156018	-0.260939	-3.07318	-0.360467	0.18711	-2.418	0.032423	1.4891	1.7327
	RPN371	[M-H]-	263.093	3.26741	Unknown	Unknown	-2.85759	0.554394	1.13407	1.31225	-0.500749	1.03269	-2.83074	0.33909	-0.392614	0.535539	0.671762	1.00189	0.6318	-0.66245	0.801	0.096369	0.20829
	RPN373	[M-H]-	853.654	2.95133	Unknown	Unknown	1.08202	-1.27956	-0.125779	1.14701	-0.504114	-0.577802	0.721307	-0.77189	0.255664	-0.558955	-0.294054	0.906152	0.84481	-0.24331	0.86316	0.06391	0.079673
	RPN376	[M-H]-	506.109	16.7084	Unknown	Unknown	0.766293	1.02514	1.70894	1.64562	-1.83988	1.02426	-1.82258	-1.94523	-0.541633	1.02451	-1.92976	0.884317	0.30939	-1.6925	0.095148	1.0216	1.3361
	RPN378	[M-H]-	389.093	13.0136	Unknown	Unknown	1.61889	0.368791	1.30648	1.51723	0.954688	0.451181	-2.4227	-2.53644	-0.583749	0.728759	-2.52209	1.11895	0.29723	-1.7504	0.01704	1.7685	1.9183
	RPN379	[M-H]-	319.044	19.1872	Unknown	Unknown	0.496732	-0.209004	-1.05927	-0.601406	0.185729	0.36614	-0.00714771	0.117278	0.0588303	0.255607	0.452606	-0.0560933	0.84331	-0.24587	0.31506	0.50161	0.25334
	RPN381	[M-H]-	405.007	18.2794	Unknown	Unknown	-0.978275	0.486488	1.10644	0.324468	0.129502	3.95649	-2.44239	0.0443351	0.514668	-0.685832	-2.53745	0.0815533	0.10673	-3.228	0.084339	1.074	1.5505
	RPN383	[M-H]-	692.72	2.95792	Unknown	Unknown	1.1295	1.00218	1.70111	1.52083	-1.76508	0.392256	-1.74743	-1.87257	-0.693558	0.948511	-1.85679	1.24103	0.3811	-1.3918	0.12109	0.91691	1.2283
	RPN384	[M-H]-	870.631	2.95921	Unknown	Unknown	0.761431	-0.0398872	1.17543	1.37941	-0.610518	0.841893	-3.12568	0.287118	0.906047	0.763373	-3.22733	0.888713	0.68426	-0.54737	0.21415	0.66927	1.0823
	RPN390	[M-H]-	324.964	17.5636	Unknown	Unknown	1.14559	0.485164	-0.149487	0.481039	0.871676	-0.99639	-0.963965	0.452149	-3.73358	0.785999	0.652821	0.968984	0.9586	-0.060995	0.46477	0.33276	0.56698
	RPN396	[M-H]-	895.635	2.94803	Unknown	Unknown	1.28481	0.496744	-2.19526	0.892326	2.00271	0.701424	-2.17986	1.0136	1.04809	-2.25422	1.43671	-2.24707	0.65052	-0.62033	0.29551	0.52943	0.98202
	RPN397	[M-H]-	273.947	29.6338	Unknown	Unknown	-0.532231	0.61214	1.22523	1.19088	0.401729	0.850912	-3.80956	0.348059	0.39972	0.582861	-1.99771	0.727975	0.48091	-1.0562	0.15158	0.81936	1.1566
	RPN399	[M-H]-	175.999	15.4669	Unknown	Unknown	1.07989	0.290596	0.946371	1.0178	1.67232	0.311186	-2.19203	-2.31916	-0.118641	0.623622	-2.30312	0.991175	0.30368	-1.7194	0.024711	1.6071	1.6409
	RPN400	[M-H]-	472.059	17.6227	Unknown	Unknown	-0.551062	1.25319	0.844914	0.895436	1.47094	0.932662	-3.09851	1.02438	-0.100712	0.22049	-3.20005	0.308331	0.28781	-1.7968	0.07382	1.1318	1.4952
	RPN401	[M-H]-	348.055	3.68244	Unknown	Unknown	-0.423138	0.92608	1.07902	0.816792	0.103775	1.48262	-3.45452	0.565618	-0.0589467	0.327477	-1.47619	0.111408	0.2279	-2.1335	0.083612	1.0777	1.2296
	RPN406	[M-H]-	362.994	16.7436	Unknown	Unknown	1.40252	-0.80616	-2.3273	0.129217	0.915998	-2.09493	0.358127	0.149338	0.448862	0.138808	0.393889	1.29163	1.1359	0.18388	0.1878	0.7263	0.85795
	RPN410	[M-H]-	886.642	2.95461	Unknown	Unknown	0.954157	0.20537	0.366545	0.410759	2.18262	0.160387	-1.94932	0.307583	1.09679	-0.145302	-3.61218	0.0225909	0.33346	-1.5844	0.096175	1.0169	1.3205
	RPN415	[M-H]-	606.121	14.2578	Unknown	Unknown	1.51442	0.913842	-0.199121	-0.411327	-0.034928	-0.205387	-2.64553	0.716318	1.5489	0.275132	-2.49834	1.02602	1.4686	0.55444	0.53237	0.27379	0.48673
	RPN417	[M-H]-	505.069	17.5653	Unknown	Unknown	0.645065	0.234749	1.15739	1.05402	0.867827	1.07984	-3.29317	0.214706	0.181318	0.467489	-3.39353	0.784296	0.32704	-1.6125	0.064706	1.1891	1.5547
	RPN418	[M-H]-	785.111	18.3023	Unknown	Unknown	1.13501	0.696345	0.587549	0.563881	0.633655	0.750777	-3.19733	0.368131	0.706637	0.520343	-3.30226	0.537249	0.48829	-1.0342	0.1001	0.99957	1.3475
	RPN420	[M-H]-	218.993	17.3876	Unknown	Unknown	2.15406	0.389738	-0.0895892	0.707721	0.741359	0.453121	-3.02639	0.0895111	1.1959	-0.0867169	-3.12917	0.60046	0.42421	-1.2372	0.10939	0.96102	1.3441
	RPN427	[M-H]-	155.007	7.55174	Unknown	Unknown	0.816469	0.971538	0.770598	1.28668	0.233349	0.63068	-2.46128	-0.491594	-1.02904	-0.563542	-1.23709	1.07322	0.22795	-2.1332	0.0097015	2.0132	1.453
	RPN433	[M-H]-	291.086	22.1332	Unknown	Unknown	-1.47832	1.26944	1.86378	1.51611	0.347934	0.0385428	-2.32174	0.793245	-2.39391	0.121238	0.152377	0.0913057	0.23001	-2.1203	0.14914	0.82642	1.0976
	RPN450	[M-H]-	524.047	18.572	Unknown	Unknown	0.893027	0.555278	0.363363	0.834227	1.06238	1.0174	-3.19385	0.0765686	0.784583	0.318629	-3.29774	0.586134	0.37371	-1.42	0.074609	1.1272	1.4581
	RPN455	[M-H]-	387.072	4.66966	Unknown	Unknown	1.33919	0.42839	0.767524	0.484842	0.290336	0.336053	-3.3155	0.0384806	-0.4137	0.813756	-1.87013	1.10076	0.53565	-0.90064	0.11748	0.93003	1.1251
	RPN456	[M-H]-	318.054	14.0604	Unknown	Unknown	0.602739	0.60568	-0.732614	0.741685	0.0122874	0.663251	-0.303759	-0.851569	0.453275	-0.170584	-1.38456	0.364165	0.31141	-1.6831	0.12119	0.91654	0.58408
	RPN461	[M-H]-	536.083	17.0072	Unknown	Unknown	0.130197	0.256626	-1.19049	-0.565161	0.203207	0.323569	0.93812	-0.191665	-0.0210521	0.322783	0.116381	-0.322516	1.5075	0.59219	0.38535	0.41415	0.25981
	RPN465	[M-H]-	203.993	7.86968	Unknown	Unknown	1.23041	0.546468	0.170024	0.830291	0.141609	0.383249	-3.55644	0.0727608	0.918392	-0.0310161	-1.34826	0.642512	0.49479	-1.0151	0.14806	0.82955	1.0188
	RPN467	[M-H]-	151.059	3.48299	Unknown	Unknown	1.16129	0.939862	1.17783	0.656151	1.02515	1.53668	-2.73683	0.0771578	0.968177	-1.52911	-2.84023	-0.436136	0.16093	-2.6355	0.0071731	2.1443	2.0046
	RPN468	[M-H]-	372.965	30.031	Unknown	Unknown	1.55282	0.20759	1.386	1.77481	1.1714	0.511984	-2.22286	-2.33881	-1.14058	0.324267	-2.32419	1.09756	0.21531	-2.2155	0.007505	2.1246	2.0378
	RPN472	[M-H]-	174.953	31.1285	Unknown	Unknown	1.14801	1.01044	-0.518201	0.579254	0.887153	0.384386	-1.66681	0.107653	-2.67351	0.847564	-0.531976	0.42604	0.34456	-1.5372	0.08279	1.082	1.0771
	RPN475	[M-H]-	375.108	4.42935	Unknown	Unknown	-1.76942	1.25867	0.1411	1.93773	-1.76131	0.872074	-1.74488	1.88456	-1.11956	0.240288	-1.84672	1.90746	0.95791	-0.062045	0.81681	0.08788	0.20945
	RPN476	[M-H]-	875.143	16.4009	Unknown	Unknown	0.48514	-0.230551	-1.76967	0.429579	0.548263	1.23118	-0.96158	-0.202136	1.38152	0.00832123	-0.858608	-0.0614605	0.51593	-0.95474	0.67965	0.16771	0.21411
	RPN479	[M-H]-	952.592	2.9624	Unknown	Unknown	1.1835	0.81382	1.0118	1.03299	1.23919	1.06515	-3.4309	-0.352103	0.760313	0.766261	-3.52408	-0.565938	0.24058	-2.0554	0.024544	1.6101	1.9582
	RPN481	[M-H]-	309.964	17.6218	Unknown	Unknown	1.08538	-2.30692	-1.99198	0.706315	0.771482	-0.565745	-0.195743	0.111243	0.193686	0.330761	0.536135	1.32539	0.97423	-0.037673	0.25956	0.58577	0.71011
	RPN484	[M-H]-	494.038	18.2771	Unknown	Unknown	1.67302	1.07454	2.21531	-0.480234	-1.72569	2.02865	-0.245795	-0.516285	1.8953	-0.172452	-2.59512	-3.15123	0.27112	-1.883	0.13676	0.86404	1.4766
	RPN487	[M-H]-	332.11	24.9921	Unknown	Unknown	0.790063	0.504861	0.126755	0.925159	-0.00874239	-1.29737	-0.527744	-0.238261	0.141133	-3.14492	1.78746	0.941606	1.223	0.29045	0.65848	0.18146	0.32111
	RPN488	[M-H]-	510.048	18.2954	Unknown	Unknown	-0.657865	-1.58679	0.11508	0.360187	0.106211	1.00737	0.739101	-0.281338	0.00475793	0.384706	-0.44413	0.252711	0.86936	-0.20197	0.60442	0.21866	0.20235
	RPN489	[M-H]-	596.104	16.9003	Unknown	Unknown	0.506779	0.620039	0.768635	1.62198	0.0461004	-2.54537	-1.33768	0.586507	0.585632	-2.77627	0.921371	1.00227	0.86876	-0.20297	0.70043	0.15464	0.31415
	RPN496	[M-H]-	406.989	9.14462	Unknown	Unknown	-1.7623	0.640313	-1.7532	0.64746	0.243912	-1.58928	1.36208	0.403085	0.0981763	-1.82377	2.27241	1.26111	3.5231	1.8169	0.14939	0.82568	1.1025
	RPN498	[M-H]-	263.018	11.0715	Unknown	Unknown	0.446221	0.112584	-1.69275	0.216154	1.42098	-0.292628	-0.263587	1.02934	1.31689	-1.22818	-1.59338	0.528356	1.3091	0.38853	0.91524	0.038464	0.064965
	RPN501	[M-H]-	610.792	5.96939	Unknown	Unknown	1.01366	0.379073	0.383201	0.4332	1.09654	1.02842	-3.43374	0.00924385	0.665196	0.179864	-1.6706	-0.0840543	0.19715	-2.3426	0.049668	1.3039	1.3373
	RPN505	[M-H]-	250.986	6.25365	Unknown	Unknown	-0.0328654	-1.19531	1.02431	0.121213	0.333234	-0.661439	-0.2693	0.0976818	0.492488	-1.23915	0.576776	0.752365	1.2978	0.37612	0.76074	0.11876	0.12677
	RPN512	[M-H]-	333.038	7.3603	Unknown	Unknown	0.745133	0.694726	0.277483	0.502724	0.885177	1.41753	-2.14154	0.0524749	0.186687	0.155856	-2.91684	0.140603	0.11845	-3.0776	0.029057	1.5368	1.3955
	RPN516	[M-H]-	152	6.65612	Unknown	Unknown	1.8862	-0.671069	0.155507	0.487989	1.73725	1.20658	-1.63773	-0.613587	2.61394	-1.71675	-1.73917	-1.70916	0.47761	-1.0661	0.077345	1.1116	1.4818
	RPN520	[M-H]-	261.083	10.9814	Unknown	Unknown	0.411954	0.113237	1.08888	1.36599	0.485252	1.30158	-3.01056	-0.378221	0.666075	0.584929	-3.11676	0.487646	0.36477	-1.4549	0.064365	1.1913	1.4708
	RPN522	[M-H]-	210.928	30.8145	Unknown	Unknown	-0.45196	-1.19004	-0.0328902	0.493487	0.438456	0.38978	0.146001	0.336769	-0.522061	-0.65823	0.933513	0.117172	1.1601	0.21429	0.75057	0.12461	0.10897
	RPN524	[M-H]-	233.976	19.0217	Unknown	Unknown	0.3434	1.16398	0.759399	0.81159	0.971662	1.56677	-2.88209	-0.48456	0.26717	0.294249	-2.99121	0.179642	0.13197	-2.9218	0.018313	1.7372	1.733
	RPN526	[M-H]-	510.068	16.8898	Unknown	Unknown	1.76102	0.247977	2.61275	0.109528	-1.25332	1.29495	-2.01916	-2.13583	0.671594	0.591314	-2.12111	0.240296	0.24947	-2.0031	0.077695	1.1096	1.4726
	RPN529	[M-H]-	291.086	21.4188	Unknown	Unknown	1.57607	0.87621	0.387474	0.650158	0.93569	-2.1162	-2.25574	0.870852	-0.752099	1.07004	-2.36531	1.12285	0.69231	-0.53052	0.38788	0.41131	0.71255
	RPN531	[M-H]-	353.194	26.2688	Unknown	Unknown	0.60826	-0.191883	0.422255	1.26341	-1.5796	0.257682	0.614741	-0.745025	0.0133651	-1.20286	-0.0633702	0.603024	0.48254	-1.0513	0.60928	0.21519	0.2407
	RPN533	[M-H]-	248.967	20.5233	Unknown	Unknown	-1.91139	1.42802	0.13925	1.35906	0.493853	0.716537	-1.88555	0.545122	-1.95294	1.5633	-1.99276	1.4975	0.87172	-0.19807	0.41661	0.38027	0.68661
	RPN547	[M-H]-	354.056	7.16415	Unknown	Unknown	2.1677	-0.774953	-2.62929	0.348901	1.07336	-1.4975	-0.280773	0.916551	0.20295	-0.707345	-0.640326	1.82073	0.81902	-0.28803	0.60699	0.21682	0.40474
	RPN552	[M-H]-	531.068	17.4265	Unknown	Unknown	-0.166558	-0.523322	-0.0564427	0.128483	0.286036	0.774091	0.330084	0.0119392	-0.326512	-0.261022	-0.822379	0.625601	0.81411	-0.29671	0.60516	0.21813	0.13647
	RPN554	[M-H]-	175.021	9.63698	Unknown	Unknown	0.54831	0.504995	0.277675	0.240806	0.333561	0.714464	0.409041	0.0683871	0.233635	0.420052	-4.07043	0.319502	0.55373	-0.85274	0.26073	0.5838	0.80833
	RPN564	[M-H]-	627.092	16.758	Unknown	Unknown	0.188723	0.89762	0.481629	0.764798	0.182854	0.00724525	-0.23746	0.223348	0.209195	0.396808	-3.68965	0.574891	0.55665	-0.84516	0.24365	0.61323	0.77842
	RPN573	[M-H]-	552.078	18.3063	Unknown	Unknown	0.626675	-0.855027	1.1409	0.217849	0.461798	-0.363451	1.32259	0.369393	1.17873	1.09362	-4.15044	-1.04263	1.6199	0.69591	0.66385	0.17793	0.37912
	RPN575	[M-H]-	447.128	23.595	Unknown	Unknown	-0.116964	0.795083	0.808627	1.04243	1.25785	1.18041	-3.36631	0.471407	-0.541535	0.11068	-2.0713	0.429623	0.19901	-2.3291	0.033051	1.4808	1.5327
	RPN577	[M-H]-	530.277	29.0588	Unknown	Unknown	-1.92576	0.823751	0.655774	1.2156	-0.964981	1.6054	-1.90167	1.02563	-1.96452	1.48385	-2.00165	1.94857	1.0366	0.051917	0.6352	0.19709	0.43498
	RPN600	[M-H]-	193.02	11.4988	Unknown	Unknown	-0.703461	-0.463605	-0.276863	0.200047	0.167459	1.54522	0.460245	-0.578351	0.653973	-0.190352	0.782773	-1.59708	0.99178	-0.011915	0.7586	0.11999	0.14464
	RPN612	[M-H]-	614.093	18.3047	Unknown	Unknown	0.610123	0.383692	0.173072	0.578918	0.727846	1.01764	-2.86174	0.458995	0.770725	0.205136	-2.97736	0.91296	0.67251	-0.57237	0.15447	0.81116	1.0772
	RPN615	[M-H]-	242.011	13.2335	Unknown	Unknown	-1.99288	-0.606761	1.99773	-0.0842706	1.23327	1.71756	-1.96977	-2.07951	0.966619	1.90165	-2.06567	0.982042	0.77808	-0.36202	0.461	0.3363	0.69874
	RPN669	[M-H]-	597.415	25.3134	Unknown	Unknown	0.453311	-0.909221	1.85361	2.19517	0.583852	0.0149931	0.633194	-1.84837	-1.7901	-0.668552	-1.83207	1.31419	0.38181	-1.3891	0.087456	1.0582	1.2933
	RPN742	[M-H]-	308.076	12.5719	Unknown	Unknown	1.4926	0.491942	0.670125	0.139157	0.813378	0.332813	-2.69292	0.169738	0.941586	0.0507639	-2.81207	0.402883	0.39723	-1.332	0.090803	1.0419	1.2157
	RPN765	[M-H]-	308.076	6.71329	Unknown	Unknown	0.798146	0.00671131	0.449927	0.20486	-0.70904	-0.0443464	-1.65224	-0.348267	-0.498933	1.1831	-0.930486	1.54057	1.866	0.89994	0.67575	0.17021	0.21791
	RPN766	[M-H]-	273.166	12.6081	Unknown	Unknown	0.141885	0.164229	0.0885525	1.62351	-1.15332	0.00254651	0.518721	-0.442302	-0.101068	-0.721974	-0.588371	0.46759	0.4882	-1.0345	0.50837	0.29382	0.26763
	RPN767	[M-H]-	250.031	14.6384	Unknown	Unknown	1.39462	0.387368	1.13169	1.21262	0.0360218	0.673326	-4.30634	-0.464361	-0.221373	0.505505	-1.21145	0.862381	0.28292	-1.8215	0.068978	1.1613	1.492
	RPN768	[M-H]-	149.044	5.05915	Unknown	Unknown	1.25442	0.672909	1.19371	1.2384	-1.38026	1.03814	-3.60972	-0.00534513	0.303952	0.996853	-2.69365	0.990596	0.42455	-1.236	0.17267	0.76278	1.2395
	RPN769	[M-H]-	315.076	3.63629	Unknown	Unknown	1.22034	-0.0819979	0.796392	1.22471	2.05102	0.363685	-4.11521	-1.0372	-0.895418	0.0993761	-0.060437	0.434742	0.09447	-3.404	0.031674	1.4993	1.7199
	RPN775	[M-H]-	255.98	9.59343	Unknown	Unknown	-1.49681	2.20436	2.1466	0.926028	2.25708	-0.665168	-2.31945	1.65683	-2.37397	0.0858945	-2.40617	-0.0152247	0.23134	-2.1119	0.093703	1.0282	1.6575
	RPN779	[M-H]-	616.746	2.9513	Unknown	Unknown	2.22652	-2.0341	-1.97819	-0.970587	-0.289535	-1.86225	-0.0790679	2.13888	-2.01595	-0.475158	3.84281	1.49663	3.3584	1.7478	0.16269	0.78864	1.5144
	RPN781	[M-H]-	768.693	2.93933	Unknown	Unknown	1.17508	0.391576	0.73582	1.09622	1.36323	0.402355	-4.15258	-0.757718	-0.393069	0.293229	-0.537175	0.383027	0.13099	-2.9324	0.0347	1.4597	1.5934
	RPN782	[M-H]-	548.759	2.95609	Unknown	Unknown	-0.432539	-0.155118	-0.693447	-0.173717	0.307883	-0.566644	0.284505	0.297117	-0.440306	-0.0794824	1.65619	-0.00443868	7.2623	2.8604	0.11438	0.94166	0.52872
	RPN784	[M-H]-	206.078	13.3248	Unknown	Unknown	1.10952	0.569952	-0.430588	0.619013	0.812491	-0.522849	-1.35438	0.622963	-4.18284	0.954669	0.755871	1.04618	1.0864	0.11952	0.43822	0.35831	0.6657
	RPN785	[M-H]-	567.164	12.7447	Unknown	Unknown	1.21289	0.535259	1.09446	1.33253	0.0397696	0.799872	-3.16629	-0.231612	0.112049	0.592131	-3.26797	0.946912	0.32928	-1.6026	0.062077	1.2071	1.5473
	RPN787	[M-H]-	298.875	2.9537	Unknown	Unknown	0.468983	0.944222	0.59853	0.570943	0.58115	0.82336	-3.34723	0.116003	0.838366	0.554178	-2.44861	0.300101	0.45364	-1.1404	0.097189	1.0124	1.2302
	RPN788	[M-H]-	367.238	24.225	Unknown	Unknown	0.869131	1.0266	-2.49668	0.660623	0.631875	1.18022	0.347231	-0.627841	0.792338	0.305459	-1.63522	-1.05374	0.33082	-1.5959	0.38457	0.41503	0.57753
	RPN789	[M-H]-	471.067	17.6084	Unknown	Unknown	0.195373	1.15944	0.418402	0.287461	0.586191	1.38361	-3.62541	0.875333	-1.08704	0.511797	-1.38809	0.682933	0.51364	-0.96116	0.097721	1.01	1.2436
	RPN790	[M-H]-	618.744	2.95881	Unknown	Unknown	0.94732	0.423674	0.859599	-0.374194	0.142448	0.882244	-0.0694441	-0.42312	0.757414	0.272323	-3.4194	0.00113185	0.31672	-1.6587	0.16782	0.77515	0.88894
	RPN791	[M-H]-	259.991	17.8958	Unknown	Unknown	-2.55375	1.03395	-0.993865	1.62214	-0.146675	0.701549	-2.53016	0.11502	-1.78494	1.49998	0.693491	2.34326	1.3854	0.47028	0.91215	0.039932	0.10387
	RPN793	[M-H]-	248.967	29.4902	Unknown	Unknown	0.512482	0.214376	0.655577	0.301643	-0.851586	0.468475	0.558655	-0.631506	0.371452	0.163466	-2.16963	0.406594	0.69696	-0.52086	0.38905	0.41	0.40141
	RPN794	[M-H]-	547.099	17.5724	Unknown	Unknown	-1.99921	1.40054	0.988042	1.95919	-1.99214	1.11062	-1.97781	1.1671	-2.03364	1.32202	-2.06662	2.12192	0.84478	-0.24336	0.66125	0.17964	0.45264
	RPN796	[M-H]-	192.019	10.0104	Unknown	Unknown	1.51733	0.716699	1.08117	1.14072	-0.945727	0.770802	-2.96739	-0.251663	0.099139	0.868142	-3.06997	1.04076	0.38422	-1.38	0.11739	0.93037	1.3209
	RPN800	[M-H]-	392.041	16.7982	Unknown	Unknown	1.54031	0.726161	1.14171	0.682585	-2.50511	1.13234	-2.48855	0.385487	0.226263	0.75075	-2.59117	0.999223	0.45218	-1.145	0.33909	0.46968	0.83862
	RPN801	[M-H]-	174.009	15.8484	Unknown	Unknown	1.15012	0.87699	1.18265	0.902119	-2.73696	1.16471	-2.72154	0.352762	0.67638	1.02738	-2.8171	0.942485	0.56838	-0.81508	0.40839	0.38893	0.78359
	RPN805	[M-H]-	936.617	2.94603	Unknown	Unknown	1.85173	0.164966	0.0548582	0.354837	-0.371903	0.501167	-0.208174	0.0475209	2.14626	-0.865838	-2.8992	-0.77622	0.74942	-0.41616	0.27338	0.56324	0.78853
	RPN806	[M-H]-	760.706	2.93374	Unknown	Unknown	1.03772	0.776321	0.946924	0.83904	-1.07976	1.12236	-2.34003	0.262363	0.360624	0.876814	-3.49546	0.693087	0.46438	-1.1066	0.1719	0.76472	1.1239
	RPN808	[M-H]-	920.643	2.94022	Unknown	Unknown	0.383155	0.893755	1.3232	0.877084	-0.1026	2.00208	-2.52099	-0.223146	1.70083	-0.962921	-2.62708	-0.743369	0.31046	-1.6875	0.031928	1.4958	1.6589
	RPN809	[M-H]-	308	20.7199	Unknown	Unknown	0.903429	0.44197	0.125811	0.808668	2.04178	0.650432	-3.26358	-1.56609	-0.145327	0.600904	-1.06775	0.46975	0.21538	-2.2151	0.029897	1.5244	1.5341
	RPN810	[M-H]-	190.047	11.0614	Unknown	Unknown	1.13603	0.613148	1.27772	1.46305	0.774062	0.774495	-2.87392	-1.45432	-0.273863	0.466163	-2.97575	1.07319	0.25496	-1.9717	0.017799	1.7496	1.8631
	RPN812	[M-H]-	564.076	17.3959	Unknown	Unknown	1.96873	0.483103	1.29391	1.48569	-2.22133	0.646409	-2.20469	-0.409748	-0.795623	0.7347	-2.30782	1.32666	0.35073	-1.5115	0.18667	0.72892	1.1282
	RPN813	[M-H]-	802.672	2.9463	Unknown	Unknown	0.85057	0.336637	0.829271	0.81718	0.795538	-0.0222443	-3.15292	0.0148551	1.25917	0.65241	-3.25699	0.876526	0.77235	-0.37266	0.18892	0.72373	1.1129
	RPN814	[M-H]-	786.667	2.95632	Unknown	Unknown	1.12002	0.435476	0.698495	0.796533	0.363162	0.110913	-0.234927	0.0334585	0.636816	-0.286449	-3.97338	0.299882	0.2753	-1.8609	0.12749	0.89451	1.0875
	RPN817	[M-H]-	566.093	16.9736	Unknown	Unknown	1.39356	0.792765	-0.220371	1.10582	0.207069	0.106331	-2.79945	0.741787	-2.86668	1.03393	-0.983743	1.48898	0.90549	-0.14322	0.20654	0.685	1.0445
	RPN818	[M-H]-	735.7	2.95715	Unknown	Unknown	0.26425	0.0287359	0.569419	0.585212	0.195201	1.07299	-3.02194	0.128962	1.25	0.979381	-3.12934	1.07713	1.265	0.33917	0.31628	0.49993	0.83795
	RPN821	[M-H]-	592.072	17.3272	Unknown	Unknown	-0.010032	0.834069	0.795638	0.707773	0.50591	0.348967	-3.89446	0.805384	-0.736988	0.346795	-0.158021	0.454965	0.50348	-0.99	0.17132	0.76619	0.98189
	RPN822	[M-H]-	500.913	2.71174	Unknown	Unknown	0.710405	0.508824	-0.240762	0.402412	0.777609	0.463081	-3.26708	0.585586	0.748295	-0.432531	-0.93735	0.681514	0.70416	-0.50604	0.20759	0.6828	0.80887
	RPN824	[M-H]-	672.066	17.6012	Unknown	Unknown	1.29645	-0.093171	0.92188	1.17039	1.98814	0.0433712	-3.35365	-1.81586	-1.04064	0.386415	-0.119168	0.615849	0.18495	-2.4348	0.028984	1.5378	1.6436
	RPN826	[M-H]-	859.163	12.3903	Unknown	Unknown	1.29154	0.65638	-0.211349	0.638752	-0.183603	0.450238	-2.06901	-0.679629	0.667406	0.256192	-1.73022	0.9133	0.60489	-0.72525	0.14948	0.82541	0.81516
	RPN827	[M-H]-	292.039	11.5002	Unknown	Unknown	0.0139879	-0.869285	0.263896	0.335656	0.243991	1.06526	0.773301	-2.0155	-0.758272	0.258234	0.0696936	0.619031	0.8947	-0.16053	0.49715	0.30351	0.32505
	RPN830	[M-H]-	196.05	4.46574	Unknown	Unknown	1.21345	0.622984	0.475371	1.03185	0.97928	0.723983	-1.02565	-0.108717	-0.938237	-0.00282192	-3.62644	0.654948	0.12983	-2.9453	0.022408	1.6496	1.5572
	RPN831	[M-H]-	550.757	2.96383	Unknown	Unknown	0.797356	0.958641	-0.647291	-0.0694416	1.03457	-0.312413	-1.30504	0.71932	0.0506727	-2.63936	1.24967	0.163316	0.78226	-0.35427	0.39145	0.40732	0.54348
	RPN832	[M-H]-	165.037	4.43824	Unknown	Unknown	1.32699	0.605388	0.166408	0.526154	-0.0751532	0.181797	-1.91608	0.117165	0.844409	0.044424	-1.9039	0.0823949	0.38781	-1.3666	0.10863	0.96406	0.84281
	RPN833	[M-H]-	512.816	5.94304	Unknown	Unknown	0.633634	0.603099	0.757143	0.805413	0.444574	0.954203	-3.96769	0.685794	0.825005	-0.138276	-1.63421	0.0313115	0.36738	-1.4447	0.091054	1.0407	1.2953
	RPN835	[M-H]-	363.012	20.164	Unknown	Unknown	2.04494	0.585253	1.5877	1.74491	-1.80181	0.96909	-1.78632	-1.89622	-1.84669	0.936252	-1.88236	1.34525	0.32916	-1.6031	0.073376	1.1344	1.5829
	RPN847	[M-H]-	286.086	12.8355	Unknown	Unknown	1.82425	0.736249	1.09776	1.35202	-2.00938	1.18798	-1.99272	-2.11085	0.505042	0.662562	-2.09595	0.843042	0.32441	-1.6241	0.12391	0.90689	1.2925
	RPN850	[M-H]-	271.062	4.59447	Unknown	Unknown	1.47762	-1.12977	-2.57827	-0.998969	-0.105512	-1.47526	0.495159	1.51866	-0.848871	0.275123	2.26891	1.10119	3.8292	1.937	0.048504	1.3142	1.4841
	RPN853	[M-H]-	332.091	7.66073	Unknown	Unknown	1.24616	1.20733	0.632139	0.977419	0.614116	-0.575486	-3.01025	0.0962807	0.326964	-0.43416	-1.66267	0.582164	0.21499	-2.2176	0.055394	1.2565	1.2655
	RPN859	[M-H]-	776.68	2.95132	Unknown	Unknown	0.78718	0.230544	-0.273113	0.73627	0.935917	-0.602709	-0.95667	0.391608	-3.61752	0.379952	1.0421	0.946438	1.0261	0.03716	0.44955	0.34722	0.55973
	RPN860	[M-H]-	1020.58	2.95443	Unknown	Unknown	-0.372792	1.23611	-3.13457	0.225684	0.411202	-0.0574627	0.62153	0.0074677	0.530091	-0.601327	0.817203	0.316863	1.2242	0.29189	0.40386	0.39377	0.522
	RPN862	[M-H]-	397.072	12.7266	Unknown	Unknown	-1.26054	-0.942728	0.913377	0.874531	0.696537	0.826586	-2.54357	0.0586314	0.310392	0.566128	-0.140368	0.641021	0.47605	-1.0708	0.57471	0.24055	0.34179
	RPN870	[M-H]-	210.083	3.689	Unknown	Unknown	2.10591	1.52417	-1.59272	-1.51866	1.5921	-0.291437	-1.57472	-0.00523479	-0.270422	-1.66163	1.79148	-0.0988335	0.3431	-1.5433	0.49163	0.30836	0.56135
	RPN878	[M-H]-	358.038	7.30914	Unknown	Unknown	0.455868	0.592629	1.24785	0.761828	0.365444	1.05417	-2.47242	-0.95012	0.730185	0.655838	-2.59555	0.154294	0.34403	-1.5394	0.039936	1.3986	1.3816
	RPN880	[M-H]-	245.035	4.24714	Unknown	Unknown	-0.0129381	0.0518224	-0.165435	0.737727	-0.227601	-0.240782	-1.91333	0.140669	0.369745	-0.404812	0.143831	1.52111	2.7545	1.4618	0.92342	0.034603	0.044058
	RPN882	[M-H]-	156.064	10.0682	Unknown	Unknown	-0.146993	0.564489	-2.44321	-2.37115	-0.367633	-0.936197	-1.04387	1.22772	1.47816	1.25877	0.733353	2.04657	11.942	3.578	0.016832	1.7739	1.7589
	RPN884	[M-H]-	846.146	16.7674	Unknown	Unknown	-0.478786	0.0505623	-1.75914	0.342552	0.843359	1.21844	-0.681362	-0.338453	-0.30471	0.169596	0.333232	0.604719	0.4512	-1.1481	0.88228	0.054392	0.066947
	RPN898	[M-H]-	146.044	3.6363	Unknown	Unknown	2.06401	0.853179	1.22628	1.83547	-1.98732	0.645236	-1.97134	-2.08468	-0.429109	0.735489	-2.07039	1.18318	0.28968	-1.7875	0.099232	1.0033	1.4307
	RPN902	[M-H]-	308.093	5.24246	Unknown	Unknown	0.198159	0.752657	-0.0450108	0.853534	0.0610427	0.0993175	-2.92028	0.491871	0.828957	-0.811592	-0.690634	1.18198	1.2739	0.34929	0.33763	0.47156	0.59231
	RPN904	[M-H]-	324.088	4.98537	Unknown	Unknown	-2.73583	0.968777	1.26964	0.825061	1.57734	0.554176	-2.713	1.42495	-2.77255	0.809318	0.411557	0.380564	0.58257	-0.77949	0.42805	0.36851	0.75876
	RPN909	[M-H]-	140.021	13.6053	Unknown	Unknown	1.61877	0.560542	0.941151	1.6493	1.09844	0.840756	-2.00951	-2.12642	-2.07373	0.636124	-2.11168	0.976256	0.24037	-2.0567	0.0055638	2.2546	2.07
	RPN910	[M-H]-	777.679	2.96451	Unknown	Unknown	-1.16186	-0.525217	-0.497296	0.0641432	0.0322627	2.1186	-0.222181	-0.166021	0.670503	-0.560277	0.459055	-0.211706	0.51002	-0.97137	0.98407	0.0069734	0.0094499
	RPN911	[M-H]-	329.067	4.64719	Unknown	Unknown	0.163471	-0.142614	-0.256437	0.711812	0.283318	-0.151403	1.33156	0.499369	-0.150997	0.638485	-3.89933	0.972766	2.9706	1.5708	0.80511	0.094143	0.18764
	RPN921	[M-H]-	247.024	15.3463	Unknown	Unknown	1.06339	0.446432	1.1994	1.07405	0.815815	0.967411	-2.92366	0.0364361	0.46567	-0.221227	-3.03332	0.109596	0.10992	-3.1855	0.018962	1.7221	1.7175
	RPN927	[M-H]-	954.595	2.96008	Unknown	Unknown	1.3208	-1.13212	-0.0246815	0.88499	0.0581381	0.250112	0.480607	-0.51895	0.742044	-1.44775	-0.559209	-0.0539818	0.4864	-1.0398	0.36181	0.44151	0.41877
	RPN932	[M-H]-	266.147	25.3203	Unknown	Unknown	1.62593	0.808526	1.04093	1.20904	1.42712	1.34203	-2.06763	-2.18	1.17144	-2.14413	-2.16583	-0.067434	0.1572	-2.6693	0.0020425	2.6898	2.2998
	RPN954	[M-H]-	564.998	15.8407	Unknown	Unknown	0.799557	0.746046	1.39932	-1.92146	1.80257	0.561967	-1.97409	0.581272	0.539728	-2.05569	1.56862	-2.04784	0.5066	-0.98109	0.21656	0.66442	1.0453
	RPN968	[M-H]-	435.018	16.3809	Unknown	Unknown	1.86071	0.641034	-0.223048	-0.181093	-0.0621242	-0.0842888	-0.705764	-0.124125	0.308779	0.785587	-2.35529	0.139627	0.49328	-1.0195	0.27441	0.5616	0.60203
	RPN971	[M-H]-	586.846	5.8568	Unknown	Unknown	1.93192	1.73729	-2.03622	0.808387	1.59225	-1.907	-2.02169	1.8144	1.89382	-1.25547	-2.11174	-0.445952	0.61095	-0.71087	0.517	0.28651	0.65616
	RPN979	[M-H]-	541.045	18.8009	Unknown	Unknown	2.04343	0.488192	1.342	1.82036	-1.56689	0.481569	-1.54956	-1.67245	-1.61707	0.924339	-1.65695	0.963038	0.30565	-1.71	0.071844	1.1436	1.422
	RPN1010	[M-H]-	217.105	12.2378	Unknown	Unknown	1.02623	0.136461	0.784481	0.104493	0.906565	0.804669	-2.95234	0.67263	1.32029	0.568026	-3.06127	-0.310241	0.68062	-0.55507	0.1475	0.83119	1.161
	RPN1011	[M-H]-	193.02	12.0328	Unknown	Unknown	-0.163202	-0.0752007	0.00873953	0.892809	1.01371	-1.88415	-2.03868	1.3075	0.830736	1.27074	-2.16002	0.997007	2.3003	1.2018	0.93292	0.030157	0.063959
	RPN1055	[M-H]-	251.048	5.57208	Unknown	Unknown	-0.388515	-0.0515579	-0.430202	0.951918	0.699319	0.820486	0.373688	0.360569	1.04965	0.199908	-4.17453	0.589268	1.041	0.057912	0.53528	0.27142	0.49412
	RPN1073	[M-H]-	894.637	2.96346	Unknown	Unknown	0.851869	0.496762	0.503239	-0.048659	0.65017	0.974068	-0.695498	-0.0222869	0.750113	0.57988	-3.51267	-0.526992	0.38267	-1.3858	0.10942	0.9609	1.0575
	RPN1095	[M-H]-	271.985	29.587	Unknown	Unknown	1.16034	-0.152129	-0.0222088	0.297913	0.0170888	0.871234	0.571669	-0.113015	0.637031	-0.0109841	-3.04531	-0.211629	0.51516	-0.9569	0.25341	0.59617	0.67023
	RPN1099	[M-H]-	568.996	17.3319	Unknown	Unknown	-0.754528	-1.65844	-1.56973	-0.674291	1.27661	-1.38574	1.27095	1.41354	1.58319	0.946678	0.177664	-0.625901	4.2228	2.0782	0.018784	1.7262	1.4706
	RPN1107	[M-H]-	531.273	20.3691	Unknown	Unknown	0.561442	0.112986	-0.185965	-0.0397827	0.295965	0.113213	0.0951509	-0.197108	0.259897	0.145188	-1.24682	0.0858346	0.5409	-0.88656	0.28445	0.54599	0.26469
	RPN1108	[M-H]-	168.986	29.6514	Unknown	Unknown	0.839382	0.0921198	-0.53739	0.869261	-0.575983	0.206405	-1.95604	0.155577	0.356868	0.116879	-0.700983	1.13391	0.87847	-0.18693	0.56789	0.24574	0.27577
	RPN1111	[M-H]-	111.008	12.8534	Unknown	Unknown	1.43286	0.749581	1.16256	1.26268	-1.33974	0.858648	-3.16455	-0.0600337	0.359367	0.919558	-3.26032	1.07938	0.43145	-1.2127	0.16433	0.78429	1.2732
	RPN1114	[M-H]-	168.842	33.8321	Unknown	Unknown	1.61996	0.607371	1.23979	1.14045	-1.40662	0.968389	-2.89702	-0.0394639	-0.106521	0.916108	-2.99778	0.955337	0.33566	-1.5749	0.13644	0.86505	1.2864
	RPN1117	[M-H]-	191.016	29.8912	Unknown	Unknown	1.61057	0.54082	1.2312	1.35621	0.254779	0.560627	-3.06948	-0.361585	-0.248357	0.445692	-3.17149	0.851022	0.23351	-2.0985	0.03343	1.4759	1.7137
	RPN1122	[M-H]-	243.06	3.82651	Unknown	Unknown	1.84331	0.80693	1.1944	1.05916	-2.06495	1.308	-2.04915	-2.16119	-0.375094	1.21999	-2.14706	1.36565	0.41628	-1.2644	0.15184	0.81863	1.2795
	RPN1123	[M-H]-	852.655	2.94629	Unknown	Unknown	1.35198	0.840883	1.34676	1.36952	-2.47941	0.811202	-2.46305	-0.236682	0.118048	0.924645	-2.56442	0.980523	0.35371	-1.4993	0.25544	0.59271	0.99997
	RPN1129	[M-H]-	854.655	2.95131	Unknown	Unknown	2.37671	-0.239213	-0.459343	0.24114	1.09066	0.417848	-3.05808	0.345001	0.475388	-0.871273	0.6132	-0.932037	0.34745	-1.5251	0.13863	0.85813	1.0576
	RPN1133	[M-H]-	726.713	2.95133	Unknown	Unknown	-0.192633	-0.160837	0.809381	0.137164	-1.00642	0.56269	0.308207	-0.498527	-0.36693	0.0928959	0.355434	-0.0404214	0.50133	-0.99617	0.87089	0.060036	0.046078
	RPN1134	[M-H]-	938.619	2.95132	Unknown	Unknown	0.770715	0.525341	0.635611	0.466909	0.324911	0.905848	0.175159	-0.0436498	0.659806	0.267323	-4.47426	-0.213712	0.30376	-1.719	0.15576	0.80753	1.1198
	RPN1138	[M-H]-	173.008	3.75546	Unknown	Unknown	-2.07718	1.43871	0.0752187	1.31629	-0.305016	-1.93838	-2.0551	2.91976	-0.123274	1.14451	-2.14674	1.75121	2.0547	1.0389	0.64582	0.18989	0.45984
	RPN1139	[M-H]-	794.148	17.5309	Unknown	Unknown	1.84845	-0.242517	-0.644487	0.156618	-0.0906073	-0.292801	-0.973028	-0.555845	0.258984	-0.252999	-0.324326	1.11255	0.68407	-0.54778	0.61188	0.21333	0.22667
	RPN1147	[M-H]-	654.267	14.9778	Unknown	Unknown	-1.73692	1.28774	1.31458	2.07339	-1.72889	0.804306	-1.7126	1.20102	-1.77605	0.562205	-1.81354	1.52474	0.60001	-0.73694	0.4909	0.30901	0.62147
	RPN1158	[M-H]-	531.273	23.1512	Unknown	Unknown	-2.76409	1.16738	1.2852	1.06324	1.48288	1.15046	-2.74173	1.23446	0.101313	0.686667	-2.83452	0.168716	0.35635	-1.4886	0.2784	0.55533	1.0444
	RPN1159	[M-H]-	433.108	15.329	Unknown	Unknown	0.102492	0.625913	0.330199	-0.477338	1.00243	0.149361	-3.27664	1.90652	-1.51265	0.864078	-0.266793	0.55244	1.5034	0.58824	0.4794	0.3193	0.53472
	RPN1171	[M-H]-	231.996	18.3619	Unknown	Unknown	2.04681	0.917589	1.28527	1.47035	-1.70553	0.893156	-1.68909	-1.80567	-1.75313	0.876401	-1.79096	1.2548	0.3223	-1.6335	0.06846	1.1646	1.5142
	RPN1172	[M-H]-	600.095	11.0989	Unknown	Unknown	0.825322	-0.278732	-2.07277	0.873509	1.66975	0.803729	-0.95022	0.951113	0.934789	-2.14077	1.5168	-2.13252	0.81556	-0.29413	0.49714	0.30352	0.5618
	RPN1175	[M-H]-	425.035	16.7774	Unknown	Unknown	2.73644	-0.208895	-1.23124	-0.306851	1.48486	-0.888989	0.200411	-0.581113	2.26666	-0.913625	-1.83728	-0.720371	0.58446	-0.77483	0.54686	0.26212	0.48914
	RPN1178	[M-H]-	158.079	10.7194	Unknown	Unknown	0.743486	0.912031	0.265489	0.689123	-0.517016	-2.07255	-0.866804	0.503295	-0.257168	-0.274728	-0.187894	1.06274	0.60004	-0.73686	0.99015	0.0042973	0.0063443
	RPN1181	[M-H]-	693.718	2.95133	Unknown	Unknown	-0.169454	0.426861	0.896283	0.90013	0.0643719	2.99831	-1.92277	0.074922	-1.99265	0.336493	-2.03393	0.42143	0.15759	-2.6658	0.032569	1.4872	1.5787
	RPN1183	[M-H]-	316.029	3.7505	Unknown	Unknown	0.372474	0.829239	0.179225	0.31173	-0.0322917	1.67462	-1.22201	-0.803295	0.108847	-0.741121	0.727616	-1.40503	0.24847	-2.0088	0.024079	1.6184	1.029
	RPN1185	[M-H]-	279.013	17.0189	Unknown	Unknown	0.798688	0.765957	-2.56622	-2.49563	0.785781	-2.41363	0.742197	0.783094	0.598795	1.04354	0.843587	1.11384	2.1803	1.1245	0.042893	1.3676	1.5813
	RPN1188	[M-H]-	312.101	14.9549	Unknown	Unknown	0.459766	0.58208	-0.328938	0.225138	-0.701639	0.239682	1.96852	0.30043	1.08146	-1.73711	-0.263254	-1.82613	2.2237	1.1529	0.81252	0.090166	0.14689
	RPN1195	[M-H]-	475.042	17.5836	Unknown	Unknown	1.08935	0.696517	-0.652702	0.533921	0.475337	0.142226	-2.89408	0.366059	0.566293	-0.364735	-0.498502	0.540317	0.50141	-0.99594	0.2248	0.64821	0.70491
	RPN1197	[M-H]-	538.065	18.3046	Unknown	Unknown	2.27141	-0.848682	-1.78499	-0.462692	0.121711	-1.62351	-0.333462	1.73802	-1.83757	0.0841251	0.926594	1.74906	1.8793	0.91023	0.37089	0.43075	0.71791
	RPN1203	[M-H]-	193.218	4.30821	Unknown	Unknown	0.981947	1.83043	-0.115509	0.0518432	1.52025	-0.385503	-2.36391	1.10138	-1.52443	-2.43736	2.80355	-1.46269	0.89066	-0.16706	0.201	0.6968	1.1982
	RPN1204	[M-H]-	287.001	18.4214	Unknown	Unknown	-0.0399684	0.604258	0.746912	0.676885	0.462437	0.798539	-0.411841	0.139955	0.625493	0.661019	-4.599	0.335313	0.53568	-0.90056	0.22456	0.64867	1.0025
	RPN1218	[M-H]-	331.083	4.54132	Unknown	Unknown	-0.531914	0.578423	1.58155	0.926987	-0.263794	1.69917	-2.54542	0.823487	-1.03404	0.940557	-2.6556	0.480593	0.46901	-1.0923	0.11689	0.93223	1.2312
	RPN1247	[M-H]-	436.066	17.9911	Unknown	Unknown	1.41239	1.06882	0.430354	0.980687	0.630606	0.413382	-1.29496	0.291765	-2.76679	0.912086	-2.80755	0.729218	0.39164	-1.3524	0.04448	1.3518	1.523
	RPN1255	[M-H]-	279.991	12.4447	Unknown	Unknown	0.093125	-0.116455	0.632113	1.0188	0.508964	0.575235	-0.895636	-0.893043	0.51233	-0.627601	-0.431283	-0.376546	0.18124	-2.464	0.0073469	2.1339	0.8367
	RPN1330	[M-H]-	532.276	24.8787	Unknown	Unknown	-0.262523	0.727588	1.09155	0.443586	0.966196	1.07145	-2.80582	0.27489	-0.27075	1.04689	-2.919	0.635944	0.45528	-1.1352	0.10118	0.99492	1.2459
	RPN1438	[M-H]-	405.027	17.6344	Unknown	Unknown	0.226103	0.29597	-1.68069	0.289075	0.356712	0.27574	0.127377	0.212141	0.0795063	-0.0623945	-0.190324	0.0707876	0.33936	-1.5591	0.81766	0.087426	0.073154
	RPN1439	[M-H]-	248.983	18.866	Unknown	Unknown	1.38673	-2.80958	-0.124156	-0.446561	-1.52644	0.224411	-2.29198	1.35852	1.3747	1.38885	1.13838	0.327135	3.4676	1.794	0.21965	0.65827	1.0168
	RPN1443	[M-H]-	218.993	13.275	Unknown	Unknown	-0.445248	-0.147317	-0.719176	-0.195641	0.285895	-0.590484	0.283151	0.279261	-0.3923	0.0100198	1.65174	-0.0199059	7.7724	2.9584	0.092017	1.0361	0.55907
	RPN1445	[M-H]-	252.944	16.7824	Unknown	Unknown	-1.04749	0.831938	0.985215	-0.0465952	1.00988	0.900995	-3.11732	0.628481	0.500293	0.594002	-1.40643	0.167029	0.50693	-0.98013	0.24274	0.61485	0.81268
	RPN1447	[M-H]-	290.523	17.592	Unknown	Unknown	-1.8815	1.69582	0.46073	1.53096	-1.87428	0.280477	-1.85965	1.62249	-1.91664	1.33662	-1.95032	2.5553	1.3897	0.4748	0.94866	0.02289	0.065476
	RPN1452	[M-H]-	290.516	11.6899	Unknown	Unknown	1.86173	0.767196	1.5218	1.46504	-2.05456	1.11165	-2.03883	-2.15043	-0.441473	0.865007	-2.13636	1.22925	0.31133	-1.6835	0.10225	0.99032	1.4418
	RPN1454	[M-H]-	367.238	24.2709	Unknown	Unknown	-0.984648	0.328947	0.647461	0.87738	0.449686	-0.640196	0.264034	0.292844	0.29816	-1.95576	0.526233	-0.104137	0.59967	-0.73777	0.6515	0.18609	0.20939
	RPN1476	[M-H]-	189.986	16.7626	Unknown	Unknown	0.946168	0.57524	0.571452	-0.393941	0.480851	0.338023	-3.28073	0.453572	0.636141	1.18226	-2.54266	1.03362	1.1353	0.18305	0.33103	0.48013	0.77685
	RPN1480	[M-H]-	677.175	11.5278	Unknown	Unknown	-1.57495	0.0782557	0.701176	0.771199	0.237743	-0.253788	0.237419	0.154351	0.051776	-0.83693	0.415867	0.0178841	0.49056	-1.0275	0.97341	0.011705	0.012455
	RPN1486	[M-H]-	811.673	2.94512	Unknown	Unknown	0.289382	1.27395	0.482147	1.59803	0.947466	0.996915	-2.3979	0.629361	0.539945	-0.860215	-2.51444	-0.984641	0.2093	-2.2564	0.010218	1.9906	1.7241
	RPN1487	[M-H]-	519.272	25.5379	Unknown	Unknown	-0.168363	0.633672	-1.05709	1.22631	-0.186144	2.09326	-1.9646	0.791196	1.76989	-0.174769	-2.58495	-0.37842	0.64787	-0.62622	0.32143	0.49291	0.78421
	RPN1489	[M-H]-	549.16	3.42274	Unknown	Unknown	0.520873	0.145956	0.55477	1.11183	0.17779	0.733135	-2.78077	0.387334	0.892999	0.229343	-2.89861	0.925348	0.75058	-0.41393	0.18005	0.74461	1.001
	RPN1490	[M-H]-	519.272	24.988	Unknown	Unknown	1.69532	0.148917	-0.53721	-0.400548	-0.352864	-0.36236	-1.40425	-0.217788	1.21001	-0.0862292	0.970771	-0.66377	1.1825	0.2418	0.90684	0.042471	0.059009
	RPN1509	[M-H]-	382.143	13.5379	Unknown	Unknown	0.286124	0.540002	1.07445	0.670626	0.81499	0.919924	-2.19664	0.140045	1.07862	0.2876	-3.37428	-0.241448	0.34984	-1.5153	0.06857	1.1639	1.3286
	RPN1517	[M-H]-	258.987	22.4418	Unknown	Unknown	-0.7064	0.202415	-0.148427	1.54937	-1.25093	-0.962438	0.646353	-0.210062	0.0738988	-0.511355	-0.721545	2.03912	1.5751	0.65541	0.47083	0.32713	0.40617
	RPN1535	[M-H]-	467.085	7.78691	Unknown	Unknown	1.09035	0.785405	1.40735	1.01258	0.726938	1.21961	-2.83277	-0.195943	0.823101	-0.9557	-2.93892	-0.142013	0.1319	-2.9224	0.0084369	2.0738	1.926
	RPN1538	[M-H]-	243.996	17.3011	Unknown	Unknown	0.297703	0.567838	1.12656	0.949705	0.180488	0.998299	-3.19319	-0.185332	0.580663	-0.169211	-1.80689	0.653363	0.29953	-1.7392	0.05703	1.2439	1.2714
	RPN1543	[M-H]-	380.023	14.3229	Unknown	Unknown	1.12301	0.760833	1.1103	0.7166	1.06899	0.978744	-2.75795	0.193487	0.474094	-1.08296	-2.86882	0.283683	0.16522	-2.5975	0.012531	1.902	1.7767
	RPN1557	[M-H]-	367.134	17.5989	Unknown	Unknown	-2.49217	1.31226	1.2842	0.810637	1.3687	1.10878	-2.46796	1.15393	0.130013	0.732606	-2.56844	-0.372562	0.34271	-1.5449	0.23677	0.62567	1.0467
	RPN1568	[M-H]-	523.015	16.4067	Unknown	Unknown	0.364365	0.338955	0.127855	0.76797	-0.0500277	-1.7195	-0.446385	0.227475	-0.111909	0.997479	0.0512747	-0.547551	0.79812	-0.32532	0.89582	0.047779	0.052571
	RPN1571	[M-H]-	279.048	4.60884	Unknown	Unknown	2.36961	0.560206	-1.06211	0.798855	0.514706	1.84209	-1.88472	-0.172766	-0.197314	0.0908509	-2.85042	-0.0089899	0.014975	-6.0613	0.037804	1.4225	1.5499
	RPN1583	[M-H]-	852.066	16.4214	Unknown	Unknown	1.20671	0.0900651	0.754785	0.0156993	1.27523	0.688265	-0.470429	-0.513526	0.879096	-0.129699	-3.57215	-0.224054	0.21817	-2.1965	0.06676	1.1755	1.2437
	RPN1596	[M-H]-	226.974	14.7395	Unknown	Unknown	1.34971	-0.500908	-0.274549	0.0709565	0.572083	-2.46202	1.34658	0.046111	1.93449	-2.6848	1.43145	-0.829103	2.3878	1.2557	0.64946	0.18745	0.38405
	RPN1609	[M-H]-	245.008	24.0092	Unknown	Unknown	0.286873	-0.442035	0.47885	1.39066	-0.485173	-0.406349	-0.192529	-0.388338	-0.126164	0.128058	-0.357595	0.113744	0.11223	-3.1555	0.40433	0.39327	0.25388
	RPN1617	[M-H]-	516.966	18.779	Unknown	Unknown	0.0226348	-0.196944	0.124608	0.992491	0.041674	0.711455	-0.0897888	-0.449211	-0.157808	-0.181048	-0.548202	-0.269862	0.00017915	-12.447	0.019057	1.7199	0.52327
	RPN1622	[M-H]-	449.03	16.9305	Unknown	Unknown	1.18002	0.992419	0.0949984	1.19185	0.13041	1.03081	-2.83041	0.598869	-0.0120535	-1.39281	-1.00874	0.0246303	0.13499	-2.8891	0.0189	1.7235	1.4256
	RPN1627	[M-H]-	373.029	22.3791	Unknown	Unknown	-2.32929	-0.326413	0.56369	0.0710667	0.408823	0.372114	0.859652	-0.342523	-0.00684703	-0.698748	0.86604	0.562433	1.6162	0.69265	0.44369	0.35292	0.3826
	RPN1633	[M-H]-	79.2338	28.9587	Unknown	Unknown	-0.855555	0.128346	1.07395	0.501927	-0.100325	0.7201	-0.131839	0.029918	-0.597016	-0.18579	-0.373863	-0.209855	0.012457	-6.3269	0.12453	0.90474	0.45308
	RPN1664	[M-H]-	79.234	34.2903	Unknown	Unknown	0.26387	0.124228	-0.335364	-0.502939	0.14401	0.0810421	0.0224907	-0.71534	0.389796	0.087803	0.167433	0.272969	1.5337	0.61699	0.7192	0.14315	0.069469
	RPN1665	[M-H]-	307.09	3.48074	Unknown	Unknown	0.969409	0.559486	-0.0310143	0.385213	0.476111	0.763352	-2.30187	0.4626	-2.89719	0.722465	-0.317378	1.20882	0.75914	-0.39756	0.17115	0.76661	0.96345
	RPN1668	[M-H]-	370.863	30.2761	Unknown	Unknown	0.841495	0.523757	-0.572108	0.418565	0.965988	-1.82033	-1.03595	0.502989	-2.98158	0.808429	1.47691	0.871832	1.331	0.41256	0.88547	0.052824	0.11026
	RPN1671	[M-H]-	79.2333	33.147	Unknown	Unknown	1.61799	0.933844	1.36272	0.958599	-2.49125	1.02923	-2.4753	-0.698515	0.292079	0.874485	-2.57413	1.17024	0.39593	-1.3367	0.24231	0.61563	1.0525
	RPN1672	[M-H]-	139.021	13.6007	Unknown	Unknown	0.683261	0.47204	0.526881	0.0624158	0.130132	0.556186	-0.0487569	-0.179631	0.556374	0.160486	-3.08208	0.162691	0.36189	-1.4664	0.17461	0.75794	0.75004
	RPN1673	[M-H]-	213.002	17.6012	Unknown	Unknown	0.710532	0.521223	0.0798467	1.44176	0.063836	0.621453	-2.20418	0.055653	-0.267226	-0.853234	-0.757012	0.58735	0.18706	-2.4184	0.02709	1.5672	1.061
	RPN1675	[M-H]-	729.131	17.6814	Unknown	Unknown	0.904366	0.814382	0.216379	1.12604	-0.624077	0.591107	-1.79189	0.15324	0.799222	-0.00168112	-3.05335	0.866269	0.49801	-1.0058	0.17614	0.75414	0.93433
	RPN1712	[M-H]-	246.012	17.5004	Unknown	Unknown	0.489274	-0.434625	0.211982	0.82645	0.226453	1.56151	-2.77113	-0.336332	1.24082	1.03959	-2.88198	0.827997	0.93752	-0.093072	0.26992	0.56876	0.88893
	RPN1726	[M-H]-	192.019	10.6634	Unknown	Unknown	0.370375	0.227347	0.65553	-1.4058	0.441918	0.829526	-2.68103	0.243804	0.219526	0.398617	0.195681	0.504498	0.61875	-0.69258	0.54825	0.26102	0.34523
	RPN1734	[M-H]-	336.067	12.9707	Unknown	Unknown	1.4217	0.579214	0.225398	0.386538	0.831612	0.888287	-2.93333	0.463131	0.917713	-0.696705	-2.03739	-0.046169	0.31875	-1.6495	0.046096	1.3363	1.3368
	RPN1736	[M-H]-	272.987	29.7766	Unknown	Unknown	0.303379	0.15824	1.01295	0.114681	1.58278	2.04117	-2.65084	-0.613738	-0.189836	0.576348	-2.76084	0.425698	0.19226	-2.3789	0.030749	1.5122	1.6085
	RPN1737	[M-H]-	446.075	13.7309	Unknown	Unknown	0.839105	-0.0217943	0.644724	0.534121	-0.00757351	0.931995	0.351152	-0.0675531	0.706203	0.501002	-4.52781	0.116425	0.56775	-0.81667	0.2697	0.56912	0.90113
	RPN1740	[M-H]-	375.016	18.0166	Unknown	Unknown	-1.82613	1.55784	1.81968	1.2681	1.70537	-0.561444	-1.80104	1.33756	-1.8665	0.24842	-1.90518	0.0233315	0.25342	-1.9804	0.14434	0.84061	1.2229
	RPN1742	[M-H]-	519.272	26.6537	Unknown	Unknown	-2.13785	1.47927	1.03637	1.06243	1.12896	1.64749	-2.1141	1.2576	-2.17604	0.455809	-2.21264	0.572718	0.35979	-1.4748	0.14137	0.84964	1.301
	RPN1743	[M-H]-	371.093	11.0362	Unknown	Unknown	0.922202	0.892563	0.639633	0.479784	1.04569	0.934168	-2.19738	0.0556337	-0.0365434	0.494621	-3.31276	0.0823864	0.12878	-2.9571	0.028271	1.5487	1.5162
	RPN1764	[M-H]-	206.973	17.1386	Unknown	Unknown	0.519101	0.586254	0.680585	-1.97189	0.549495	-3.74878	0.587673	0.666213	0.53539	0.510098	0.501417	0.58445	1.4494	0.5355	0.16956	0.77068	1.0445
	RPN1767	[M-H]-	531.273	21.8644	Unknown	Unknown	-0.20065	-0.19707	-0.126425	0.653431	0.478048	0.608257	0.635889	-1.48981	-0.618623	0.222979	0.501998	-0.468018	0.78225	-0.3543	0.30181	0.52026	0.37506
	RPN1768	[M-H]-	320.07	13.3268	Unknown	Unknown	1.04268	0.719755	-0.251756	0.0592442	-0.323275	0.47003	1.52697	0.245206	1.52067	-2.31649	-0.722521	-1.97051	1.4369	0.52292	0.44433	0.35229	0.52967
	RPN1771	[M-H]-	836.239	14.2318	Unknown	Unknown	0.949294	-0.00190815	-0.113578	0.448283	1.36728	1.41263	-2.82384	0.251486	0.986287	0.257518	-2.9355	0.202054	0.40632	-1.2993	0.10416	0.9823	1.2533
	RPN1774	[M-H]-	250.065	14.0228	Unknown	Unknown	0.809191	-0.10432	0.676661	0.517897	0.438544	1.13081	0.486697	0.0713965	0.793057	0.290954	-4.1916	-0.919296	0.4596	-1.1216	0.16873	0.7728	1.0703
	RPN1784	[M-H]-	426.962	20.9188	Unknown	Unknown	0.0316669	-0.317289	-0.218645	0.435632	0.216784	0.392274	-0.823494	0.0306184	0.330632	-0.127303	0.441288	-0.392164	0.74569	-0.42336	0.45288	0.34402	0.16674
	RPN1793	[M-H]-	564.056	18.2496	Unknown	Unknown	0.415348	-1.10067	-0.374619	0.0512429	0.114197	0.991884	0.389755	-0.34307	-0.467534	-0.312286	0.2155	0.420251	0.65214	-0.61675	0.9243	0.034186	0.030047
	RPN1796	[M-H]-	211.998	15.7158	Unknown	Unknown	0.237964	-0.0397955	0.268406	0.144282	0.442305	0.530082	-2.49042	0.12906	0.159658	0.365642	-0.0034473	0.25626	0.56111	-0.83365	0.27395	0.56233	0.4885
	RPN1802	[M-H]-	531.273	20.9976	Unknown	Unknown	-1.49887	1.04127	1.70268	0.886791	-1.49039	2.86617	-1.47319	0.426584	-1.54018	0.472984	-1.57977	0.18591	0.1671	-2.5812	0.19084	0.71933	1.0823
	RPN1816	[M-H]-	434.055	8.8534	Unknown	Unknown	-1.07136	0.159985	0.624674	0.833717	0.541621	1.03064	0.804732	0.23869	0.729031	-0.627899	-3.76576	0.50193	0.71285	-0.48832	0.38551	0.41396	0.65389
	RPN1819	[M-H]-	89.134	34.0979	Unknown	Unknown	1.23034	-1.17199	0.238617	-1.07155	-1.00077	0.403337	0.161117	0.40361	1.21164	0.451639	-0.28718	-0.568807	1.1899	0.25088	0.36263	0.44054	0.42333
	RPN1825	[M-H]-	89.1349	29.6094	Unknown	Unknown	0.186459	0.866562	-0.502591	0.0597185	0.27245	0.431329	-2.75169	1.37101	1.51836	0.660307	-2.86447	0.752557	2.3684	1.2439	0.61769	0.20923	0.4054
	RPN1829	[M-H]-	89.1353	30.1547	Unknown	Unknown	-0.0223851	-0.324249	0.367512	0.363639	-0.0216692	0.526806	-1.24685	0.152147	-0.213819	0.0961492	0.179717	0.143004	0.45395	-1.1394	0.28556	0.54431	0.2745
	RPN1875	[M-H]-	532.276	27.6027	Unknown	Unknown	-0.0232102	-0.582537	0.352854	0.126808	0.185698	0.730659	0.349314	0.0274316	-0.284623	0.0493928	-0.0234307	-0.908358	0.30535	-1.7115	0.31651	0.49961	0.24383
	RPN1890	[M-H]-	72.6342	11.6487	Unknown	Unknown	-3.49443	0.344144	0.384632	0.375771	0.365858	0.521972	0.378527	0.172887	0.299564	0.16069	0.154923	0.335463	0.75388	-0.40759	0.45934	0.33787	0.46345
	RPN1893	[M-H]-	374.115	7.63547	Unknown	Unknown	0.106465	0.147539	0.262723	0.440633	0.2557	0.565818	0.344721	0.100204	0.0677223	0.191364	-2.67142	0.188538	0.50178	-0.99487	0.24676	0.60773	0.54886
	RPN1895	[M-H]-	89.1352	28.576	Unknown	Unknown	-3.48924	0.0952071	0.529508	0.675728	-0.0518405	0.684919	0.543843	0.201415	0.120532	-0.0150804	0.282927	0.422084	0.79117	-0.33793	0.45238	0.3445	0.48001
	RPN1899	[M-H]-	1075.57	12.5457	Unknown	Unknown	0.600998	0.0277666	-0.67927	0.0267718	-0.0784918	0.242347	0.477461	0.0614528	-0.771017	0.087808	-0.0240163	0.0281889	0.72943	-0.45516	0.84915	0.071016	0.043234
	RPN1901	[M-H]-	89.1353	31.4744	Unknown	Unknown	1.38819	0.772914	1.16372	1.17043	0.0246156	0.902702	-3.27497	-0.380289	0.10015	0.54854	-3.37289	0.956889	0.29612	-1.7557	0.049967	1.3013	1.6731
	RPN1959	[M-H]-	290.517	13.0784	Unknown	Unknown	2.09119	0.517432	0.655167	0.184021	0.028714	1.00104	-0.138192	0.664999	1.29455	-1.06707	-2.63231	-2.59953	0.43769	-1.192	0.071042	1.1485	1.3815
	RPN2089	[M-H]-	290.525	5.24704	Unknown	Unknown	0.715866	0.812959	0.722253	1.2065	0.891954	0.914883	-2.68691	0.456027	-0.149387	-0.475835	-2.8045	0.396192	0.16193	-2.6266	0.016772	1.7754	1.6243
	RPN2103	[M-H]-	290.511	26.1749	Unknown	Unknown	-0.204327	0.669048	1.101	0.765683	0.687603	-1.62196	-1.79549	0.841916	-0.484442	0.887618	-1.93174	1.0851	0.87323	-0.19557	0.51961	0.28432	0.43105
	RPN2121	[M-H]-	112.984	25.9595	Unknown	Unknown	-0.255489	-0.43501	1.08205	0.997697	-2.59197	0.254694	-0.123844	0.458759	0.67883	0.205132	-0.0328441	-0.23801	0.57521	-0.79784	0.59043	0.22883	0.29251
	RPN2131	[M-H]-	534.783	2.95881	Unknown	Unknown	0.3554	-0.289764	-0.889563	-2.23397	0.84121	-0.760717	1.4624	0.169458	0.311041	0.854144	0.240737	-0.0603779	2.5382	1.3438	0.073245	1.1352	0.91866
	RPN2160	[M-H]-	206.042	9.85755	Unknown	Unknown	0.1552	-0.514682	0.802873	0.790139	0.0848486	0.465126	0.32638	-2.0476	-0.142118	-0.123892	-0.29229	0.496016	0.35794	-1.4822	0.19092	0.71914	0.55029
	RPN2178	[M-H]-	292.081	6.82158	Unknown	Unknown	-0.492431	0.642317	-2.65378	-0.0573183	1.17137	0.345916	0.046856	0.18687	-0.112006	0.494007	0.947134	-0.518937	0.77553	-0.36674	0.5656	0.24749	0.3221
	RPN2181	[M-H]-	628.996	17.2285	Unknown	Unknown	0.320298	0.54735	0.610724	0.19212	0.431583	0.652994	-0.151733	0.251694	0.19488	0.458615	-3.28485	-0.223674	0.32862	-1.6055	0.14402	0.84158	0.85006
	RPN2182	[M-H]-	63.7785	16.6183	Unknown	Unknown	1.68344	0.45619	-0.225639	1.29618	-0.544235	0.039497	-2.46562	-0.0258281	0.154076	-0.730825	-0.645666	1.00843	0.33456	-1.5797	0.16202	0.79044	0.83474
	RPN2186	[M-H]-	88.9951	30.1868	Unknown	Unknown	1.31683	-0.599853	-1.04191	0.418283	0.667579	-3.33253	0.0261111	0.450996	0.0241189	0.213423	0.626058	1.2309	1.0702	0.097919	0.25118	0.60002	0.79345
	RPN2190	[M-H]-	593.29	25.3592	Unknown	Unknown	-1.67608	1.03912	1.07201	0.683556	0.633983	-1.62601	0.429184	0.566278	0.464385	1.07875	-2.67202	0.00683398	0.74239	-0.42976	0.95712	0.019036	0.039058
	RPN2191	[M-H]-	191.016	3.85625	Unknown	Unknown	-0.810101	-1.80154	0.806479	0.814331	0.126528	1.11637	0.37125	-2.18736	-0.262303	0.702216	0.0557491	1.06838	0.76741	-0.38194	0.90129	0.045137	0.077773
	RPN2199	[M-H]-	351.051	13.0875	Unknown	Unknown	1.11149	0.597657	-0.540719	0.217537	1.00592	-2.48061	-0.591533	0.82161	-3.09994	0.783441	1.43254	0.742622	1.289	0.36627	0.97369	0.011581	0.027378
	RPN2204	[M-H]-	199.801	6.89669	Unknown	Unknown	0.727127	0.645898	0.0429648	0.810119	0.707115	-3.19945	0.725052	0.57309	0.688403	0.665282	0.554112	-2.93971	1.093	0.12826	0.92134	0.035582	0.082143
	RPN2205	[M-H]-	112.984	13.6099	Unknown	Unknown	0.395398	0.182953	0.399035	0.387985	-2.34786	0.67532	0.273854	-0.639348	0.2257	0.20273	0.00011304	0.244115	0.46383	-1.1083	0.83721	0.077163	0.094774
	RPN2207	[M-H]-	407.058	12.7741	Unknown	Unknown	0.290899	0.279492	0.346778	0.51723	0.407991	0.257875	0.35545	0.131674	-3.19359	0.264768	0.127441	0.213995	0.52059	-0.94177	0.24841	0.60483	0.64802
	RPN2208	[M-H]-	728.128	17.6585	Unknown	Unknown	-2.2456	1.48148	1.57335	2.0939	-2.23873	1.88628	-2.22479	0.751535	-2.27906	1.27129	-1.26038	1.19072	0.45681	-1.1303	0.45459	0.34238	0.787
	RPN2224	[M-H]-	290.524	32.9133	Unknown	Unknown	0.876521	0.786725	-0.214408	0.546273	1.05197	0.578487	-2.10894	-0.250687	0.849431	-0.803087	-1.17189	-0.140391	0.22128	-2.1761	0.022753	1.643	1.1186
	RPN2228	[M-H]-	290.524	4.45428	Unknown	Unknown	1.33704	0.784696	1.27004	1.39617	-0.0678091	1.08406	-2.43455	0.888408	-2.49911	0.425329	-2.53725	0.352982	0.28387	-1.8167	0.023046	1.6374	1.7908
	RPN2231	[M-H]-	239.993	15.704	Unknown	Unknown	-1.52179	0.888794	1.60488	1.06926	-0.541356	-1.35455	-1.49518	1.18021	-1.5646	1.81427	-1.60561	1.52569	1.2687	0.3433	0.9572	0.018997	0.044811
	RPN2239	[M-H]-	242.045	14.1232	Unknown	Unknown	2.09627	0.412265	0.906243	1.72754	-0.167072	-1.15931	-1.32887	-0.141683	-0.13211	-2.14338	-1.17292	1.10302	0.21455	-2.2206	0.090985	1.041	1.1774
	RPN2250	[M-H]-	246.987	20.8341	Unknown	Unknown	2.18494	1.69957	0.934294	1.72382	0.181137	-0.823833	-1.22353	0.0327349	-0.0324504	-1.84426	-1.72428	-1.10813	0.0049105	-7.6699	0.0061683	2.2098	1.8204
	RPN2264	[M-H]-	419.007	18.3152	Unknown	Unknown	-0.436022	0.515744	0.439973	1.31235	-0.46943	2.01565	-2.39275	0.617663	-0.1585	-0.14795	-2.51005	1.21332	0.42747	-1.2261	0.16303	0.78774	1.0423
	RPN2267	[M-H]-	290.996	19.1855	Unknown	Unknown	0.431617	0.285742	-0.552195	1.15627	-1.4118	0.660925	-1.54038	0.707759	0.543698	-0.936291	-0.597841	1.2525	0.98795	-0.017488	0.75106	0.12432	0.17604
	RPN2277	[M-H]-	240.978	12.0972	Unknown	Unknown	1.12248	1.01733	0.509157	0.269189	1.10198	-0.943722	0.186368	-1.6948	-1.58384	0.6443	-0.534778	-0.0936737	0.20668	-2.2745	0.070528	1.1516	0.94921
	RPN2288	[M-H]-	138.968	29.1282	Unknown	Unknown	0.113605	-0.687109	0.0530654	0.885714	-0.413083	0.560629	0.0863705	-0.526059	0.103961	0.225579	0.0352771	-0.437949	0.27977	-1.8377	0.54281	0.26535	0.15823
	RPN2300	[M-H]-	275.091	22.3782	Unknown	Unknown	-2.18506	1.10437	1.3387	1.32954	0.102367	0.457104	-2.15767	0.883324	-2.2291	-0.0782958	1.31792	0.116811	0.53512	-0.90206	0.40578	0.3917	0.66245
	RPN2315	[M-H]-	131.033	10.125	Unknown	Unknown	-0.0639625	-0.60919	1.04453	1.3987	-0.701594	1.05454	0.815011	-0.135254	-0.433883	-0.400914	-1.38441	-0.583577	0.23308	-2.1011	0.16838	0.77372	0.65505
	RPN2319	[M-H]-	91.0017	11.8549	Unknown	Unknown	0.258476	-1.80361	1.97865	2.4209	-1.74158	2.38759	-1.72712	-1.82969	-1.78347	1.12755	-0.735524	1.44783	0.36555	-1.4518	0.27896	0.55446	1.08
	RPN2328	[M-H]-	290.516	26.8531	Unknown	Unknown	1.51036	0.368053	-0.335778	1.15571	0.140798	-0.418215	-2.69514	-0.253885	-0.76888	-0.203693	0.543068	0.957594	0.47272	-1.081	0.21751	0.66252	0.74696
	RPN2350	[M-H]-	245.999	14.1284	Unknown	Unknown	-1.11993	0.500762	0.135435	1.36521	0.928163	0.8939	-2.52692	0.675391	0.322095	0.404283	-2.64507	1.06668	0.64562	-0.63124	0.26984	0.5689	0.83416
	RPN2352	[M-H]-	258.987	29.4284	Unknown	Unknown	0.596112	0.48034	0.909235	0.692995	0.68498	0.659075	0.399334	0.501503	-2.92444	0.418294	-2.87766	0.460239	0.44236	-1.1767	0.087452	1.0582	1.2412
	RPN2357	[M-H]-	424.041	12.6388	Unknown	Unknown	1.59401	1.86524	1.1319	0.9174	-1.77179	-1.59428	-1.75183	-0.385683	0.0534376	-0.724413	-0.265269	0.931276	0.1788	-2.4836	0.36482	0.43793	0.66105
	RPN2364	[M-H]-	220.074	3.62915	Unknown	Unknown	0.784249	0.476715	-0.0568376	1.40354	1.03959	0.129458	-3.33749	0.34481	0.831074	0.836748	-3.43575	0.9839	0.78168	-0.35535	0.19445	0.71118	1.1653
	RPN2379	[M-H]-	72.6265	31.4378	Unknown	Unknown	-1.77576	2.1656	0.407957	1.49163	1.20819	0.179511	-1.74922	1.31132	-1.81845	-1.83501	-0.00183102	0.416061	0.31682	-1.6583	0.15303	0.81523	1.1346
	RPN2390	[M-H]-	368.126	3.67847	Unknown	Unknown	0.864178	0.34442	0.889907	1.08142	-1.22693	2.12067	-1.20561	-1.35675	0.520867	0.604134	-1.33769	-1.29861	0.21228	-2.236	0.046314	1.3343	1.2569
	RPN2406	[M-H]-	266.959	18.0132	Unknown	Unknown	0.768401	-0.17958	0.271079	-1.27521	-0.655073	0.551859	-0.370314	0.74414	0.228318	0.85956	-0.678522	-0.264655	1.1512	0.20317	0.68034	0.16727	0.15999
	RPN2427	[M-H]-	345.15	18.9639	Unknown	Unknown	-0.352497	-0.129615	1.18893	1.38434	1.1219	-0.268587	-2.46746	0.981224	-1.02799	0.618071	-1.99597	0.947646	0.68928	-0.53685	0.19912	0.70088	0.9085
	RPN2433	[M-H]-	409.075	12.5305	Unknown	Unknown	0.249011	0.152214	0.240603	-2.67718	0.218447	0.664868	0.482411	0.0987629	-0.0114189	0.160419	0.13861	0.28325	0.76286	-0.39052	0.46667	0.33099	0.35545
	RPN2445	[M-H]-	433.108	9.12091	Unknown	Unknown	1.46495	0.155504	0.757561	0.990072	0.611448	0.263508	-2.97003	0.0542722	0.871594	-0.564305	-2.05506	0.420488	0.31735	-1.6559	0.052991	1.2758	1.3092
	RPN2452	[M-H]-	231.988	18.7399	Unknown	Unknown	0.386047	0.28984	0.437629	0.364933	0.186937	0.692579	0.361493	-0.0459001	0.408096	0.0561151	-3.22687	0.0891018	0.38801	-1.3658	0.20207	0.69449	0.72754
	RPN2456	[M-H]-	333.133	34.3384	Unknown	Unknown	1.91435	0.848572	-2.22131	0.498605	0.174532	2.63991	-2.20567	0.136203	1.92624	-0.749373	-1.61164	-1.35043	0.33948	-1.5586	0.19113	0.71867	1.1893
	RPN2463	[M-H]-	178.057	11.4905	Unknown	Unknown	-0.818303	0.634216	0.0290889	1.50346	-1.07469	0.674404	-0.940268	0.100926	-0.0130155	0.0576723	0.110941	-0.264432	0.094925	-3.3971	0.48213	0.31684	0.29255
	RPN2477	[M-H]-	251.055	27.3044	Unknown	Unknown	1.25943	0.160129	1.41198	0.314535	1.16992	1.19693	-1.55704	-1.70063	0.610864	-1.65479	-1.68252	0.471196	0.19632	-2.3487	0.0049204	2.308	1.701
	RPN2481	[M-H]-	165.037	4.80072	Unknown	Unknown	0.47571	0.356056	0.466579	0.313786	0.249721	0.464936	0.326351	-0.0691126	0.338657	0.23486	-3.23391	0.0763656	0.41961	-1.2529	0.20649	0.68511	0.71792
	RPN2504	[M-H]-	531.273	25.9526	Unknown	Unknown	1.26891	-2.30895	-1.99663	0.761311	0.743887	-0.656187	-0.215308	0.239042	0.170888	0.306825	0.510494	1.17573	0.86618	-0.20725	0.28976	0.53797	0.67499
	RPN2506	[M-H]-	214.998	24.1523	Unknown	Unknown	-0.439692	-0.399284	1.25632	0.455726	-0.733064	0.523425	-0.150018	-0.00213506	-1.06871	0.265406	0.547102	-0.25508	0.36353	-1.4598	0.57653	0.23918	0.2047
	RPN2519	[M-H]-	333.133	30.9452	Unknown	Unknown	-2.3776	0.0330304	0.5501	0.626579	0.360226	0.68479	0.420537	0.417669	-1.79849	0.480469	0.432189	0.170507	0.85216	-0.23081	0.94735	0.023491	0.037913
	RPN2522	[M-H]-	199.094	14.5673	Unknown	Unknown	0.229498	0.390057	-0.129038	0.691997	0.49914	-2.63141	0.948383	0.17083	-2.86006	0.818052	1.25006	0.62249	2.104	1.0731	0.70135	0.15406	0.29304
	RPN2527	[M-H]-	531.273	25.3982	Unknown	Unknown	0.751494	0.690932	0.758652	0.346109	0.771999	0.889357	0.807678	-3.27803	0.170496	-3.23685	0.635309	0.69286	0.54804	-0.86764	0.11659	0.93334	1.2985
	RPN2549	[M-H]-	510.047	18.3138	Unknown	Unknown	0.518759	0.0769884	-0.460432	0.586227	0.343229	-0.371818	-0.29556	-0.133921	0.140901	-0.0283265	-0.448084	0.0720362	0.13975	-2.8391	0.28577	0.54398	0.21381
	RPN2561	[M-H]-	333.133	32.7163	Unknown	Unknown	0.388397	-0.245233	-0.0235749	0.163907	0.282728	0.525952	0.100177	0.200173	0.29538	-1.87899	0.0729925	0.118094	0.57812	-0.79057	0.33553	0.47427	0.33698
	RPN2575	[M-H]-	445.254	24.6169	Unknown	Unknown	0.020497	0.141386	0.3715	0.548274	0.203506	0.474246	0.181062	-0.464484	-0.460409	-1.02651	-0.00667265	0.0176021	0.11304	-3.145	0.015235	1.8172	0.54285
	RPN2584	[M-H]-	446.988	17.7317	Unknown	Unknown	0.201655	-0.310279	0.765922	-0.146392	-0.11858	0.997015	0.105991	-0.419115	-0.227509	-0.190208	-0.3302	-0.328301	0.05409	-4.2085	0.072838	1.1376	0.42867
	RPN2588	[M-H]-	290.513	6.9792	Unknown	Unknown	0.360313	0.212529	0.130405	0.159544	0.21931	-1.67493	0.310692	-0.0506577	0.11151	0.281727	-0.171269	0.11083	0.75301	-0.40927	0.55779	0.25353	0.18291
	RPN2590	[M-H]-	79.2302	1.04496	Unknown	Unknown	0.427452	-0.132793	0.333807	1.11983	0.115289	-0.974301	0.0535404	-0.171827	-0.189209	-0.370085	-0.277411	0.0657014	0.059839	-4.0628	0.33335	0.4771	0.27438
	RPN2601	[M-H]-	79.2311	0.288651	Unknown	Unknown	-2.15271	0.647254	-2.14502	1.09157	1.41794	0.355407	1.48033	0.918224	0.785673	-2.2047	2.00348	-2.19746	1.4771	0.56272	0.79918	0.097355	0.24238
	RPN2602	[M-H]-	79.2307	2.2593	Unknown	Unknown	-1.75776	0.378865	-1.74882	0.727605	1.34436	-0.111978	1.56098	0.803253	0.445685	-1.8182	1.9858	-1.80979	1.9567	0.96841	0.65909	0.18106	0.36029
	RPN2603	[M-H]-	79.2334	5.51052	Unknown	Unknown	-1.7377	0.686393	-0.323708	-1.66293	-1.72969	1.36786	3.28817	1.23535	1.02469	-0.0184436	-1.81403	-0.315942	2.7006	1.4333	0.23521	0.62854	1.049
	RPN2606	[M-H]-	79.2332	6.54385	Unknown	Unknown	0.119417	1.3236	-1.59128	-1.51873	-1.59128	1.58054	1.22025	1.6008	0.912014	1.27822	-1.68294	-1.6506	1.6574	0.72888	0.53537	0.27135	0.51765
	RPN2611	[M-H]-	79.2322	3.78753	Unknown	Unknown	0.608418	0.168271	-1.20714	-0.366479	-1.21016	-0.239066	0.245026	0.0762077	0.305792	0.282949	0.589583	0.746594	2.8911	1.5316	0.038754	1.4117	0.69304
	RPN2613	[M-H]-	624.058	3.37293	Unknown	Unknown	1.12169	0.627107	1.0974	1.07286	-0.37002	0.938795	-3.8494	-0.32101	0.161558	0.600891	-1.59388	0.514008	0.26279	-1.928	0.07077	1.1502	1.3847
	RPN2614	[M-H]-	468.891	2.89851	Unknown	Unknown	0.838567	1.05589	1.22076	0.188208	-2.63167	1.28661	-2.61576	0.60749	0.71891	1.14684	-2.71434	0.898503	0.73459	-0.44498	0.51356	0.28941	0.60424
	RPN2615	[M-H]-	872.721	2.90292	Unknown	Unknown	0.888736	-2.84723	1.1836	-2.16529	1.22302	1.33464	0.864416	1.12471	-1.70936	1.1843	-2.23809	1.15655	0.9352	-0.096655	0.90251	0.044549	0.11802
	RPN2622	[M-H]-	91.0017	14.5104	Unknown	Unknown	1.18326	1.1234	1.12982	1.05573	-2.7377	1.03468	-2.72228	0.339358	0.65737	0.86987	-2.81778	0.884286	0.49774	-1.0065	0.36233	0.4409	0.86059
	RPN2631	[M-H]-	292.031	3.86817	Unknown	Unknown	0.00452592	-1.21192	0.224541	0.557275	-0.184415	0.45553	0.0745804	0.365077	0.275587	-0.431403	0.0313156	-0.160695	0.60119	-0.7341	0.86176	0.064615	0.047658
	RPN2638	[M-H]-	450.823	2.94412	Unknown	Unknown	0.86249	0.127145	0.117153	0.413191	0.474379	-0.100131	-1.81457	0.165375	0.882992	0.193196	-1.86845	0.547233	0.89696	-0.15689	0.247	0.6073	0.58445
	RPN2639	[M-H]-	754.717	2.922	Unknown	Unknown	0.0201387	0.983706	0.566989	0.792193	0.950272	0.436746	-3.89953	0.313583	-0.0756274	-0.0919002	-0.244562	0.247993	0.14981	-2.7388	0.094742	1.0235	1.1571
	RPN2649	[M-H]-	290.532	28.7708	Unknown	Unknown	0.212839	-2.4563	-2.37642	0.194193	0.606689	-1.01507	1.61544	-0.795343	0.945696	0.582252	1.75672	0.729296	5.5523	2.4731	0.036994	1.4319	1.4915
	RPN2694	[M-H]-	602.77	2.94076	Unknown	Unknown	0.215599	-0.768316	0.681476	0.859828	-0.732746	-2.11216	1.02499	-0.786005	0.519826	-0.12772	0.662739	0.562491	1.5766	0.65679	0.26939	0.56962	0.57276
	RPN2710	[M-H]-	290.517	10.3083	Unknown	Unknown	0.00194425	-0.0808873	-0.145401	-1.13172	0.584743	0.122011	0.545519	0.360895	0.360668	0.585697	-1.47226	0.268789	2.993	1.5816	0.59516	0.22537	0.20034
	RPN2728	[M-H]-	274.006	17.3423	Unknown	Unknown	0.919839	0.146725	0.0386796	0.635949	0.74911	0.775462	-0.367404	0.0414795	0.781235	0.389734	-4.29913	0.188321	0.42896	-1.2211	0.19355	0.7132	1.0076
	RPN2737	[M-H]-	233.008	14.2675	Unknown	Unknown	0.722634	0.141678	0.527746	0.683536	0.578638	0.80423	-0.971611	0.42916	0.684815	0.695462	-4.30225	0.00595864	0.52495	-0.92976	0.17675	0.75265	1.0671
	RPN2745	[M-H]-	484.976	18.2587	Unknown	Unknown	0.549262	0.336264	0.689274	0.696546	0.569136	-1.24639	0.839902	-1.74497	0.409745	0.517354	0.165702	-1.78182	0.68044	-0.55546	0.37428	0.4268	0.49185
	RPN2761	[M-H]-	290.508	12.588	Unknown	Unknown	-0.34255	0.574927	-0.280867	1.06196	1.36715	-0.000322964	-3.31195	0.937868	0.492982	-1.1425	0.13933	0.503976	0.69046	-0.53438	0.29264	0.53367	0.73442
	RPN2772	[M-H]-	443.253	24.2022	Unknown	Unknown	-0.484293	0.0461717	0.0506459	-0.952247	0.717654	0.265515	-0.177346	0.0639993	0.57268	-0.073079	0.884141	-0.913842	1.4082	0.49385	0.74119	0.13007	0.11001
	RPN2781	[M-H]-	161.042	6.68819	Unknown	Unknown	0.448869	1.15982	-2.02564	1.27715	1.25961	1.04633	-1.31245	-0.87903	0.78382	-1.73027	0.178508	-0.206713	0.1854	-2.4313	0.13722	0.8626	0.97689
	RPN2782	[M-H]-	530.277	28.4358	Unknown	Unknown	0.668358	0.416374	-1.35604	0.314618	0.401101	0.380198	0.457238	0.365213	0.365585	0.570059	-2.31084	-0.271858	0.80626	-0.31069	0.62381	0.20495	0.25443
	RPN2783	[M-H]-	378.271	28.3423	Unknown	Unknown	0.660025	0.195579	0.35912	0.218502	0.154023	0.295596	-0.0107371	-0.0750094	0.407962	0.31379	-2.70908	0.190234	0.48446	-1.0456	0.22984	0.63857	0.58094
	RPN2784	[M-H]-	385.123	7.60711	Unknown	Unknown	0.648715	0.293273	0.458621	0.192091	0.107198	0.645355	-0.0741759	-0.250043	0.530219	0.233982	-2.90043	0.115199	0.37504	-1.4149	0.16521	0.78197	0.72361
	RPN2785	[M-H]-	110.027	2.3166	Unknown	Unknown	0.237409	-0.317469	-1.05501	-0.986034	1.17886	1.88722	-0.0235548	-0.69335	-0.306246	-0.89911	1.81634	-0.83906	0.54988	-0.86281	0.63315	0.1985	0.29157
	RPN2786	[M-H]-	124.005	3.59737	Unknown	Unknown	1.41216	0.547379	1.36151	-0.290136	-0.611547	1.14925	-0.739035	-1.02019	1.10642	0.0859505	-2.63476	-0.367011	0.26678	-1.9063	0.084517	1.0731	1.1011
	RPN2787	[M-H]-	191.016	6.82337	Unknown	Unknown	0.0995484	0.940513	-2.26168	0.109562	1.15195	0.315614	-0.0325596	0.177368	0.206529	0.416485	-0.714051	-0.409275	0.30588	-1.709	0.82662	0.082694	0.10969
	RPN2790	[M-H]-	191.016	12.7347	Unknown	Unknown	1.33477	-0.264014	-1.43577	-1.34456	0.809023	0.847838	0.926954	-1.57083	0.751941	-1.52064	0.171961	1.29332	1.051	0.071721	0.98067	0.0084788	0.016262
	RPN2792	[M-H]-	191.016	10.1914	Unknown	Unknown	0.18693	-0.0534983	0.206682	0.531034	0.202623	0.0136927	0.0262843	-1.48191	0.311454	0.25478	-0.000399006	-0.197669	0.51944	-0.94498	0.22956	0.6391	0.33553
	RPN2804	[M-H]-	191.016	4.62156	Unknown	Unknown	-1.2402	-2.05234	0.331205	0.515912	0.461671	0.645168	0.385841	0.277216	-0.0177079	0.278939	0.141856	0.272438	0.69411	-0.52675	0.36236	0.44086	0.41301
	RPN2813	[M-H]-	161.043	5.35191	Unknown	Unknown	1.90062	-0.380501	-0.96819	0.465832	0.597677	-0.623465	-0.676204	-0.7651	0.462034	-0.720167	-0.372762	1.08022	0.52035	-0.94244	0.54627	0.26259	0.30607
	RPN2815	[M-H]-	278.045	13.6053	Unknown	Unknown	0.329903	0.852854	-1.28163	0.76148	2.1716	-1.11412	-1.26279	0.0405025	-1.33617	-1.35373	2.53683	-0.344733	0.62624	-0.67522	0.49643	0.30414	0.53072
	RPN2827	[M-H]-	886.216	18.0293	Unknown	Unknown	-2.3265	-0.368565	0.330417	0.542782	0.417494	-0.259463	0.403429	0.216729	0.210871	0.0892047	0.376636	0.36697	1.2889	0.36618	0.23618	0.62676	0.51337
	RPN2837	[M-H]-	215.086	10.5574	Unknown	Unknown	0.73624	-2.87576	0.442547	-0.0373449	0.603728	0.756035	0.760213	-2.46616	0.57746	0.479567	0.443732	0.579738	1.119	0.16221	0.87396	0.058509	0.11557
	RPN2870	[M-H]-	290.524	17.3812	Unknown	Unknown	-1.36039	0.174702	-1.89857	-0.382619	1.00778	-1.06326	0.527478	0.800338	0.405024	0.402618	0.998619	0.388279	2.9782	1.5744	0.025701	1.5901	1.0868
	RPN2872	[M-H]-	232.988	18.3115	Unknown	Unknown	0.386601	0.344051	0.22679	0.183555	0.28502	0.491469	0.469188	0.00876297	0.198275	0.233911	-2.88495	0.057331	0.50458	-0.98685	0.24657	0.60806	0.59163
	RPN2874	[M-H]-	214.104	10.3465	Unknown	Unknown	-0.499921	-0.865587	0.352286	-0.556762	0.0333453	-0.00408023	0.459221	0.5403	0.319572	-0.591576	0.876272	-0.063071	5.6899	2.5084	0.09761	1.0105	0.47538
	RPN2890	[M-H]-	290.53	6.53698	Unknown	Unknown	0.486804	0.302588	0.158698	0.377173	0.208597	0.434959	0.489187	-0.263632	0.263258	0.144837	-2.50501	-0.0974555	0.45583	-1.1334	0.17688	0.75233	0.60747
	RPN2894	[M-H]-	394.257	23.5789	Unknown	Unknown	-0.726526	-0.247173	-0.699761	-0.571044	0.670703	0.165379	-1.22138	0.590183	-1.33752	0.507824	2.00301	0.866299	4.744	2.2461	0.43215	0.36436	0.43456
	RPN2896	[M-H]-	531.273	28.1064	Unknown	Unknown	0.410084	-3.03863	0.194047	0.499621	0.187094	0.439483	0.356128	-0.0564291	0.48358	0.335821	0.0479838	0.14122	0.78872	-0.34241	0.46407	0.33341	0.40367
	RPN2903	[M-H]-	356.902	30.3082	Unknown	Unknown	-1.02065	-0.799736	0.19841	-0.178816	-0.441302	0.987569	0.519521	-0.364277	-0.0771389	0.0519697	0.765299	0.359149	1.4298	0.51583	0.25041	0.60134	0.38708
	RPN2918	[M-H]-	208.071	12.8345	Unknown	Unknown	0.527044	-0.568639	-0.28008	1.07389	-0.882024	0.16789	-0.123575	-0.507673	0.0110925	0.021454	0.109709	0.450915	0.33538	-1.5761	0.96942	0.01349	0.011749
	RPN2976	[M-H]-	290.509	24.7795	Unknown	Unknown	0.690283	0.317395	0.547362	0.152341	0.0703219	0.680956	-0.0490844	-0.257977	0.510964	0.173511	-2.91874	0.0826673	0.31209	-1.68	0.14893	0.82702	0.7586
	RPN2979	[M-H]-	519.272	23.2628	Unknown	Unknown	0.715165	-0.00585522	-0.557503	0.610662	-0.214809	0.459845	0.753289	-0.41678	0.50485	0.342732	-2.80919	0.617596	1.2423	0.31303	0.5828	0.23448	0.31086
	RPN2984	[M-H]-	251.055	24.0945	Unknown	Unknown	0.718523	-0.540589	-2.16704	-0.317454	1.76348	-0.100895	0.874112	0.913534	0.67649	-2.22959	2.63144	-2.22201	2.0529	1.0376	0.82704	0.082473	0.19869
	RPN2995	[M-H]-	494.099	24.7628	Unknown	Unknown	0.261536	0.352917	0.13767	1.13589	-0.0841514	-0.068336	-1.95269	-0.61138	0.149339	-1.2079	1.53573	0.351376	1.0786	0.10922	0.30688	0.51303	0.53549
	RPN3025	[M-H]-	191.016	10.0677	Unknown	Unknown	1.28509	0.623127	-0.254462	0.184711	0.425217	0.481994	-0.212959	-0.327777	0.301819	0.181659	-2.71493	0.0265057	0.17004	-2.5561	0.10073	0.99686	0.84716
	RPN3037	[M-H]-	129.017	16.3571	Unknown	Unknown	-0.178729	-0.20334	0.409546	0.506177	-0.0457422	0.37537	0.280811	-1.31958	0.0170401	-0.18402	0.210496	0.131976	0.49598	-1.0117	0.32394	0.48954	0.26636
	RPN3075	[M-H]-	226.992	3.79451	Unknown	Unknown	2.04813	-1.94216	-0.334769	0.250969	1.38307	0.177063	-2.3931	0.866232	0.463667	-0.769687	0.755223	-0.504635	0.54032	-0.88811	0.50389	0.29766	0.48821
	RPN3084	[M-H]-	249.003	11.1102	Unknown	Unknown	-0.185507	0.426209	0.519922	-0.950253	-2.19558	0.760467	0.502156	0.333537	0.349172	0.407165	-0.258258	0.290969	1.1033	0.14181	0.27884	0.55464	0.5013
	RPN3103	[M-H]-	413.166	13.3275	Unknown	Unknown	1.44376	0.697274	-0.0637377	0.315053	0.380915	-0.148585	-0.267709	-0.330317	0.358054	0.358329	-2.72543	-0.0176061	0.25258	-1.9852	0.12947	0.88784	0.80983
	RPN3114	[M-H]-	191.016	32.6521	Unknown	Unknown	-2.28673	1.11558	0.326077	1.31723	0.737536	1.21948	-2.26119	0.537316	-2.32782	1.15174	-0.904828	1.37561	0.64989	-0.62174	0.37921	0.42112	0.7495
	RPN3129	[M-H]-	451.285	24.4885	Unknown	Unknown	-0.500091	-0.365268	0.539775	2.14422	-1.03982	-0.932383	-0.248304	-0.494255	-0.0217255	-0.342321	-0.867451	2.12762	0.79275	-0.33507	0.93936	0.027168	0.047382
	RPN3143	[M-H]-	158.079	10.1639	Unknown	Unknown	0.554928	0.330356	0.823753	0.811644	0.903276	0.229405	-3.16461	0.00807495	1.25432	0.646618	-3.26884	0.871081	0.761	-0.39403	0.18199	0.73995	1.1272
	RPN3154	[M-H]-	290.52	16.2081	Unknown	Unknown	-2.33039	0.224867	0.443707	0.468355	-0.208926	0.747906	0.552137	0.222238	-0.253105	0.400553	-0.740698	0.473355	0.87451	-0.19346	0.67606	0.17001	0.20194
	RPN3220	[M-H]-	409.04	16.7739	Unknown	Unknown	2.14575	1.49136	0.766855	1.71905	0.377194	-1.86166	-0.920744	-0.308445	-0.452374	-1.65168	-2.18955	0.884232	0.13607	-2.8775	0.06205	1.2073	1.4312
	RPN3232	[M-H]-	369.149	19.0333	Unknown	Unknown	0.314228	0.339842	-3.6799	0.464289	0.461832	0.449763	0.26364	0.321143	0.313875	0.326121	0.205278	0.219893	0.81278	-0.29906	0.43866	0.35787	0.50908
	RPN3254	[M-H]-	592.072	17.3535	Unknown	Unknown	0.943217	0.959358	-2.61029	1.10623	-2.52979	0.207081	1.0159	0.970016	-2.9342	0.9347	0.934397	1.00337	1.5107	0.59523	0.52459	0.28018	0.5937
	RPN3255	[M-H]-	290.523	1.86065	Unknown	Unknown	-3.60208	0.192761	0.268685	0.559014	0.338418	0.526859	0.417087	0.180217	0.301378	0.296576	0.230554	0.290535	0.91015	-0.13583	0.41083	0.38633	0.52957
	RPN3274	[M-H]-	138.969	28.4425	Unknown	Unknown	1.98904	-2.47515	-2.40779	0.450891	0.743904	-2.2681	0.757501	1.10384	-1.23991	0.344066	1.77337	1.22834	1.6354	0.70966	0.17518	0.75652	1.2241
	RPN3275	[M-H]-	290.526	3.76006	Unknown	Unknown	2.1526	-0.45573	0.708165	1.60751	0.955489	0.622402	-1.54578	-1.67548	-1.61703	-0.506067	-1.65913	1.41304	0.23375	-2.0969	0.013496	1.8698	1.7249
	RPN3281	[M-H]-	290.513	11.9763	Unknown	Unknown	1.48868	0.976702	-2.08225	0.851344	0.927243	-1.93443	-2.06563	0.824111	-2.13038	1.4702	0.201747	1.47266	0.93515	-0.096738	0.93754	0.028009	0.070129
	RPN3284	[M-H]-	290.522	28.4707	Unknown	Unknown	0.408123	0.716087	-2.21298	0.92014	0.76823	-1.74187	1.02146	0.659845	0.811614	0.844895	-2.98002	0.784482	1.4656	0.55151	0.66577	0.17667	0.35244
	RPN3334	[M-H]-	188.007	18.0175	Unknown	Unknown	-0.321824	0.652249	-0.281793	-0.893581	0.173187	0.907346	0.322009	-0.696655	-0.131985	0.364406	0.44245	-0.53581	0.65151	-0.61814	0.82189	0.085185	0.072688
	RPN3339	[M-H]-	826.651	2.95884	Unknown	Unknown	1.09698	0.635565	0.444136	0.647136	0.168685	0.63637	-2.22293	0.379045	0.672299	0.0515386	-3.26213	0.753299	0.51153	-0.9671	0.1181	0.92774	1.1197
	RPN3382	[M-H]-	290.507	13.0967	Unknown	Unknown	2.57319	2.01235	0.853618	2.16135	-0.361293	-1.22541	-1.35806	-1.47725	-0.392008	-1.4392	-1.46222	0.11493	0.015158	-6.0437	0.015063	1.8221	1.8555
	RPN3425	[M-H]-	222.103	16.5808	Unknown	Unknown	0.124567	-0.308722	0.35013	-0.0899908	-0.651557	1.11022	0.0355256	-0.172549	0.206968	-0.341845	0.0207042	-0.28345	0.16615	-2.5894	0.51336	0.28958	0.16496
	RPN3447	[M-H]-	434.82	29.6667	Unknown	Unknown	0.823445	-3.45247	0.816103	0.868213	0.834482	0.955842	-1.75373	-0.462128	-0.871958	0.723077	0.734768	0.784357	0.52171	-0.93869	0.74384	0.12852	0.26091
	RPN3485	[M-H]-	138.968	26.046	Unknown	Unknown	0.717463	0.464721	0.55525	0.602527	0.63079	0.67071	-2.36622	0.501213	0.519715	-3.36317	0.521045	0.545957	0.57341	-0.80237	0.12568	0.90073	1.1235
	RPN3525	[M-H]-	290.522	30.8856	Unknown	Unknown	-0.14305	-0.134446	-0.356175	0.374267	0.593298	0.641373	-0.0285424	-0.323627	-0.251348	-0.376506	0.126038	-0.12128	0.078504	-3.6711	0.11934	0.9232	0.30091
	RPN3529	[M-H]-	573.026	16.8898	Unknown	Unknown	0.198593	-0.991281	-0.137791	0.188745	0.150524	0.542896	-0.579654	0.0742464	-0.0681837	0.487943	0.137324	-0.00336214	0.64733	-0.62742	0.95145	0.021613	0.014907
	RPN3544	[M-H]-	501.025	15.9384	Unknown	Unknown	0.421073	0.493659	-0.247714	0.778746	0.413677	0.672259	-0.386735	-1.18783	-1.94356	0.155729	0.419085	0.411608	0.35496	-1.4943	0.072046	1.1424	0.78114
	RPN3562	[M-H]-	290.522	30.5259	Unknown	Unknown	0.96028	0.575345	-0.467693	0.191334	0.25834	0.026477	-2.73662	0.208185	-0.0235387	-0.407151	0.584357	0.830689	0.80693	-0.30949	0.38218	0.41773	0.47642
	RPN3595	[M-H]-	276.022	16.8922	Unknown	Unknown	0.582191	0.579612	0.618738	0.638484	0.607254	-2.09285	-3.5818	0.448968	0.569617	0.530399	0.511888	0.587497	0.87513	-0.19244	0.71226	0.14736	0.288
	RPN3601	[M-H]-	89.1346	24.4908	Unknown	Unknown	0.58972	-0.434758	-1.91585	-1.83403	1.28424	-1.73899	1.66941	0.78127	1.36664	0.939767	-0.38045	-0.326968	2.5383	1.3438	0.069019	1.161	1.2495
	RPN3621	[M-H]-	89.1354	34.5492	Unknown	Unknown	0.67911	0.621012	0.380914	0.59389	0.427857	0.553233	0.0432657	0.246324	-0.323698	0.660243	-4.35852	0.476368	0.43805	-1.1908	0.19286	0.71477	1.0046
	RPN3634	[M-H]-	251.055	26.7935	Unknown	Unknown	0.89081	0.468528	-2.37178	-2.29587	0.624783	-2.20769	1.14293	0.783735	0.255459	0.75215	1.07552	0.881439	2.465	1.3016	0.03643	1.4385	1.5092
	RPN3663	[M-H]-	166.003	7.31599	Unknown	Unknown	1.00055	0.746833	-2.46214	-2.16219	0.929871	-2.13377	0.938043	0.931721	0.344173	0.595288	0.61407	0.65756	1.5242	0.60803	0.084997	1.0706	1.2591
	RPN3685	[M-H]-	290.518	32.1412	Unknown	Unknown	0.514434	-0.500307	0.513672	0.506798	0.426847	-4.10622	0.481588	0.378668	0.437581	0.447669	0.374131	0.525138	1.3481	0.43092	0.26777	0.57223	0.81603
	RPN3695	[M-H]-	190.789	33.1661	Unknown	Unknown	-0.075389	-0.0515801	0.531704	0.474792	0.0707087	0.391664	0.30416	-1.88735	0.0466176	-0.139563	0.173254	0.160984	0.4664	-1.1004	0.23778	0.62382	0.41403
	RPN3696	[M-H]-	530.276	28.7836	Unknown	Unknown	-2.24649	0.453855	-1.1106	1.25845	-1.3201	3.02651	-2.22249	0.919627	1.86413	-0.0487346	-0.562888	-0.0112662	0.58746	-0.76743	0.98362	0.0071749	0.019014
	RPN3699	[M-H]-	168.819	15.3253	Unknown	Unknown	1.0636	0.955454	0.868243	0.438463	-2.42743	1.33329	-2.41021	0.387491	0.528997	1.07177	-2.5169	0.707239	0.57857	-0.78944	0.41762	0.37922	0.68855
	RPN3703	[M-H]-	168.821	31.6742	Unknown	Unknown	1.05552	1.03097	1.09901	0.794699	-2.45164	1.11711	-2.43461	0.239365	0.323866	0.714326	-2.54014	1.05153	0.45694	-1.1299	0.33859	0.47033	0.81631
	RPN3706	[M-H]-	290.521	14.2583	Unknown	Unknown	-1.40472	-1.46792	-1.3965	-0.274637	0.944514	-0.183084	-1.37985	1.1948	3.44286	0.771375	-1.48306	1.23622	7.0337	2.8143	0.17009	0.76931	1.167
	RPN3713	[M-H]-	451.285	24.6558	Unknown	Unknown	-1.55822	0.363781	-0.202802	0.132551	1.5964	1.48644	-1.52829	1.44717	0.740197	-1.62503	-1.65247	0.800285	0.83475	-0.26058	0.44291	0.35368	0.56098
	RPN3719	[M-H]-	794.701	2.93268	Unknown	Unknown	0.0957448	0.908588	0.972242	0.742218	0.176056	2.55587	-2.60038	0.442714	-1.29746	0.340513	-2.70657	0.370462	0.21169	-2.24	0.028784	1.5408	1.6818
	RPN3733	[M-H]-	1004.61	2.94253	Unknown	Unknown	0.840814	0.464018	0.73684	0.482134	-0.0612969	0.590957	0.591727	-2.72471	0.355743	0.162967	-1.99884	0.55965	0.53621	-0.89913	0.1264	0.89825	0.94213
	RPN3749	[M-H]-	863.194	12.6598	Unknown	Unknown	1.23917	1.17928	1.39222	0.527639	-2.28264	0.887679	-2.26472	0.208047	0.0997692	0.785889	-2.37581	0.603475	0.32478	-1.6225	0.25789	0.58857	0.90815
	RPN3789	[M-H]-	385.181	13.4908	Unknown	Unknown	0.17424	-0.371819	-0.372032	0.608208	0.31846	0.944829	0.43042	-0.0229811	-0.647487	0.34432	-0.768654	-0.637503	0.3788	-1.4005	0.18782	0.72626	0.40169
	RPN3794	[M-H]-	459.02	17.5711	Unknown	Unknown	0.822371	0.349867	-0.176494	0.558421	0.149325	0.0922242	0.256331	-0.52781	0.658314	-1.11151	-1.25938	0.188345	0.55934	-0.83821	0.12054	0.91886	0.55406
	RPN3809	[M-H]-	174.009	15.8118	Unknown	Unknown	1.07782	0.967716	0.702966	0.746018	1.07952	0.221275	1.00476	-2.947	-2.45083	1.00836	-2.366	0.955388	0.61908	-0.6918	0.07827	1.1064	1.4796
	RPN3821	[M-H]-	879.662	2.9358	Unknown	Unknown	0.54166	-0.928827	0.542042	0.51389	0.501444	0.632669	0.512632	-4.09781	0.399783	0.474185	0.406978	0.50135	0.84011	-0.25135	0.46915	0.32869	0.55627
	RPN3862	[M-H]-	320.033	9.84877	Unknown	Unknown	-1.46824	0.744614	-1.45675	-1.36086	1.45149	-1.24948	-0.158957	0.958117	1.1513	0.0196241	0.594944	0.774207	1.5928	0.67154	0.080846	1.0923	1.0303
	RPN3869	[M-H]-	378.271	28.2736	Unknown	Unknown	0.349132	0.0220006	0.550763	1.30204	-0.92468	0.0894693	0.25277	-0.492038	0.0408918	-0.761403	-0.742539	0.313598	0.26256	-1.9293	0.22693	0.6441	0.42848
	RPN3870	[M-H]-	165.99	29.2474	Unknown	Unknown	0.504876	0.228375	0.0143204	0.012922	0.192296	0.384007	0.0944725	0.0170011	-0.336467	0.211494	-1.55631	0.233016	0.41599	-1.2654	0.15665	0.80506	0.41246
	RPN3871	[M-H]-	290.532	0.717319	Unknown	Unknown	1.51666	-0.933495	0.644016	0.814305	1.32158	1.55505	-3.38542	-0.147641	2.58665	-0.35825	-3.47088	-0.142575	0.44209	-1.1776	0.1363	0.86552	1.5175
	RPN3872	[M-H]-	290.52	14.6364	Unknown	Unknown	0.900378	0.756951	0.512903	0.526061	0.625628	0.672113	-2.40859	0.481019	0.619352	0.479476	-3.60685	0.441564	0.50614	-0.9824	0.11011	0.95818	1.2323
	RPN3873	[M-H]-	903.82	14.1262	Unknown	Unknown	0.823885	0.547881	-1.12187	0.354106	0.504998	0.363913	-0.214888	-0.4136	-0.0180875	0.398585	-0.797917	-0.427003	0.15372	-2.7017	0.16502	0.78246	0.45446
	RPN3874	[M-H]-	254.977	9.61176	Unknown	Unknown	0.0940152	0.861148	1.06546	1.41078	0.602013	1.4197	-5.15209	1.18919	-0.482525	0.452534	-1.83137	0.371134	0.36915	-1.4377	0.090433	1.0437	1.6825
	RPN3875	[M-H]-	191.016	29.8912	Unknown	Unknown	0.941381	0.690355	0.760592	0.694323	0.722697	0.626266	-4.59561	0.447263	0.841238	0.250854	-1.77856	0.399205	0.43707	-1.1941	0.11635	0.93423	1.3686
	RPN3877	[M-H]-	365.028	19.7208	Unknown	Unknown	0.371295	0.410462	0.777967	0.828602	0.619418	1.2628	-1.84071	0.29823	1.10708	0.592818	-4.96346	0.53549	0.59331	-0.75315	0.16772	0.77542	1.3176
	RPN3881	[M-H]-	153.017	18.7972	Unknown	Unknown	0.588479	-0.327753	1.07331	0.419137	0.421473	0.755207	0.408442	-0.449204	0.918335	0.0925795	-4.40192	0.501914	0.58981	-0.76169	0.26496	0.57683	0.90399
	RPN3882	[M-H]-	194.924	29.7217	Unknown	Unknown	1.90955	1.0937	2.39687	-0.820362	-2.16894	2.05323	-0.116153	-0.183099	1.78488	-0.143905	-2.91529	-2.89049	0.23951	-2.0619	0.19029	0.72059	1.3774
	RPN3884	[M-H]-	321.038	18.4252	Unknown	Unknown	0.106052	0.154022	0.461316	1.56522	-1.14274	-0.000853739	0.465179	-0.481042	-0.126354	-0.719691	-0.698253	0.417147	0.38595	-1.3735	0.38215	0.41776	0.35267
	RPN3885	[M-H]-	218.099	7.65888	Unknown	Unknown	0.60329	0.576299	1.91385	0.874447	1.2587	0.166433	-3.48772	0.100552	0.70987	0.509888	-3.58089	0.355287	0.31072	-1.6863	0.066799	1.1752	1.664
	RPN3886	[M-H]-	216.977	28.5192	Unknown	Unknown	-0.107136	0.193323	1.24245	0.858546	0.12771	1.11264	-0.405294	-0.781869	1.12874	0.331539	-3.9897	0.289046	0.49494	-1.0147	0.16914	0.77175	1.0575
	RPN3887	[M-H]-	348.997	18.7106	Unknown	Unknown	0.854724	0.795275	-1.20191	-0.439381	0.669449	0.300868	-0.207886	-0.366505	0.10921	0.286446	-0.763769	-0.0365238	0.15108	-2.7267	0.39676	0.40147	0.30207
	RPN3888	[M-H]-	406.987	9.07038	Unknown	Unknown	1.07171	0.379442	0.116229	1.04943	0.698933	0.253967	-1.07417	-0.364856	1.3569	-0.192889	-3.69125	0.396555	0.49127	-1.0254	0.1306	0.88406	1.1014
	RPN3889	[M-H]-	255.98	9.59343	Unknown	Unknown	1.22474	0.923809	-0.166123	-0.381879	0.0971882	-0.172494	-2.65346	0.764629	1.56945	0.316063	-2.5038	0.981881	1.6172	0.69352	0.53949	0.26802	0.4706
	RPN3890	[M-H]-	342.039	21.0682	Unknown	Unknown	1.46781	1.28891	-0.334809	0.68756	0.669494	-0.901547	-2.09456	0.881593	0.977366	0.174417	-3.7605	0.944262	0.72383	-0.46628	0.30957	0.50925	0.88781
	RPN3891	[M-H]-	333.002	17.923	Unknown	Unknown	0.514462	-3.71049	0.231771	0.614488	0.329128	0.708725	0.603764	0.291021	-0.665032	0.438164	0.379932	0.264062	0.82422	-0.2789	0.56018	0.25167	0.40478
	RPN3892	[M-H]-	96.9581	29.6277	Unknown	Unknown	0.50378	0.642125	-0.309961	-0.137785	0.410059	0.357222	0.353013	-0.231933	-0.0830168	0.40957	-1.9556	0.042532	0.42089	-1.2485	0.23779	0.6238	0.45215
	RPN3895	[M-H]-	155.007	7.55174	Unknown	Unknown	-0.209355	0.583875	-0.995189	1.13691	-0.0218069	2.13612	-1.91375	0.824097	1.75861	-0.33559	-2.54166	-0.422265	0.66966	-0.5785	0.29767	0.52627	0.81164
	RPN3896	[M-H]-	215.1	6.98389	Unknown	Unknown	-0.809295	1.4178	0.698133	1.69111	-0.106032	0.380567	-3.67555	0.973821	0.659825	0.121623	-2.5993	1.2473	0.71702	-0.47991	0.26693	0.57361	1.0096
	RPN3898	[M-H]-	290.525	32.5696	Unknown	Unknown	0.451505	1.65371	0.354438	1.08411	-1.55114	2.87872	-3.42525	0.867563	0.860346	-0.547107	-2.55168	-0.0752221	0.26907	-1.8939	0.11813	0.92763	1.503
	RPN3899	[M-H]-	288.982	29.7995	Unknown	Unknown	-0.818955	-0.473111	0.74292	0.0729408	-0.00567556	0.0248797	0.634637	0.290619	-1.00018	-0.430851	1.12187	-0.159095	2.4346	1.2837	0.6972	0.15664	0.141
	RPN3901	[M-H]-	636.095	14.2366	Unknown	Unknown	1.62022	0.970956	1.43409	0.731026	1.15118	1.23683	-3.21539	-0.54706	0.488723	0.523081	-3.9711	-0.42256	0.14166	-2.8195	0.013698	1.8633	2.2043
	RPN3903	[M-H]-	258.987	22.4418	Unknown	Unknown	1.5924	0.468434	2.97278	0.013022	-0.739923	1.2056	0.34586	-2.61132	0.284959	1.06161	-3.97191	-0.621521	0.27072	-1.8851	0.085256	1.0693	1.7008
	RPN3904	[M-H]-	261.003	19.1318	Unknown	Unknown	0.825037	0.84769	-2.2215	0.608659	0.596521	1.13287	0.293839	-0.439933	0.929443	0.250964	-1.71867	-1.10491	0.36761	-1.4438	0.38014	0.42006	0.55207
	RPN3908	[M-H]-	216.977	22.2793	Unknown	Unknown	0.515207	0.633648	0.769407	0.817689	0.329333	1.09603	-3.95664	0.657597	0.837286	0.0178668	-1.62257	-0.0948537	0.36357	-1.4597	0.094301	1.0255	1.2839
	RPN3909	[M-H]-	286.936	31.0185	Unknown	Unknown	0.0572904	-0.0393255	0.310142	1.52658	-0.985765	-0.0183881	0.428507	-0.43934	0.0591168	-0.757754	-0.90032	0.759259	0.65836	-0.60305	0.52299	0.28151	0.26243
	RPN3913	[M-H]-	209.026	8.04032	Unknown	Unknown	-0.672751	1.42571	0.0408326	1.69536	-0.589441	-0.384727	-0.17072	0.798666	-0.973612	-1.08192	-0.584675	0.497271	0.40991	-1.2866	0.36421	0.43865	0.46744
	RPN3914	[M-H]-	145.012	9.7229	Unknown	Unknown	0.490612	-0.162675	-1.3719	0.402191	-0.392915	-0.16237	-0.387609	0.123503	1.36577	-1.78058	0.876332	0.99964	3.7685	1.914	0.4826	0.31641	0.36934
	RPN3915	[M-H]-	248.967	29.4948	Unknown	Unknown	-0.350192	0.210698	0.706421	1.28208	0.103259	1.74831	-1.56743	0.242018	0.441893	0.338915	-4.23307	1.0771	0.51842	-0.9478	0.18672	0.7288	1.1418
	RPN3916	[M-H]-	332.091	7.66073	Unknown	Unknown	0.153693	0.826811	-0.528278	0.0282551	0.238801	0.396048	-2.75428	1.32607	1.67661	0.622675	-2.8659	0.879484	2.7408	1.4546	0.67557	0.17033	0.34413
	RPN3917	[M-H]-	256.973	9.59115	Unknown	Unknown	0.814107	0.53684	1.0138	0.917708	0.655421	1.14324	-3.27994	0.219099	0.530455	0.429169	-3.38157	0.401672	0.31106	-1.6848	0.058189	1.2352	1.5677
	RPN3918	[M-H]-	230.993	19.7137	Unknown	Unknown	2.64879	-0.119655	-0.0572891	-1.12712	-0.0324927	1.44878	-1.18311	-1.3106	2.44595	-1.26991	-1.29452	-0.148823	0.59696	-0.74429	0.28908	0.53899	0.85189
	RPN3920	[M-H]-	224.019	8.83734	Unknown	Unknown	-0.91819	-1.49899	0.319511	0.0737282	0.425859	-1.07572	0.845959	0.680494	0.168146	-0.241199	1.05785	0.162542	3.5581	1.8311	0.045388	1.3431	0.82498
	RPN3921	[M-H]-	275.091	23.6542	Unknown	Unknown	0.623464	-0.114996	-0.727711	0.588687	0.449341	0.409505	0.257763	-0.237548	-0.307745	-0.0956975	-0.516823	-0.328239	0.12459	-3.0047	0.12055	0.91882	0.37898
	RPN3937	[M-H]-	374.115	7.63547	Unknown	Unknown	-0.0342588	1.39961	1.1287	1.39211	0.182354	1.72593	-3.55358	0.926047	-0.155816	0.668135	-3.64301	-0.0362131	0.27354	-1.8702	0.057105	1.2433	1.7878
	RPN3939	[M-H]-	291.086	19.6184	Unknown	Unknown	0.907236	0.781162	0.858118	0.251541	1.70573	0.273406	-3.28864	0.303062	0.353941	0.792354	-3.38822	0.450314	0.39768	-1.3303	0.085852	1.0662	1.474
	RPN3945	[M-H]-	208.931	30.8443	Unknown	Unknown	0.385245	0.361754	-1.11113	0.510491	0.787213	0.320679	0.222931	-0.672612	0.3944	0.492106	-1.23369	-0.457395	0.46909	-1.0921	0.31094	0.50733	0.38699
	RPN3948	[M-H]-	314.871	29.669	Unknown	Unknown	0.819965	0.674959	0.32646	0.796269	1.02391	0.894104	-3.22279	0.30839	0.746737	0.281826	-3.32644	0.676606	0.44396	-1.1715	0.090226	1.0447	1.3995
	RPN3949	[M-H]-	513.064	18.4166	Unknown	Unknown	0.282952	-0.0112238	-0.321276	-2.04446	0.0762991	0.385127	0.24647	0.143567	0.245829	0.366753	0.564752	0.0652127	2.1927	1.1327	0.17782	0.75003	0.50372
	RPN3954	[M-H]-	439.08	21.6033	Unknown	Unknown	-0.179976	-0.624508	0.228819	0.155366	0.272596	0.332653	0.784812	-0.201138	-0.418478	-0.718273	0.634112	-0.265984	1.4341	0.52019	0.83494	0.078343	0.057065
	RPN3955	[M-H]-	663.175	12.6828	Unknown	Unknown	1.20415	0.978363	1.1308	0.987037	-2.86269	1.19561	-2.84676	-0.191986	0.452176	0.987721	-2.08734	1.05292	0.4536	-1.1405	0.37458	0.42645	0.81248
	RPN3959	[M-H]-	294.988	29.8545	Unknown	Unknown	0.259948	-1.21069	0.200681	0.520397	0.0464135	1.08393	0.482903	-0.17015	-1.62481	0.156694	-0.150401	0.405078	0.49485	-1.0149	0.51252	0.29029	0.2779
	RPN3971	[M-H]-	203.993	7.86968	Unknown	Unknown	1.02456	0.982835	0.639784	0.786389	0.948004	1.19698	-1.79419	-0.213349	0.689779	-0.294838	-3.86718	-0.0987755	0.1237	-3.0151	0.020749	1.683	1.7212
	RPN3988	[M-H]-	216.905	29.6506	Unknown	Unknown	1.57361	0.907398	1.22602	1.28586	-2.69772	1.23135	-2.68265	-0.416392	0.350626	0.860451	-2.77603	1.13748	0.37735	-1.406	0.25429	0.59466	1.0881
	RPN4003	[M-H]-	293.174	28.2782	Unknown	Unknown	0.787873	0.365521	-0.109624	1.48578	-0.195522	-0.775244	-0.88154	0.286347	0.298239	-0.163881	-2.51102	1.41307	0.75694	-0.40175	0.43197	0.36455	0.48095
	RPN4006	[M-H]-	686.731	2.9434	Unknown	Unknown	0.926225	0.266581	0.809301	0.206319	0.693209	0.814478	-3.30004	0.50856	1.34372	0.637901	-2.55146	-0.354795	0.67015	-0.57745	0.14249	0.84621	1.1466
	RPN4008	[M-H]-	512.816	5.93106	Unknown	Unknown	0.813684	0.0577611	1.20457	1.4217	-0.521282	0.856205	-3.07353	0.389588	0.155062	0.872863	-3.17668	1.00005	0.55528	-0.84871	0.16416	0.78474	1.1825
	RPN4012	[M-H]-	262.982	20.3774	Unknown	Unknown	0.72095	0.117691	1.24798	1.39713	-0.598162	0.918222	-3.1201	0.301891	0.462682	0.779427	-3.22202	0.994307	0.57665	-0.79424	0.17335	0.76107	1.1736
	RPN4017	[M-H]-	770.692	2.95131	Unknown	Unknown	0.211061	0.987548	-0.569818	0.945031	0.71332	0.310923	-0.518304	-0.3685	0.302082	-0.707336	-1.78268	0.47667	0.24589	-2.0239	0.059768	1.2235	0.80162
	RPN4018	[M-H]-	300.034	6.86461	Unknown	Unknown	1.19422	0.732921	1.03994	0.833455	0.966654	1.36298	-1.64711	0.326301	-0.593931	-0.514419	-4.01737	0.316351	0.10487	-3.2533	0.012767	1.8939	1.8914
	RPN4021	[M-H]-	271.985	29.6426	Unknown	Unknown	1.04567	0.685951	-1.47937	-0.0331448	0.3775	-0.0993481	-0.544378	-0.358921	-0.253436	0.455983	-0.143928	0.347427	0.381	-1.3921	0.68305	0.16555	0.15342
	RPN4028	[M-H]-	273.947	29.6338	Unknown	Unknown	0.0806764	0.730731	0.756306	0.763918	-3.26603	0.77761	0.71275	0.554421	-2.99148	0.601647	0.584914	0.69454	1.0126	0.017998	0.95447	0.020238	0.048377
	RPN4034	[M-H]-	273.947	29.6288	Unknown	Unknown	-0.216153	0.85043	-0.660117	0.777573	0.815714	0.936296	-0.469828	-0.768137	0.238235	0.107757	-0.90508	-0.706689	0.10243	-3.2873	0.033832	1.4707	0.77251
[truncated: 3,536 more rows]
