# Supplementary material for: Facilitative lysosomal transport of bile acids alleviates ER stress in mouse hematopoietic precursors
Source: Nat Commun. 2021 Feb 23;12:1248. doi: 10.1038/s41467-021-21451-6 (PMC7902824; doi:10.1038/s41467-021-21451-6)
Supplement: Supplementary file 7 — Source Data [file 41467_2021_21451_MOESM7_ESM.xlsx]

## Sheet: Figure 1
A
RBC(M/ml)
Age (Weeks)	WT						KO
2	6.85	6.52	5.97	5.36	5.25	4.79	6.11	6.05	6.66	6.1	4.73	6.18
4	7.71	6.96	9.26	6.5	7.75	8.13	5.64	5.44	7.65	8.52	7.47	7.88
8	9.09	8.92	9.64	9.1	9.87	9.31	8.29	8.31	7.57	8.23	8.25	8.17
16	9.69	10.11	9.05	8.33	8.99	7.59	4.04	0.71	2.02	4.06	1.38	5.98
Hb (g/dl)
Age (Weeks)	WT						KO
2	10.7	10.1	9.7	9.3	8.6	8.4	9.4	9.5	9.6	9.4	7.6	9.6
4	12.3	10.7	14	10	11.8	12.5	8.4	8.8	11.6	12.9	11.1	12.1
8	13.6	12.9	14	13.3	14.4	13.5	12.6	12.3	11.6	12.8	12.5	12.2
16	13.9	14.6	13.4	11.5	12.8	10.5	5.1	1.3	3.1	5.1	2.2	7
Hematocrit (%)
Age (Weeks)	WT						KO
2	31.7	30.3	27.9	26.6	24.7	23.1	27.6	27.7	30.6	28.4	22	28.4
4	37.1	33.3	44	30.4	36.3	38	26.4	25.2	34.9	39	34.7	36.2
8	41.5	38.9	41.8	39.4	42.5	39.9	37.1	36.9	34.1	36.9	36.7	36.4
16	41.7	42.7	38.6	35.2	37.8	32	16	3.5	9	16	6.2	22.5
B
C
Cells/Hindlimb (x10 cells)
Age (Weeks)	WT						KO
2	3.5	2.8	2.1	3.9	4.4	3.5	3.6	5.1	2.5	2.6	2.7	3
4	5.2	4	3.5	4.6	6.9	6.4	4.4	6.8	4.2	5.9	3.8	3.9
8	6.3	5.9	4.2	7.8	9.1	8.5	7.2	10.6	4.9	6	5.5	6.9
16	7.5	6.1	5.8	9.4	6.6	5.7	2.7	3.1	1.5	1.9	3.1	6.8
Cells/Spleen (x10 cells)
Age (Weeks)	WT						KO
2	3.6	2.1	2.5	3.2	3.3	2.9	6.8	4.1	5.3	4.5	5.7	6.1
4	4.2	3.6	4.1	3	3.9	4.1	6.9	6.2	6.4	5.8	5.5	6.3
8	5	4.3	4.9	4.5	3.7	3.4	7.5	8.1	6.4	8	6.9	7.1
16	3.6	4.1	2.8	5.2	4.9	4.2	8.8	10.3	6.7	7.9	9.5	10.2
D
E										F
Bone Marrow (Erythroid Subpopulations, 8 Weeks)										EPO (ng/ml)
	ProE		Ery.A		Ery.B		Ery.C			Age (Weeks)	WT				KO
	WT	KO	WT	KO	WT	KO	WT	KO		2	0.063429	0.065878	0.067714	0.074653	0.107918	0.328327	0.458939	0.305265
Relative Frequency	0.4	0.1	10	6.3	31.1	24.2	52.4	61.3		4	0.01375	0.09375	0.14125	0.13375	0.35125	0.26125	0.34125	0.35125
	0.4	0.2	9.7	8.3	30.2	35.7	53.2	53.3		8	0.1285	0.1185	0.0985	0.1535	1.8035	2.3585	1.9035	0.4685
	0.3	0.3	10	8.2	34.6	30.7	50.6	56.9		16	0.079	0.979	0.299	0.139	1.379	1.379	1.824	1.219
	0.3	0.3	11.3	9.9	31.6	40	50.6	47.2
	0.3	0.2	14.8	6.4	48.1	23.6	32.3	62
	0.3	0.2	9.4	14	37.6	48.9	49.6	31.7
Spleen (Erythroid Subpopulations, 8 Weeks)
	ProE		Ery.A		Ery.B		Ery.C
	WT	KO	WT	KO	WT	KO	WT	KO
Relative Frequency	0.3	0.1	18.7	18.8	9.8	10.4	15.6	45.8
	0.3	0.1	29.2	20.5	15.6	11.6	28.8	43.9
	0.5	0.1	30.1	17.8	14.3	9.1	28.5	46.9
	0.3	0.2	22.7	18.9	16.5	9.9	34.7	44.7
	0.3	0.2	23.1	19.5	17.4	10	31	44.7
	0.4	0.2	21.1	20	16.9	12	31.2	41.7
G
Survival	Days	Wild Type	Knockout
1	50	0
2	50	0
3	50	0
4	50	0
5	50	0
6	50	0
KO1	11		1
KO2	8		1
KO3	15		1
KO4	23		1
KO5	7		1
KO6	27		1
Hb Recovery
Days post irradiation	WT						KO
0	13.8	11.7	11.9	14.6	12.1	10.4	10.3	13.5	13.3	9.9	14.2	12
1	14.6	10.6	11	11.7	11.9	14.1	13.2	10.7	12.5	9.4	14	11.6
3	10.5	11.3	11.7	11.9	10.6	10.2	10.7	9.4	10.3	9.1	13.9	12.5
7	7.3	11.1	9.2	8.7	5.8	8.1	4.8	5.2	10.4	4.9	6.1	5.3
14	6.2	11.3	9.4	8.8	6.9	9.9	4.3	4.1	8.8	4.6	4.8	5.1
21	8.3	11.2	7.3	8.4	7.8	10.7	4.8	4.4	9.6	4	4.4	5.5
Hematocrit Recovery
Days post irradiation	WT						KO
0	60	65	67	65	70	59	64	66	61	69	65	63
1	58	67	63	60	65	62	61	65	59	60	53	66
3	55	60	69	58	76	61	60	75	44	56	66	53
7	52	64	53	45	62	56	54	67	38	40	59	46
14	45	60	49	39	53	58	28	54	35	35	30	25
21	67	65	58	44	72	56	20	34	35	44	27	20
Bone Marrow Cellularity
Days post irradiation	WT						KO
0	5.8	4.6	3.2	8	7.3	5.2	7.1	6.4	3.8	5.3	6.1	2.2
1	2.7	3.8	3.4	2.7	3	2.5	2.2	4.9	3.1	1.7	2.5	1.9
3	2.9	1.7	1.9	1.2	2.6	3.2	2	3.4	1.1	1.2	0.9	1.6
7	3.4	3.7	3.3	1.4	2.3	3	3.2	2.4	0.3	0.92	0.85	1.7
14	3.7	2.7	1.8	3	4.3	3.5	0.26	0.07	0.08	2.8	0.81	0.05
21	4.9	3.7	4.3	5.2	4.4	3.2	0.05	0.25	2.5	0.08	0.03	0.06
BFU-E Recovery
Days post irradiation	WT						KO
0	11	13	17	14	9	16	8	12	15	17	9	7
7	1	4	0	0	2	0	0	1	1	5	1	0
14	5	1	2	7	3	4	0	1	0	1	1	1
21	8	4	9	10	7	5	0	1	1	1	0	0
H
LSK
	WT Day 0	KO Day 0	WT Day 15	KO Day 15
Relative cell number	0.974745	0.701768	1.73527	0.0212704
	0.90607	0.594	1.13537	0.0312296
	0.813933	0.897454	1.12575	0.00445616
	0.958858	1.12091	1.34913	0.00583707
	1.25565	0.854958	1.40452	0.0159958
	1.01879	0.783158	1.30496	0.00914694
LSK FLT3-
	WT Day 0	KO Day 0	WT Day 15	KO Day 15
Relative cell number	1.04386	0.533497	7.27312	0.009599
	0.948809	0.455564	0.410037	0.014632
	1.07287	0.635741	0.437574	0.002373
	0.838962	0.981152	4.43223	0.003544
	0.82946	0.661492	0.601875	0.012298
	0.791691	0.572453	1.39509	0.006852
ST-HSC
	WT Day 0	KO Day 0	WT Day 15	KO Day 15
Relative cell number	0.978913	0.743939	2.17909	0.0238644
	0.958019	0.577565	0.49344	0.0236688
	1.06165	0.845005	0.478165	0.00452472
	1.0872	1.26393	1.54798	0.00634464
	1.28307	0.854958	1.02986	0.0185348
	1.23073	0.872379	0.912952	0.0123484
LT-HSC
	WT Day 0	KO Day 0	WT Day 15	KO Day 15
Relative cell number	0.970578	0.659597	1.29145	0.0186765
	0.85412	0.610435	1.7773	0.0387905
	0.566214	0.949903	1.77333	0.0043876
	0.83052	0.977886	1.15028	0.0053295
	1.22824	0.854958	1.77918	0.0134568
	0.806856	0.693938	1.69698	0.00594551

## Sheet: Figure 2
A
ThioFlavin T
	Slc29a3+/+ (Day 0)						Slc29a3-/- (Day 0)						Slc29a3+/+ (Day 15)						Slc29a3-/- (Day 15)
LSK	57.8143	137.25	62.5147	102.703	88.1316	151.586	211.046	174.383	201.175	188.719	185.194	183.314	88.5463	89.8678	100.441	107.049	101.762	112.335	192.714	235.018	235.018	227.967	235.018	235.018
LSK FLT3-	92.3077	116.78	95.5277	104.973	110.34	80.0716	140.394	148.766	169.159	198.998	152.415	205.009	113.793	97.537	125.616	116.749	91.6256	54.6798	176.029	214.669	214.669	208.229	214.669	214.669
ST-HSC	104.145	96.3731	90.1554	110.363	102.591	96.3731	150.777	155.44	147.668	146.114	155.44	152.332	101.282	108.974	85.8974	106.41	97.4359	116.667	157.729	157.729	157.729	157.729	157.729	157.729
LT-HSC	177.221	163.043	71.8337	39.2249	48.6767	0*	172.495	181.475	125.709	270.321	209.83	120.983	92.6431	100.817	83.1063	121.253	102.18	100.817	396.975	463.138	368.62	387.524	411.153	472.59
GRP78
	Slc29a3+/+ (Day 0)						Slc29a3-/- (Day 0)						Slc29a3+/+ (Day 15)						Slc29a3-/- (Day 15)
LSK	96.6081	94.573	94.2139	104.749	107.502	102.354	119.713	97.2067	107.382	107.143	96.6081	111.572	100	88.1579	107.895	113.158	97.3684	93.4211	127.632	121.053	98.6842	119.737	115.789	131.579
LSK FLT3-	95.924	94.6181	92.9561	107.202	107.44	101.86	118.718	105.54	106.015	115.987	108.389	110.526	94.6721	102.049	93.4426	106.967	98.3607	104.508	122.951	119.262	121.721	119.262	122.951	122.951
ST-HSC	96.7742	100.403	101.613	106.452	97.9839	96.7742	92.5926	106.173	103.704	90.1235	101.235	100	93.5551	107.277	104.782	91.0603	102.287	101.04	124.74	124.74	120.998	124.74	124.74	124.74
LT-HSC	99.0258	95.0143	95.0143	109.456	104.756	96.7335	98.913	92.3913	90.2174	105.435	108.696	104.348	98.913	92.3913	90.2174	105.435	108.696	104.348	105.435	95.6522	98.913	108.696	93.4783	108.696
GRP94
	Slc29a3+/+ (Day 0)						Slc29a3-/- (Day 0)						Slc29a3+/+ (Day 15)						Slc29a3-/- (Day 15)
LSK	95.9016	99.6487	98.0094	98.829	105.738	101.874	96.9555	94.9649	96.37	103.513	107.728	104.215	88.75	93.75	91.25	117.5	100	108.75	115	125	125	121.25	110	125
LSK FLT3-	95.1588	99.9225	98.4121	98.6445	105.616	102.246	97.3664	93.1836	96.0883	105.267	107.475	105.035	90.4762	102.381	104.762	88.0952	104.762	109.524	116.667	119.048	119.048	114.286	97.619	119.048
ST-HSC	92.3077	102.959	95.858	104.142	95.858	108.876	112.426	111.243	99.4083	110.059	117.16	111.243	88.0626	108.023	100.978	92.7593	102.153	108.023	111.546	117.417	117.417	117.417	116.243	117.417
LT-HSC	97.1268	100.845	103.099	100.169	97.5775	101.183	101.408	97.4648	99.7183	102.761	104.338	107.268	93.6803	90.3346	110.409	97.026	111.524	97.026	111.524	95.9108	111.524	111.524	101.487	111.524
p-PERK
	Slc29a3+/+ (Day 0)						Slc29a3-/- (Day 0)						Slc29a3+/+ (Day 15)						Slc29a3-/- (Day 15)
LSK	94.198	83.959	112.628	104.437	100.341	104.437	124.915	116.724	135.1535836*	137.2013652*	116.724	104.437	94.186	108.14	88.9535	115.116	76.7442	116.86	120.349	125.581	129.07	95.9302	113.372	174.419
LSK FLT3-	105.155	92.7835	86.5979	117.526	90.7216	107.216	113.402	154.6391753*	90.7216	117.526	107.216	138.144	103.226	91.9355	95.1613	100	87.0968	122.581	116.129	138.71	120.968	98.3871	119.355	161.29
ST-HSC	103.125	110.625	95.625	93.75	88.125	108.75	140.625*	131.25	146.25*	127.5	118.125	93.75	100.885	115.487	90.2655	95.5752	103.54	94.2478	122.124	115.487	112.832	88.9381	127.434	132.743
LT-HSC	96.7742	95.0147	79.1789	84.4575	131.965	112.61	130.205	137.2434018*	112.61	105.572	107.331	117.889	94.7368	96.1722	103.349	96.1722	81.8182	127.751	113.397	109.091	122.01	127.751	101.914	143.541
p-eIF2a
	Slc29a3+/+ (Day 0)						Slc29a3-/- (Day 0)						Slc29a3+/+ (Day 15)						Slc29a3-/- (Day 15)
LSK	94.1176	104.412	85.2941	97.0588	110.294	108.824	127.941	119.118	122.059	100	91.1765	104.412	92.8105	100.654	87.5817	107.19	115.033	96.732	105.882	109.804	100.654	112.418	115.033	130.719
LSK FLT3-	110.345	115.517	98.2759	103.448	89.6552	82.7586	122.414	127.586	131.034	110.345	120.69	118.966	85.9031	116.3	95.1542	113.656	103.084	85.9031	113.656	120.264	111.013	117.621	124.229	126.872
ST-HSC	89.7321	101.786	83.0357	117.857	108.482	99.1071	103.125	109.821	117.857	93.75	108.482	133.9285714*	98.0645	113.548	92.9032	110.968	100.645	83.871	125.161	121.29	104.516	112.258	121.29	129.032
LT-HSC	104.485	106.069	96.5699	113.984	85.4881	93.4037	121.9	117.15	102.902	102.902	90.2375	132.982	105.169	94.382	103.82	86.2921	101.124	109.213	122.697	114.607	129.438	102.472	109.213	134.831
Annexin V
	Slc29a3+/+ (Day 0)						Slc29a3-/- (Day 0)						Slc29a3+/+ (Day 15)						Slc29a3-/- (Day 15)
LSK	92.9482	96.9992	110.053				136.834	195.1237809*	145.836				116.62	101.896	81.4835				146.403	142.722	159.621
LSK FLT3-	93.1973	93.8776	112.925				126.19	150.3401361*	129.932				114.668	104.229	81.1028				146.306	141.97	154.015
ST-HSC	99.1984	105.611	95.1904				140.681	182.1643287*	133.667				109.711	79.2453	111.043				157.658	154.495	131.354
LT-HSC	84.6696	88.0823	127.248				122.21	134.3986999*	112.459				114.496	108.824	76.6807				149.79	147.269	206.303
Cleaved Casepase-3
	Slc29a3+/+ (Day 0)						Slc29a3-/- (Day 0)						Slc29a3+/+ (Day 15)						Slc29a3-/- (Day 15)
LSK	105.788	97.6923	99.5192				106.346	107.115	118.269				95.1018	103.357	101.541				111.447	129.279	122.84
LSK FLT3-	97.6339	104.869	107.498				107.568	91.85978578*	118.822				109.12	98.9807	91.8991				126.341	120.064	124.249
ST-HSC	94.4731	108.548	116.979				119.602	107.981	150.7025761*				101.948	89.6104	108.442				143.506	148.377	137.175
LT-HSC	78.0488	119.512	102.439				95.8537	92.9268	75.60976*				93.1034	88.9655	117.931				173.793	188.276	180
ROS
	Slc29a3+/+ (Day 0)						Slc29a3-/- (Day 0)						Slc29a3+/+ (Day 15)						Slc29a3-/- (Day 15)
LSK	97.1943	88.9359	95.9238	97.9884	103.547	116.411	119.269	114.823	114.505	118.793	114.981	124.034	166.312	33.6879	39.539	165.248	59.3972	135.816	165.071	138.475	159.397	140.426	151.773	161.879
LSK FLT3-	0*	0*	0*	59.2928	110.018	130.689	134.225	117.77	151.632	140.617	140.073	171.351	121.105	0*	0*	145.455	45.014	88.4261	292.191	235.963	270.725	230.036	246.215	290.268
ST-HSC	0*	0*	0*	64.9402	112.351	122.709	116.335	105.179	130.478	120.518	121.116	141.434	165.761	31.3685	16.2993	189.134	66.1199	131.317	294.311	286.315	279.549	295.233	269.708	273.398
LT-HSC	0*	0*	0*	47.1429	105	147.857	172.714	144.857	197.143	183.857	180.857	235.714	179.834	14.9171	4.14365	242.818	54.6961	103.591	718.5082873*	449.171	647.2375691*	394.475	546.961326*	764.9171271*
B
Cell Cycle
	Slc29a3+/+ (Day 0)						Slc29a3-/- (Day 0)						Slc29a3+/+ (Day 15)						Slc29a3-/- (Day 15)
G0	92	97	100	91	89	91	94.9	91.9	92.1	87	86	92	82	87	79	91	67	82	67	84	70	61	52	67
G1	5	3	0	7	6	7	9.13	4.94	2.09	8	10	2	7	9	12	7	12	10	12	5	22	21	32	17
S	3	0	0	2	4	2	2.38	7.82	5.1	3	2	5	9	2	5	2	15	7	7	3	8	12	13	8
G2/M	0	0	0	0	1	0	0	0	0	2	2	1	2	1	4	0	6	1	14	8	0	6	3	8
	WT						KO
FOXO3a	81.3	74.5	77.3	78.5	75.8	79.5	60.1	62.1	41.5	65.7	71.3	65.4
FOXO3a (IR)	71.9	70.9	70.4	74.8	67.7	69.2	52.1	62.8	51.9	52.1	44.5	22.6
C
CHOP/GRP78 Ratio
	WT						KO
CHOP/GRP78	0.001033	0.000265	0.000141	0.000218	0.000442	0.000371	0.000638	0.001319	0.000982	0.001388	0.000638	0.001658
CHOP/GRP78	2.14706	23.6667	2	0.75	0.6	7.5	117	150.559	109.96	38.52	37.3571	114.5
D
Tunicamycin	WT + PERK INHIBITOR (0.5 MICRO MOLAR)						KO + PERK INHIBITOR (0.5 MICRO MOLAR)
0	96.6102	110.169	108.475	108.475	100.847	102.542	97.46	68.64	61.02	68.64	78.81	77.97
0.5	60.1695	72.0339	77.1186	77.1186	77.1186	77.9661	53.39	45.76	55.93	61.86	36.44	39.83
1	66.1017	77.9661	67.7966	65.2542	72.0339	60.1695	20.34	43.22	33.05	32.2	20.34	26.27
2	72.0339	72.0339	68.6441	68.6441	61.017	60.1695	8.47	7.63	5.08	5.93	6.78	7.63
Thapsigargin	WT + PERK INHIBITOR (0.5 MICRO MOLAR)						KO + PERK INHIBITOR (0.5 MICRO MOLAR)
0	103.012	76.506	86.1446	121.084	124.096	148.795	66.2651	100	96.3855	71.6868	53.6145	63.253
0.5	49.3976	65.6626	66.2651	66.2651	69.2771	80.1205	48.1928	45.7831	26.506	3.01205	30.7229	42.1687
1	59.6386	67.4699	69.8795	48.7952	58.4337	62.0482	36.1446	18.0723	36.1446	9.63855	36.1446	1.80723
2	65.0602	60.241	51.8072	56.6265	52.4096	44.5783	18.6747	19.2771	21.6867	1.80723	4.81928	1.80723
E
	KO + Vehicle (Day 0)						KO + Salubrinal (Day 0)						KO + Vehicle (Day 15)						KO + Salubrinal (Day 15)
Aggresome	95.2153	102.392	101.914	106.22	100	94.2584	37.3206	21.0526	33.4928	18.6603	36.3636	20.0957	95.4545	101.48	100.528	103.383	101.797	97.3573	70.7188	67.5476	39.6406	73.2558	48.203	69.1332
	KO + Vehicle (Day 0)						KO + Salubrinal (Day 0)						KO + Vehicle (Day 15)						KO + Salubrinal (Day 15)
ROS	60.6122	101.633	89.3878	125.51	111.429	111.429	30	0	30	0.612245	43.4694	0	99.7533	100.811	100.811	100.987	97.6384	104.159	78.4279	62.7423	20.2679	105.04	48.1142	78.4279
F
	Vehicle						Salubrinal
FOXO3a day0	61.2	40.1	53.7	51.4	44.2	54.9	75.5	71.8	75.5	67.4	70.4	70.6
FOXO3a day15	6.1	20.3	38	33.5	26.9	27.3	53.2	73.4	61.4	56.7	46.9	63.9
	Vehicle						Salubrinal
Caspase 3 Day 0	0.1	0	0	0.1	0.1	0.1	0.1	0	0	0	0	0.1
Caspase 3 Day 15	24.2	26.6	29.2	27	28.1	29.1	1.8	2.8	2.7	2.2	3	3.4
G
GRP78									ROS									Fold Change HSPCs									Fold Change Erythroid Cells
LSK (V)	LSK (S)	LSK FLT3- (V)	LSK FLT3- (S)	ST (V)	ST (S)	LT (S)	LT (V)		LSK	LSK	LSK FLT3-	LSK FLT3-	ST-HSC	ST-HSC	LT-HSC	LT-HSC		LSK	LSK	LSK FLT3-	LSK FLT3-	ST-HSC	ST-HSC	LT-HSC	LT-HSC		ProE	ProE	EryA	EryA	EryB	EryB	EryC	EryC
95.9	55.4	95.9953	52.1195	100	100	95.7	49.5		63.2	50.9	87.0588	48.8818	16.7	68.6	60	8.7		0.981996	6.13496	0.738669	5.64777	0.782121	6.3154	0.89799	6.19511		0.445867	11.4279	0.097533	33.7724	0.05852	18.7838	0.21736	26.1638
95.5	48.4	95.614	44.0812	98.1	97.8	95.4	41.2		91.9	50.5	83.8095	46.9169	100	65.7	60	8.2		1.22775	6.53813	0.934159	6.06647	0.978642	6.80377	1.15658	6.61403		0.5668	13.5533	0.05232	17.3754	0.024852	10.5065	0.0654	12.8486
96.5	51.6	96.1272	48.3422	100	95	95.9	46.3		76.5	50.4	80	46.8137	60	70.9	70	5		0.819651	7.53091	0.688783	6.64118	0.757661	6.83184	0.78062	8.4736		0.114333	26.2152	0.0245	35.9069	0.01274	18.6048	0.0784	18.2712
95	53.4	94.6183	49.9403	100	97.6	94.3	47.5		81.8	49	82.4176	43.8642	80	68.9	50	4.1		0.616731	9.74922	0.49666	8.66346	0.54578	8.8595	0.563973	11.1592		0.5612	16.211	1.00406	35.0233	0.368196	20.7425	0.81252	35.7396
95.5	55.7	94.8617	52.4476	97.9	92.5	94.7	49.2		85.7	48.6	75.7576	44.1805	50	66.3	100	5.8		1.62273	5.84749	1.37308	5.24903	1.3176	5.54826	1.94173	6.40024		2.74467	18.702	5.3879	16.9565	2.06566	8.44084	4.296	11.3459
96.4	56.7	96.3345	51.9048	97.6	98.4	96.3	48.3		91.7	47.3	94.5946	43.0303	75	63.8	100	0.9		1.75502	6.35398	1.44302	5.76048	1.75502	6.42963	1.30002	6.34235		1.48587	22.4019	4.39392	25.1366	1.52195	13.8775	3.8208	17.456
H
	Days	Vehicle	Salubrinal	4-PBA
1	9	1
2	24	1
3	16	1
4	28	1
5	23	1
6	17	1
Sal1	24		1
Sal2	31		1
Sal3	41		1
Sal4	12		1
Sal5	63		0
Sal6	23		1
4-PBA-1	30			1
4-PBA-2	32			1
4-PBA-3	38			1
4-PBA-4	63			0
4-PBA-5	20			1
4-PBA-6	63			0

## Sheet: Figure 3
A
Survival Plot
	Days	KO mice injected RFP virus iv	KO mice injected ENT3 virus iv	WT mice injected RFP virus iv
KO1-injected RFP virus	123	1
KO2-injected RFP virus	116	1
KO3-injected RFP virus	97	1
KO4-injected RFP virus	135	1
KO5-injected RFP virus	88	1
KO6-injected RFP virus	112	1
KO1-injected ENT3 virus	148		1
KO2-injected ENT3 virus	173		1
KO3-injected ENT3 virus	113		1
KO4-injected ENT3 virus	180		0
KO5-injected ENT3 virus	159		1
KO6-injected ENT3 virus	180		0
WT1-injected RFP virus	180			0
WT2-injected RFP virus	180			0
WT3-injected RFP virus	180			0
WT4-injected RFP virus	180			0
WT5-injected RFP virus	180			0
WT6-injected RFP virus	180			0
B
Survival Plot
	Days	KO mice injected RFP virus iv	KO mice injected ENT3 virus iv	WT mice injected RFP virus iv
KO1-I/R and transpl RFP-KOHSCs	10	1
KO2-I/R and transpl RFP-KOHSCs	16	1
KO3-I/R and transpl RFP-KOHSCs	14	1
KO4-I/R and transpl RFP-KOHSCs	18	1
KO5-I/R and transpl RFP-KOHSCs	11	1
KO6-I/R and transpl RFP-KOHSCs	12	1
KO1-I/R and transpl ENT3OE-KOHSCs	11		1
KO2-I/R and transpl ENT3OE-KOHSCs	16		1
KO3-I/R and transpl ENT3OE-KOHSCs	27		1
KO4-I/R and transpl ENT3OE-KOHSCs	21		1
KO5-I/R and transpl ENT3OE-KOHSCs	27		1
KO6-I/R and transpl ENT3OE-KOHSCs	18		1
KO1-I/R and transpl RFP-WTHSCs	60			0
KO2-I/R and transpl RFP-WTHSCs	60			0
KO3-I/R and transpl RFP-WTHSCs	60			0
KO4-I/R and transpl RFP-WTHSCs	60			0
KO5-I/R and transpl RFP-WTHSCs	60			0
KO6-I/R and transpl RFP-WTHSCs	60			0
C
GRP78
KO_RFP	KO_ENT3	KO_RFP	KO_ENT3	KO_RFP	KO_ENT3	KO_RFP	KO_ENT3
29.5	18.7	98.8	85.6	99.8	97.7	95.9	25.8
29.8	19	98.9	86.1	99.9	98.2	95.6	28
29.2	19.1	98.8	87.5	99.9	98.3	95.3	28.7
29	19.1	98.9	85.4	99.8	98.1	95	27.4
29.1	18.7	99.1	85.6	99.9	97.9	95.8	22.7
29.8	19.3	98	86.6	99.9	98.2	95.7	25.8
GRP94
KO_RFP	KO_ENT3	KO_RFP	KO_ENT3	KO_RFP	KO_ENT3	KO_RFP	KO_ENT3
60	53.3	65.1	59.8	73	53.7	58	24.5
60.9	40.4	63.7	46.5	73.6	32.9	55.3	21.1
61.6	52.1	68.2	60.5	74.6	51.2	50.7	19.7
63.7	50.6	70.2	59.6	79	58.1	56	29.1
62.1	54.2	67.6	65	74.4	59.2	55.6	27.4
58	54.6	64.4	68.3	73.1	62.7	47.9	28.6
TFT
KO_RFP	KO_ENT3	KO_RFP	KO_ENT3	KO_RFP	KO_ENT3	KO_RFP	KO_ENT3
46.9	47.9	99.6	94	99.9	96.7	99.1	88.7
48.3	45.5	99.3	90.6	99.9	95.2	98.6	81.8
43.5	40	99.2	87.6	99.8	92.3	97.6	73.7
44.9	43.4	99.3	89.4	100	94.5	97.4	78.5
49.4	41.9	99.6	89.4	99.9	94.9	98.7	81.9
45.1	38.6	99.3	84.7	99.9	92.3	97.8	75.2
D
GRP78
THAPS (uM)	WT						KO+ENT3-OE						KO+ENT3OE-in vivo conditioned
0	0.016567	5.64024	0	6.96805	0	8.6051	72.5926	62.9287	50.6445	76.3435	74.1401	84.7054	28.8275	31.3485	42.7068	26.8711	34.8159	71.0749
2.5	40.422	60.7164	65.597	36.1171	46.9746	45.807	69.3475	69.6514	69.5146	68.6516	70.0337	71.0907	66.3169	62.3631	64.7968	68.5523	63.7541	65.8112
5	23.8654	21.8993	23.178	26.1849	19.8464	24.3797	39.1516	40.466	52.4712	48.1396	50.0452	48.1108	53.8292	51.8161	53.0922	51.8456	50.6811	46.3697
7.5	23.9457	25.0882	25.9968	24.1707	25.1386	24.5887	36.1752	36.6878	44.2378	38.9248	31.4941	43.4829	36.2539	33.5372	38.5932	36.95	35.6071	36.7898
10	58.1049	56.4538	60.6935	54.1054	59.8854	53.4313	53.5537	53.1651	55.2191	54.8049	54.883	55.2683	59.8189	60.0146	61.1465	38.3676	58.2301	50.038
CHOP
THAPS (uM)	WT						KO+ENT3-OE						KO+ENT3OE-in vivo conditioned
0	0.016567	5.3908	0	6.78722	0	19.7451	74.2161	66.2972	49.2078	76.9861	74.4904	82.4879	28.0702	34.9391	47.072	23.4402	40.3941	67.6428
2.5	68.9942	79.8714	80.3467	59.647	75.5016	74.6384	79.313	79.4436	80.6954	77.3245	80.1292	81.2385	82.8876	79.838	84.0314	84.0458	78.6845	83.0909
5	71.0988	70.2811	67.4907	66.9559	70.364	72.8777	63.2769	64.8982	57.2336	58.9525	59.0519	60.2188	61.6628	62.5261	62.3661	63.0826	60.2049	63.4779
7.5	71.9951	72.0978	72.436	74.9365	73.6025	71.6222	71.0708	69.1969	62.8158	59.532	60.3202	59.1374	73.547	74.3309	72.2507	72.8307	74.1721	72.6064
10	71.6635	73.8338	74.3894	78.68	69.4817	78.0063	68.5515	68.1637	64.6275	65.3567	66.1917	66.0272	74.4292	74.1059	73.8798	80.5517	71.8327	71.7492
CHOP/GRP78
THAPS (uM)	WT						KO+ENT3-OE						KO+ENT3OE-in vivo conditioned
0	0.000166	0.053908	0	0.067872	0	0.197451	0.742161	0.662972	0.492078	0.769861	0.744904	0.824879	0.280702	0.349391	0.47072	0.234403	0.40394	0.676428
2.5	0.689942	0.798714	0.803467	0.59647	0.755016	0.746384	0.79313	0.794436	0.806954	0.773245	0.801292	0.812385	0.828876	0.79838	0.840314	0.840458	0.786845	0.830909
5	0.710988	0.702811	0.674907	0.669559	0.70364	0.728776	0.632769	0.648982	0.572336	0.589525	0.590519	0.602188	0.616628	0.625261	0.623661	0.630826	0.602049	0.634779
7.5	0.719951	0.720978	0.72436	0.749365	0.736025	0.716222	0.710708	0.691969	0.628158	0.59532	0.603202	0.591374	0.73547	0.743309	0.722507	0.728307	0.741721	0.726064
10	0.716635	0.738338	0.743894	0.7868	0.694817	0.780064	0.685515	0.681637	0.646275	0.653567	0.661917	0.660272	0.744292	0.741059	0.738798	0.805517	0.718327	0.717492
Annexin V
THAPS (uM)	WT						KO+ENT3-OE						KO+ENT3OE-in vivo conditioned
0	0	0	0	0	0	0	0	0	0	0	0	0	0	0	0	0	0	0
2.5	3	1.3	4.4	5.5	0.5	2.6	7.8	28.2	36.3	19.3	22.1	28.6	10.2	1.1	2.2	7.2	5.9	3.7
5	5.1	4	3.2	3.6	3.1	1.5	70	67.5	68.6	66	61	57.7	31.7	30.5	28.1	29.2	23.3	19.7
7.5	1.9	4.4	3.7	6.5	4.9	6.6	87.1	86.4	86	89.1	86.3	88.1	42.5	54.2	48.4	64.1	65.7	69.9
10	6.5	11.2	15.6	11.7	7.5	6.2	58	62.6	68.4	73	76.8	79.1	38	50.7	61.8	55.7	49.1	70.2
E
GRP78
KO_RFP	KO_ENT3	KO_RFP	KO_ENT3	KO_RFP	KO_ENT3	KO_RFP	KO_ENT3
23.5	27.7	22.6874	26.8094	29.1	34.7	0.6	0.6
25.9	26	23.9687	25.7866	31	32.9	0.3	0.9
25	26.4	22.8412	25.0364	30	31.6	0.6	1
22.7	24.2	20.953	23.8985	27.3	30.7	0.5	0.6
25.2	27	23.6364	25.8193	30.7	32	0.9	0.5
24.1	25.7	22.8795	24.848	29.5	31.3	0.9	0.8
GRP94
KO_RFP	KO_ENT3	KO_RFP	KO_ENT3	KO_RFP	KO_ENT3	KO_RFP	KO_ENT3
23.8	24.1	22.952	23.1598	30.8	28.5	0	0
24.5	23.2	22.0157	22.428	29.7	28.4	0.5	0.5
25.5	21.7	23.635	20.9776	30.6	27.1	0	0
27.2	23.7	25.7079	23.6869	31.8	29.4	1.5	2
26.8	26.6	25.731	25.6646	32	32.2	0	0
25.4	28	25.0942	27.1619	32.5	34.4	1	1.5
TFT
KO_RFP	KO_ENT3	KO_RFP	KO_ENT3	KO_RFP	KO_ENT3	KO_RFP	KO_ENT3
26.7	28.5	22.6481	23.4318	44.5	46.1	7	7.5
34.9	25.9	31.6794	21.0438	56.6	41.8	13.4	6
29.2	26.6	24.5617	21.5575	47.1	43.3	8.5	6
26.8	27.7	21.6182	22.4843	43.2	43.5	6.4	6.8
31.8	25	28.1738	20.5926	51.4	41.5	10.5	6.1
25.5	30.5	22.018	26.6672	44.1	49.3	6.4	9.6
F	TFT
Adenosine		Guanosine		Cytidine		Thymidine
KO_RFP	KO_ENT3	KO_RFP	KO_ENT3	KO_RFP	KO_ENT3	KO_RFP	KO_ENT3
14.3	13.4	14.3	14.9	14.3	14.9	14.3	16.9
15	15.6	15	15.2	15	15.6	15	15.9
17.1	16.7	17.1	15.6	17.1	17.2	17.1	16.9
21.6	18.8	21.6	20.3	21.6	24.3	21.6	20.8
18.2	18.2	18.2	19.9	18.2	19.1	18.2	23.7
20.6	21.5	20.6	21.6	20.6	22.4	20.6	32.2
4.2	0	4.2	12.8	4.2	3	4.2	4.1
1	4.2	1	3.6	1	0.7	1	0

## Sheet: Figure 4
A
Protocol Diagram
B
Heat map data for plasma can be found in supplementary data 2
C
Heat map data for urine can be found in supplemental data 3
D
	Fold-chage w.r.t ENT3
H2O	0.044	0.028	0.041	0.036	0.028	0.026	0.035	0.036
ENT3	1.186	1.156	1.085	0.968	0.929	0.911	0.825	0.94
Citrulline	0.38	0.73	0.65	0.45	0.88	0.8	0.81	0.8
Dopamine	0.78	1.42	1.08	1.16	1.21	1.03	1.11	0.84
Epinephrine	0.52	0.61	0.67	1.05	0.91	0.79	0.99	0.99
Serotonin	0.57	0.47	0.43	0.68	0.84	0.5	0.58	0.55
Phenylalanine	0.843	0.625	0.833	0.651	0.748	0.778	0.834	0.623
Kynurenine	0.593	0.65	0.48	0.807	0.807	0.505	0.369	0.541
Arginine	1.3	1.1	1.46	1.31	0.89	1.22	0.95	0
Proline	0.38	0.57	0.74	0.66	0.45	0.87	0.61
Ornithine	1.24	1.04	1.32	1.04	1.18	1.28	1.11	1.24
L-Glutamate	0.380523	0.75671	0.612523	0.511701	0.706841	0.685159	0.456411
dIMP	1.29	1.2	1.51	1.25	0.99	1.47	1.07	1.08
Nicotinamide Ribotide	0.88	1.69	1.64	0.81	1.99	1.53	1.74	1.09
Xanthine	0.72	1.42	1.19	1.06	0.68	0.68	0.68	0.88
S-Adenosyl Homocysteine	0.460368	0.405035	0.54226	0.452621	0.380689	0.391755	0.488034	0.451515
Xanthosine	0.2	0.21	0.22	0.19	0.21	0.16	0.17	0.18
Uracil	0.44	0.57	0.57	0.57	0.52	0.64	0.5
Guanine	0.65	0.58	0.4	0.33	0.3	0.43	0.31	0.31
Inosine	1.25	1.59	1.16	0.92	1.31	1.06	1.39	1.08
Tauro-b-muricholic acid	0.1	0.21	0.15	0.11	0.19	0.18	0.18	0.25
Taurocholic acid	0.25453	0.262277	0.303223	0.262277	0.253424	0.295477	0.293263	0.318716
Niacinamide	0.85	0.731	0.728	0.565	0.646	0.764	0.685	0.796
Pyridoxal-5- phosphate	1.132	1.09	0.943	0.778	0.784	1.15	0.997	0.985
4-pyridoxic acid	1.375	0.855	1.036	1.972	1.199	0.574	0.825	1.087
Pyridoxamine	1.38333	1.25107	1.20011	1.47331	1.11338	1.10905	1.13181	0.972449
Pyridoxine	0.994131	1.03966	0.999551	1.51993	1.22179	0.999551	0.952935
Thiamine	1.638	0.742	0.941	0.66	0.867	1.153	0.584	0.86
Dihydrofolic acid	0.46	0.533	0.57	0.31	0.551	0.436	0.436	0.458
18-Hydroxycorticosterone	0.556788	0.714949	0.539036	1.17652	1.0345	0.944119	1.50575	0.897317
Estrone	0.479	0.429	0.391	0.551	0.325	0.475	0.468	0.421
Androstenedione	1.29	0.95	0.77	0.82	1.19	0.99	0.82	0.82
16 alpha-hydroxyestrone	0.97	1.29	1.05	1.69	1.16	1.15	1.09	1.11
2-Methoxyestrone	1.88	1.14	1.18	1.17	1.11	1.33	1.58
DMAPP	1.31	0.92	1.55	0.97	1.67	1.05	1.61	1.06
Acetyl Carnitine	0.635	0.704	0.464	0.484	0.43	0.424	0.576	0.577
Carnitine	0.799	1.19	1.045	0.904	1.027	0.623	1.065	0.534
Hexanoyl carnitine	0.97	1.02	0.91	1.09	1.12	1.29	0.95
Taurine	1.24	1	1.58	0.85	1.99	0.85	1.31	1.08
Ergothioneine	1.25	1.53	1.18	1.57	1.81	1.39	1.5	1.07
o-phospho-L-homoserine	0.95	0.75	0.94	0.96	0.9	1.16	1.15	1.09
2-hydroxyglutaric acid	0.89	0.95	1.07	0.76	1.2	1.17	1.38	1.03
N-Acetyl-L-glutamate	1.12	1.07	1.69	1.4	1.36	1.9	1.11	1.43
Cis-Aconitic acid	0.767551	1.11555	1.20445	0.987626	1.14374	0.981121	0.991963	0.994131
N-acetyl phenylalanine	0.96	1.36	0.85	0.93	0.83	0.98	0.88
L-Dopa	0.9	0.91	1.34	1.17	1.13	0.82	0.83
N-Acetyl-tryptophan	0.7	0.7	0.63	0.71	0.61	0.64	0.75
N-acetylglutamine	1.14	1.14	1.31	1.21	1.18	1.17	1.35
Tyaramine	0.72	1.42	1.19	1.06	0.68	0.68	0.68	1.16
3-hydroxyhippuric acid	0.687232	0.801217	0.806751	0.593166	0.521234	0.54226	0.769124	0.930696
Phenylacetic acid	0.400037	0.531215	0.56157	0.530131	0.492187	0.836935	0.316561	0.53772
4-hydroxy-3-methoxymandalic acid	1.20879	1.2077	1.36164	1.19144	1.11013	1.51667	1.70314
Indoleacetic acid	0.74	0.73	0.69	0.57	0.82	0.95	0.78	1.06
5,10 Methyltetrahydrofolate	0.895477	0.886804	1.03533	0.755626	0.967028	0.744785	0.597346	0.916075
E
CA	2.321	2.175	2.113	2.29	2.243
UDCA	2.252	2.012	2.12	2.217	2.262
DCA	2.244	2.237	2.092	1.936	1.996
HCA	1.657	1.648	1.384	1.41	1.363
CDCA	1.032	1.275	1.422	1.054	1.333
w-MCA	1.24	1.298	1.172	1.075	1.168
MuroCA	1.211	1.13	1.208	1.147	1.25
a-MCA	1.192	1.149	1.105	1.219	1.215
DHCA	1.204	1.161	1.14	1.15	1.072
B-MCA	1.129	1.15	1.137	1.127	1.137
HDCA	1.084	0.982	1.219	1.011	0.986
TCA	3.079	2.862	2.92	3.211	3.135
TUDCA	1.809	1.723	1.714	1.88	1.85
T-b-MCA	1.341	1.308	1.338	1.308	1.229
T-a-MCA	1.251	0.934	1.423	1.347	1.311
T-w-MCA	1.075	1.059	1.656	1.171	1.164
TDCA	1.204	1.308	1.249	1.146	1.213
TCDCA	1.113	1.1	1.085	1.143	1.135
TDHCA	1.124	1.039	1.087	1.155	1.141
THDCA	0.854	1.141	1.124	1.022	1.055
THCA	0.853	1.026	0.932	1	1.191
GCA	1.696	1.806	1.74	1.696	1.753
GUDCA	1.391	1.505	1.431	1.353	1.431
GCDCA	1.268	1.285	1.026	1.397	1.643
GDCA	1.23	1.185	1.179	1.185	1.186
GDHCA	1.082	1.155	1.188	1.131	1.229
GHCA	1.077	1.273	1.166	1.167	1.086
GLCA	1.667	0.844	0.533	0.634	1.634
F
	H2O-CA			CA			H2O-DCA			DCA
0.01	0.123662	0.001	12	0.524375	0.0227341	12	0.102366	0.0012	12	0.424375	0.0232734	12
0.08	0.1421	0.002	12	1.07525	0.120628	12	0.12421	0.0023	12	0.92	0.152063	12
0.15	0.162	0.004	12	1.39059	0.107225	12	0.1362	0.0054	12	1.23	0.170723	12
0.5	0.18	0.00956	12	2.13938	0.195931	12	0.188	0.009956	12	1.87	0.299	12
1	0.25	0.0209	12	2.66367	0.181682	12	0.275	0.03209	12	2.82	0.191682	12
3	0.45	0.0612	12	2.98774	0.315392	12	0.485	0.07612	12	3.5	0.251539	12
5	0.65	0.0823	12	2.98774	0.380129	12	0.665	0.08823	12	3.123	0.308013	12
8	0.85	0.123	12	2.98774	0.32	12	0.985	0.1323	12	3.12	0.36	12
	MEAN	SD	N	MEAN	SD	N	MEAN	SD	N	MEAN	SD	N
G
	H2O			Δ36hENT3
pH-5.5	0.011	0.01	8	0.098	0.05	8
pH-6.5	0.012	0.01	8	0.045	0.03	8
pH-7.4	0.0115	0.012	8	0.012	0.02	8
	MEAN	SD	N	MEAN	SD	N
H
	Cholic acid Influx (pmol/oocyte*30min)
Control	0.035	0.034	0.03025	0.03225	0.0275	0.0365	0.0315	0.02875
Δ36hENT3	0.117037	0.105481	0.0923704	0.067037	0.0627407	0.073037	0.0848148	0.117704
NBMPR	0.0407273	0.0468182	0.0391818	0.0457273	0.0380909	0.0402727	0.0285455	0.0402727
Dipyridamole	0.0420833	0.0421667	0.04125	0.0234167	0.0626667	0.0701667	0.0478333	0.0366667
Dilazep	0.0561111	0.0446667	0.0388889	0.0535556	0.0522222	0.0365556	0.039	0.0637778
I

## Sheet: Figure 5
A
Heatmap
B
Whole Cell Lysate
	WT (pmol/100,000 cells)										KO (pmol/100,000 cells)
Total-BAs	264.951	286.015	300.492	252.996	284.919	265.677	297.658	275.892	285.103		170.399	179.284	168.113	196.001	185.183	175.022	161.432	183.679	178.628
U-BAs	70.9734	76.0798	79.6177	59.5514	79.7037	66.9748	77.1859	70.3576	79.744		62.04	64.5409	62.2481	87.6931	58.4155	76.3515	55.8446	89.4965	63.124
T-BAs	193.977	209.935	220.874	193.445	205.215	198.703	220.472	205.534	205.359		108.359	114.743	105.865	108.308	126.767	98.671	105.588	94.182	115.504
C
Whole Cell Lysate
TCA		TUDCA		TMCA
WT	SLC29A3-/-	WT	SLC29A3-/-	WT	SLC29A3-/-
91.7107	45.7183	53.6591	23.4143	48.6075	39.2262
93.7364	51.3033	56.9971	23.7991	59.2018	39.6409
95.3668	50.9042	51.1487	25.5298	74.3584	29.4306
93.4766	51.0723	49.2896	26.8838	50.6783	30.3519
85.1088	50.8304	51.285	25.9754	68.8212	49.9615
91.0485	51.4908	57.3181	27.6119	50.336	19.5678
85.887	48.4727	55.3715	23.5887	79.2138	33.5262
95.7988	43.4695	56.2422	22.2765	53.4933	28.4364
92.4114	53.6335	58.1467	28.6379	54.8009	33.2322
D
Lysosomal Fraction
TCA		TUDCA		TMCA
WT	SLC29A3-/-	WT	SLC29A3-/-	WT	SLC29A3-/-
0.0964	0.2275	0.054	0.0752	0.0313	0.0594
0.0814	0.2262	0.0406	0.0778	0.0592	0.0918
0.0859	0.1898	0.0455	0.0911	0.0476	0.0906
0.079	0.201	0.0419	0.0712	0.026	0.0821
0.0905	0.2037	0.045	0.0699	0.0318	0.0802
0.0975	0.1561	0.0408	0.0754	0.0325	0.0863
0.0947	0.1731	0.0524	0.0813	0.0297	0.0724
0.0857	0.2069	0.03	0.0997	0.0451	0.0658
0.0979	0.1944	0.0605	0.0868	0.0331	0.072
E
ER Fraction
TCA		TUDCA		TMCA
WT	SLC29A3-/-	WT	SLC29A3-/-	WT	SLC29A3-/-
0.8496	0.2473	0.3695	0.186	0.2148	0.1079
0.9065	0.336	0.4832	0.3288	0.2348	0.1612
0.9585	0.3318	0.2982	0.3025	0.399	0.1379
0.9157	0.2978	0.5273	0.303	0.4191	0.104
0.7923	0.3299	0.3094	0.1627	0.2362	0.1488
0.9294	0.3229	0.5099	0.2942	0.1998	0.1585
0.8678	0.3584	0.4453	0.1815	0.2404	0.1484
0.8788	0.2586	0.4552	0.1229	0.2285	0.1254
0.774	0.2743	0.3787	0.2809	0.2271	0.1484
F
Cytosolic Fraction
TCA		TUDCA		TMCA
WT	SLC29A3-/-	WT	SLC29A3-/-	WT	SLC29A3-/-
46.2674	19.0437	17.4307	10.0618	21.749	7.6835
53.4602	17.8135	13.6858	6.1201	19.269	6.4297
44.5311	26.4136	17.9454	3.4723	22.2143	5.5052
43.552	18.5828	13.9148	8.0643	24.2009	5.6049
46.2053	24.3815	17.0476	5.682	20.1531	6.5432
58.4081	16.3629	12.8113	7.1974	20.0257	6.8148
46.0694	27.606	17.8327	8.2688	21.4482	11.5733
45.7987	25.767	12.7234	7.3753	22.4773	10.3039
54.4739	15.8481	18.4266	6.6241	22.6834	5.8079
G
ER to Lysosome Ratio
TCA		TUDCA		TMCA
WT	SLC29A3-/-	WT	SLC29A3-/-	WT	SLC29A3-/-
8.813	1.087	6.843	2.473	6.863	1.816
11.136	1.485	11.901	4.226	3.966	1.756
11.158	1.748	6.554	3.321	8.382	1.522
11.591	1.482	12.585	4.256	9.293	1.267
8.755	1.62	6.876	2.328	7.428	1.855
9.532	2.069	12.498	3.902	6.148	1.837
9.164	2.07	8.498	2.232	8.094	2.05
10.254	1.25	15.173	1.233	8.788	1.906
7.906	1.411	6.26	3.236	6.861	2.061
H
Heat map
I
	WT	KO
U-BA	1.63	2.26
T-BA	0.77	18.77
G-BA	0.01	0.02
J
	WT										KO
Total-BAs	1.357	3.154	3.078	2.509	3.186	1.182					19.498	31.3694	14.6181	17.5385	26.6181	16.5813
U-BAs	1.221	1.936	1.885	1.603	2.074	1.071					1.539	1.67269	0.989265	2.94158	3.00037	3.39671
T-BAs	0.13	1.212	1.187	0.901	1.105	0.107					17.94	29.6745	13.6178	14.5857	23.5946	13.1777
G-BA	0.006119	0.006121	0.006694	0.004771	0.007431	0.003901					0.018724	0.022178	0.011103	0.011151	0.023175	0.006812
K
TDCA		TUDCA		TCDCA		TCA		TMCA		DCA		GCA
WT	SLC29A3-/-	WT	SLC29A3-/-	WT	SLC29A3-/-	WT	SLC29A3-/-	WT	SLC29A3-/-	WT	SLC29A3-/-	WT	SLC29A3-/-
0.010737	0.79445	0.004	0.381	0.005	0.548	0.082	11.27	0.028203	4.9467	0.512946	0.857224	0.006119	0.018724
0.012174	0.876819	0.008	0.731	0.024	0.674	0.722	20.852	0.446926	6.54071	0.529177	0.801327	0.006121	0.022178
0.011674	0.214189	0.007	0.081	0.023	0.136	0.664	7.663	0.480081	5.52321	0.565305	0.45047	0.006694	0.011103
0.009263	0.297072	0.005	0.26	0.021	0.206	0.529	7	0.336796	6.8225	0.451104	1.14831	0.004771	0.011151
0.014559	0.312528	0.007	0.148	0.025	0.26	0.674	12.971	0.384647	9.90344	0.628498	0.779837	0.007431	0.023175
0.009217	0.228623	0.003	0.234	0.004	0.17	0.062	6.172	0.028612	6.37359	0.481743	1.1639	0.003901	0.006812
L
TCA		TUDCA		TMCA
WT	SLC29A3-/-	WT	SLC29A3-/-	WT	SLC29A3-/-
20.49	7.8	3.06	0.88	28.6	5.22
34.98	6.5	3.55	1.22	22.56	7.76
22.36	13.38	5.23	0.47	16.83	10.43
27.98	8.9	2.26	0.85	18.93	6.99
34.04	10.1	3.38	1.15	27.88	5.74
23.56	13.05	2.05	1.8	21.5	9.37
M
TCA
Hours	WT			KO			RFP			ENT3-RFP
0.5	0.215	0.027	5	0.216	0.015	5	0.2	0.015	6	0.204	0.019	6
3	0.258	0.016	5	0.242	0.009	5	0.227	0.022	6	0.232	0.01	6
12	0.447	0.036	5	0.311	0.021	5	0.293	0.018	6	0.346	0.016	6
24	0.588	0.033	5	0.419	0.021	5	0.409	0.014	6	0.535	0.026	6
48	0.69	0.028	6	0.472	0.036	6	0.466	0.022	6	0.617	0.022	6
	MEAN	SD	N	MEAN	SD	N	MEAN	SD	N	MEAN	SD	N
TUDCA
Hours	WT			KO			RFP			ENT3-RFP
0.5	0.338	0.026	6	0.339	0.012	6	0.326	0.028	6	0.337	0.011	6
3	0.423	0.014	6	0.367	0.013	6	0.38	0.012	6	0.403	0.014	6
12	0.614	0.022	6	0.458	0.019	6	0.478	0.014	6	0.552	0.02	6
24	0.808	0.009	6	0.601	0.028	6	0.628	0.015	6	0.738	0.027	6
48	0.898	0.021	6	0.666	0.019	6	0.653	0.032	6	0.808	0.019	6
	MEAN	SD	N	MEAN	SD	N	MEAN	SD	N	MEAN	SD	N
Reserpine
Hours	WT			KO			RFP			ENT3-RFP
0.5	0.191	0.011	6	0.18	0.01	6	0.176	0.004	6	0.187	0.007	6
3	0.23	0.016	6	0.236	0.018	6	0.246	0.02	6	0.244	0.02	6
12	0.327	0.034	6	0.287	0.026	6	0.277	0.011	6	0.304	0.018	6
24	0.397	0.037	6	0.358	0.045	6	0.367	0.018	6	0.388	0.043	6
48	0.466	0.018	6	0.431	0.03	6	0.434	0.053	6	0.455	0.037	6
	MEAN	SD	N	MEAN	SD	N	MEAN	SD	N	MEAN	SD	N
N
Slc10a1			Slc10a2			Slc10a5			Slco1a1			Slco1a4			Slco1b2			Slco2a1			Slco2b1			CYP27A1			CYP7A1			CYP7B1			Nr5a2			Nr0b2			Nr1h3			Nr1h4
WT	KO		WT	KO		WT	KO		WT	KO		WT	KO		WT	KO		WT	KO		WT	KO		WT	KO		WT	KO		WT	KO		WT	KO		WT	KO		WT	KO		WT	KO
0.624672	2.62173		0.381658	0.874197		0.742024	1.684		0.0218183	1.58148		1.71756	0.582298		1.1154	9.19182		1.00882	0.899363		0.727687	1.63209		0.985799	1.28556		0.900037	1.92721		0.864707	0.304393		0.929251	0.425325		0.940466	0.277964		0.873728	0.632095		0.897633	1.09668
0.61921	0.61921		2.09361	0.484905		0.540619	1.2172		0.006933	0.134732		1.45467	2.21653		0.912616	0.953517		0.981003	1.31464		0.742035	0.919416
0.654461	0.495504		1.27388	0.103328		0.446281	0.974204		0.892454	0.20113		0.645787	2.33691		1.12023	2.95593		0.996203	0.764369		0.855245	0.930624		1.13073	0.954889		1.52158	2.02018		1.02299	0.744887		1.12786	0.355064		0.895096	0.080619		0.882697	0.186093		0.951699	0.971665
0.624672	0.624672		2.12713	0.97105		0.712211	0.692615		1.12265	0.04176		0.622135	3.19311		1.12146	1.12146		0.92853	1.10127		0.727374	0.807195
0.624672	5.67115		1.12767	3.51932		0.481936	1.52618		0.007391	1.66661		0.662324	1.83973		0.95572	5.39592		0.602072	2.21735		0.558338	2.69875		0.763839	0.71646		0.555532	1.01501		0.619635	0.634952		0.327285	0.407869		0.751696	0.919789		0.221363	0.345352		0.610265	0.650875
0.594698	2.55872		1.54087	0.808407		0.48112	1.77412		0.203071	1.39583		0.278008	0.639386		0.974686	10.7779		0.802818	0.822984		0.477976	1.83061
																								0.213337	0.355983		0.254792	0.127756		0.061496	0.045092		0.365746	0.082472		0.77622	0.223011		0.338373	0.234142		0.399689	0.3212
																								0.570711	0.317883		0.608122	0.013129		0.051451	0.045418		0.438256	0.064763		0.708588	0.203653		0.343232	0.330892		0.786133	0.359289
																								0.884307			1.84806			0.273423			0.993875			0.356047			1.03088			0.83746

## Sheet: Figure 6
A
GRP78 LSK					GRP78 LSK, FLT-					GRP78 ST-HSC					GRP78 LT-HSC
WT	KO	KO+TUDCA	KO+TCA	KO+Salubrinal	WT	KO	KO+TUDCA	KO+TCA	KO+Salubrinal	WT	KO	KO+TUDCA	KO+TCA	KO+Salubrinal	WT	KO	KO+TUDCA	KO+TCA	KO+Salubrinal
1.6	18.1	9.4	13.2	3.8	0.349956	18.1045	9.40425	14.85	3.22855	0.4	20.2	10	18.9	4	0.3	17.1	8.8	10.6	2.2
0.6	1.5	6.1	7.7	6.3	0.248756	1.48754	5.77596	7.83262	6.08868	0	3.8	7.5	6.7	5.5	0.4	0.8	4.6	9	6.7
1.9	8.3	15.8	9.3	2.3	1.50107	7.51665	16.0941	9.5122	1.78571	1.3	5.8	18.1	10.4	1.2	1.7	9.2	13.9	8.5	2.8
0.3	2.3	2.6	10.4	6.1	0.10846	2.17842	1.82517	10.9399	6.06971	0.2	5	1.8	10.4	6.5	0	0.9	1.8	11.6	5.6
1.5	11.7	14.1	9.7	2.1	1.34116	11.9625	14.4444	9.81544	1.42259	1	12	15.8	10.3	1.2	1.8	11.9	12.8	9.1	1.7
1	8.6	13.7	11.2	3.6	0.519211	8.4223	14.0474	11.2552	3.42657	0.4	11.5	12.8	9.4	2.4	0.6	6	15.2	13.4	4.5
GRP94 LSK					GRP94 LSK, FLT-					GRP94 ST-HSC					GRP94 LT-HSC
WT	KO	KO+TUDCA	KO+TCA	KO+Salubrinal	WT	KO	KO+TUDCA	KO+TCA	KO+Salubrinal	WT	KO	KO+TUDCA	KO+TCA	KO+Salubrinal	WT	KO	KO+TUDCA	KO+TCA	KO+Salubrinal
0.3	10.3	4.7	4.5	1.4	0.145476	11.1367	4.56274	4.64872	0.830258	0	12.4	5.3	5.2	0.8	0.9	30.2	4	3.6	0.8
0.2	3.9	2.5	5.4	0.6	0.121359	3.88951	2.37775	5.27273	0.196947	0	3.7	2.2	4	0.3	0.7	4.3	2.7	7.7	0
0.5	10	5.8	3.7	0.4	0.21966	10.7032	5.90894	3.63036	0.133333	0.1	13	5.7	3.7	0.1	0.7	7	6.2	3.5	0.4
0.6	4	5.3	4.1	0.6	0.359389	3.83142	5.73152	4.07159	0.351906	0.2	3.8	5.4	3.2	0.3	0.6	3.9	7	5.8	0.5
0.2	7.8	4.7	4.3	5.2	0.056721	8.18792	4.9302	4.48994	5.11182	0.1	9.4	5	4.9	4	0	6.9	4.8	3.6	6.8
0.8	2.9	6.9	6.2	5.9	0.210194	2.7972	6.93985	6.12319	5.68655	0.1	2	6.2	6.9	4.7	0.3	4.4	8.6	4.1	6.6
B	Adult Bone Marrow
DMSO			DMSO						TUDCA						TDCA						TCA						UDCA
DMSO			TUN			THP			TUN			THP			TUN			THP			TUN			THP			TUN			THP
WT	KO		WT-TUN	KO-TIUN		WT-THP	KO-THP		WT-TUN+TUD	KO-TIUN+TUD		WT-THP+TUD	KO-THP+TUD		WT-TUN+TDCA	KO-TIUN+TDCA		WT-THP+TDCA	KO-THP+TDCA		WT-TUN+TCA	KO-TIUN+TCA		WT-THP+TCA	KO-THP+TCA		WT-TUN+UD	KO-TIUN+UD		WT-THP+UD	KO-THP+UD
100	93.8028		56.9014	38.0282		38.8732	21.9718		57.7465	44.2253		75.2113	35.493		82.2535	55.2113		75.2113	41.6901		65.0704	61.1268		61.4085	31.5493		62.2535	21.4084		57.4648	47.8873
85.0704	75.7746		45.0704	27.8873		40.2817	18.8732		77.4648	53.2394		72.6761	45.6338		75.2113	49.5775		67.3239	32.3944		70.7042	38.5915		77.4648	40		68.7324	18.5916		76.6197	37.1831
85.3521	83.662		50.4225	36.0563		24.507	15.2113		84.2254	37.1831		64.2254	32.3944		77.1831	42.5352		63.0986	27.6056		70.7042	38.8732		73.5211	35.2113		52.9577	17.4648		83.0986	36.9014
94.8485	89.3939		40.9091	33.3333		40.9091	22.7273		60.9091	50.9091		78.4848	40.6061		86.3636	53.3333		78.1818	40.6061		82.7273	61.2121		59.3939	29.697		63.6364	39.0909		67.2727	58.4849
99.3939	90		57.2727	40		43.0303	20		81.5152	41.8182		76.6667	45.7576		79.0909	57.2727		70.303	38.7879		80	38.7879		78.4848	30.9091		79.0909	40		76.6667	33.3333
100	79.0909		53.6364	35.4545		26.0606	18.4849		88.7879	39.697		67.8788	34.5455		81.5152	49.3939		66.3636	45.7576		70	40.303		79.0909	15.7576		54.8485	32.1212		77.5758	29.3939
C	Fetal Liver
DMSO			DMSO						TUDCA						TDCA						TCA						UDCA
DMSO			TUN			THP			TUN			THP			TUN			THP			TUN			THP			TUN			THP
WT	KO		WT-TUN	KO-TIUN		WT-THP	KO-THP		WT-TUN+TUD	KO-TIUN+TUD		WT-THP+TUD	KO-THP+TUD		WT-TUN+TDCA	KO-TIUN+TDCA		WT-THP+TDCA	KO-THP+TDCA		WT-TUN+TCA	KO-TIUN+TCA		WT-THP+TCA	KO-THP+TCA		WT-TUN+UD	KO-TIUN+UD		WT-THP+UD	KO-THP+UD
100	97.878		24.4032	39.5225		48.8064	26.7904		66.5782	39.7878		69.496	33.1565		62.069	47.2149		71.0875	40.5836		61.5385	44.8276		85.9416	38.992		61.008	57.2944		84.6154	41.9098
87.0027	88.5942		47.4801	36.6048		33.1565	36.6048		65.252	35.809		67.9045	40.5836		71.0875	45.3581		78.7798	48.5411		57.8249	35.809		66.8435	45.3581		82.4934	28.1167		57.8249	42.4403
93.6339	105.835		44.8276	29.7082		33.687	30.504		57.5597	50.9284		78.7798	47.4801		75.5968	55.1724		90.1857	54.6419		63.3952	35.2785		66.0477	38.1963		78.5146	30.7692		66.0477	45.3581
100	104.14		77.3885	46.4968		46.4968	41.7197		74.8408	49.0446		84.3949	42.9936		83.121	58.2803		99.0446	57.6433		84.0764	46.1783		83.4395	64.3312		100.955	61.1465		103.822	44.9045
92.9936	92.3567		54.4586	52.5478		47.4522	32.8025		68.1529	49.3631		86.9427	55.7325		83.121	57.6433		81.5287	64.6497		78.6624	41.7197		87.2612	62.1019		73.2484	55.414		85.6688	42.6752
99.3631	114.013		52.8662	44.9045		41.7197	35.9873		77.707	51.5924		81.2102	42.0382		77.707	55.0955		98.7261	44.2675		85.9873	42.9936		85.9873	47.4522		89.4904	44.9045		91.0828	38.535
D
GRP78
Vehicle						TUN						TUN + TUDCA						THP						THP + TUDCA							Vehicle						TUN						TUN + TUDCA						THP
0.775646	1.33251		2.7741	3.65217		2.65011	2.89424		12.4711	11.5737		1.23399	1.34952		11.8944	5.87476		3.24649	3.21453		11.6889	12.7753		1.48236	1.09098		11.6964	5.1057			1	1.2579		3.20077	3.01716		5.42595	6.10964		10.3225	11.2881		3.76867	3.99925		17.3397	7.19075		4.41309
1	1.51822		2.2019	3.3497		2.89942	2.38399		10.1511	10.5547		1.11116	1.30727		12.2438	4.85036		3.0398	3.49264		10.5685	12.3883		1.6884	1.16584		11.0444	10.937			1.10879	1.14468		3.05785	2.68094		5.86053	5.19264		10.3612	9.57726		3.15338	3.28741		16.2166	7.0914		4.89201
E
GRP78 LSK					GRP78 LSK FLT-					GRP78 ST-HSC					GRP78 LT-HSC
WT_RFP	KO_RFP	KO_ENT3	KO_ENT3+TUDCA	KO_ENT3+TCA	WT_RFP	KO_RFP	KO_ENT3	KO_ENT3+TUDCA	KO_ENT3+TCA	WT_RFP	KO_RFP	KO_ENT3	KO_ENT3+TUDCA	KO_ENT3+TCA	WT_RFP	KO_RFP	KO_ENT3	KO_ENT3+TUDCA	KO_ENT3+TCA
4.1	7.3	4.9	1.7	7.6	0.662252	1.34228	3.13901	1.2488	6.08365	0	1.6	2.4	0.9	10.8	5.9	0	4.9	3.7	3.9
4	8.4	8.9	3.6	7	0	6.41399	6.8323	2.12766	7.24638	0	5.8	4.4	2.7	9.1	0	12.5	12.8	1.7	6.4
2.9	7.5	8.7	4.9	5.1	0	9.5092	3.22581	3.87931	2.95082	0	7.6	1.9	5.9	2.5	0	25.7	6.1	2.3	3.4
12.2	7	9.2	2.9	2.4	0	4.54545	4.66667	2.52874	1.40845	0	4.6	1	1.2	0	0	3.4	11.8	4.1	2.3
9.5	5.2	8.2	7.8	2.2	0	0.865801	7.5	7.05882	2.06897	0	0	8.4	15	1.8	0	6.9	4.3	4.6	2.8
6.7	15.3	1	3.8	1.7	0	13.7097	0	4.04858	0.699301	0	11.6	0	6.3	0.5	0	16.4	0	3	1
3.6	10.7	11.5	3.7	0.7	2.15517	19.1419	17.2973	3.59543	0.519481	1.9	24.8	39.3	3.7	0.4	2.6	12.7	6.5	3.3	0.8
2.9	8.3	6	1.7	1.8	1.51134	16.129	9.57447	1.66667	2.31481	1	20.4	9.2	1.7	2.1	2.8	12.6	9.8	1.6	10
4.4	8.3	8	1.5	12.7	2.72727	16.5179	10.8374	1.61725	13.0827	2.1	22.3	12.8	1.7	12.8	3.4	11.6	9.6	1.4	13.3
4.7	10.4	6.2	1.4	1.5	2.7833	17.8322	9.44206	1.15108	1.39211	3.3	24.3	10.4	1.3	1	2	10.4	8.3	0.6	2.5
5.2	19.2	7.9	0.9	1.8	2.83688	24.9175	10.6599	0.428266	1.98675	1.9	28.2	17.6	0.6	1.9	3.4	16.9	5.4	0	6.7
4.8	6.7	7.6	0.9	0.9	2.95567	10.7884	11.9342	1.01744	1.03093	2.4	18.3	14.4	1.2	1.1	3.3	5.1	9.8	0	0.8
[truncated: 7 more columns]

## Sheet: Figure 7
A
Protocol Diagram
B
	Days	KOHSC ENT3-TUDCA_3h_ transpl	KOHSC ENT3-TUDCA_24h_ transpl	KOHSC ENT3-TUDCA_48h_ transpl	KOHSC RFP-TUDCA_48h_ transpl
KOHSC ENT3-TUDCA_3h_ transpl-051	14	1
KOHSC ENT3-TUDCA_3h_ transpl-057	28	1
KOHSC ENT3-TUDCA_3h_ transpl-784	20	1
KOHSC ENT3-TUDCA_3h_ transpl-812	17	1
KOHSC ENT3-TUDCA_3h_ transpl-818	36	1
KOHSC ENT3-TUDCA_3h_ transpl-649	10	1
KOHSC ENT3-TUDCA_24h_ transpl-053	32		1
KOHSC ENT3-TUDCA_24h_ transpl-059	28		1
KOHSC ENT3-TUDCA_24h_ transpl-755	26		1
KOHSC ENT3-TUDCA_24h_ transpl-813	42		1
KOHSC ENT3-TUDCA_24h_ transpl-821	38		1
KOHSC ENT3-TUDCA_24h_ transpl-715	19		1
KOHSC ENT3-TUDCA_48h_ transpl-055	60			0
KOHSC ENT3-TUDCA_48h_ transpl-060	43			1
KOHSC ENT3-TUDCA_48h_ transpl-742	60			0
KOHSC ENT3-TUDCA_48h_ transpl-816	56			1
KOHSC ENT3-TUDCA_48h_ transpl-820	37			1
KOHSC ENT3-TUDCA_48h_ transpl-no_tag	33			1
KOHSC RFP-TUDCA_48h_ transpl-056	13				1
KOHSC RFP-TUDCA_48h_ transpl-062	10				1
KOHSC RFP-TUDCA_48h_ transpl-764	22				1
KOHSC RFP-TUDCA_48h_ transpl-notag	15				1
KOHSC RFP-TUDCA_48h_ transpl-817	24				1
KOHSC RFP-TUDCA_48h_ transpl-739	14				1
WT-HSC transpl-1	60					0
WT-HSC transpl-2	60					0
WT-HSC transpl-3	60					0
WT-HSC transpl-4	60					0
WT-HSC transpl-5	60					0
WT-HSC transpl-6	60					0
C
	Days	KO mice sublethal + Wild Type HSC	KO mice sublethal + KO HSC	KO mice sublethal + KO HSC+ENT3OE	KO mice sublethal + KO HSC+ENT3OE+TUDCA	KO mice sublethal + WT HSC
KOHSC transpl-1	15	1
KOHSC transpl-2	18	1
KOHSC transpl-3	22	1
KOHSC transpl-4	10	1
KOHSC transpl-5	16	1
KOHSC transpl-6	20	1
KO-HSC+ENToe transpl-1	15		1
KOHSC+ENToe transpl-2	17		1
KOHSC+ENToe transpl-3	24		1
KOHSC+ENToe transpl-4	30		1
KOHSC+ENToe transpl-5	35		1
KOHSC+ENToe transpl-6	27		1
KO-HSC+ENToe+TUD transpl-1	40			1
KOHSC+ENToe+TUD transpl-2	44			1
KOHSC+ENToe+TUD transpl-3	60			0
KOHSC+ENToe+TUD transpl-4	60			0
KOHSC+ENToe+TUD transpl-5	34			1
KOHSC+ENToe+TUD transpl-6	27			1
KOHSC +TUDCA transpl-1	20				1
KOHSC +TUDCA transpl-2	11				1
KOHSC +TUDCA transpl-3	26				1
KOHSC +TUDCA transpl-4	12				1
KOHSC +TUDCA transpl-5	23				1
KOHSC +TUDCA transpl-6	10				1
WT-HSC transpl-1	60					0
WT-HSC transpl-2	60					0
WT-HSC transpl-3	60					0
WT-HSC transpl-4	60					0
WT-HSC transpl-5	60					0
WT-HSC transpl-6	60					0
D
LSK (%Engraftment)
KO HSC	KO HSC+RFP+TUDCA	KO HSC + ENT3	KO HSC + ENT3 + TUDCA	WT HSC
0.06616	0.154409	0.12907	0.738878	1.88528
0.027947	0.136961	0.378378	0.65764	1.28873
0.022814	0.03227	0.115116	3.86074	0.255579
0.030038	0.030769	0.118023	4.13153	1.5427
0.053232	0.05666	0.186186	4.49516	2.41642
0.039544	0.071857	0.100581	5.34816	4.29637
LSK FLT3- (%Engraftment)
KO HSC	KO HSC+RFP+TUDCA	KO HSC + ENT3	KO HSC + ENT3 + TUDCA	WT HSC
0.006977	0.00274	0.003846	0.541667	5
0.02093	0.00274	0.165625	0.694444	6.15444
0	0.00137	0.096154	1.09722	0.192222
0	0.005479	0.146154	0.833333	3.91222
0.072093	0.008219	0.428125	1.68056	7.60222
0.011628	0.021918	0.069231	0.902778	3.96
ST-HSC (%Engraftment)
KO HSC	KO HSC+RFP+TUDCA	KO HSC + ENT3	KO HSC + ENT3 + TUDCA	WT HSC
0.008108	0.002985	0	0.85	5.18182
0.021622	0.002985	0.018519	1.05	5.37273
0	0.001493	0.0125	0.125	0.007576
0	0	0.008333	0.025	4.14394
0.059459	0.004478	0.02963	0.05	6.73485
0.013514	0.013433	0.016667	0.125	0.136364
LT-HSC (%Engraftment)
KO HSC	KO HSC+RFP+TUDCA	KO HSC + ENT3	KO HSC + ENT3 + TUDCA	WT HSC
0	0	0.05	0.15625	3.66667
0.016667	0	0.96	0.25	8.30417
0	0	1.1	2.3125	0.7
0	0.066667	1.8	1.84375	3.275
0.15	0.05	2.58	3.71875	9.9875
0	0.116667	0.7	1.875	32
E
RBC (M/ul)		Hb (g/dl)		HCT (%)
RFP KO HSC+TUDCA	ENT3 KO HSC+TUDCA	RFP KO HSC+TUDCA	ENT3 KO HSC+TUDCA	RFP KO HSC+TUDCA	ENT3 KO HSC+TUDCA
3.75	6.69	5.4	9.3	18.1	30.9
6.87	9.37	7.8	12.2	27.6	39.3
3.42	9.75	4.4	11.6	15.7	38.6
5.31	8.03	8.2	10.6	28.9	34
7.57	8.6	10.7	10.9	35.9	36.5
F
G

## Sheet: Supplemental Figure 1
A
B

## Sheet: Supplemental Figure 2
A
		BFU-E
	Slc29a3+/+	1158	1267	1551	967	1474	1105
	Slc29a3-/-	265	217	306	112	207	224
B
		CFU-E
	Slc29a3+/+	86	94	91	76	63	87
	Slc29a3-/-	12	27	18	64	41	12
C
	Bone Marrow
	Age	Slc29a3+/+						Slc29a3-/-
	2 weeks	823	1256	962	1145	991	1006	712	982	1238	1433	1437	1405
	5 weeks	771	973	979	1104	1259	1628	691	847	895	874	731	736
	12 weeks	724	1262	1197	1226	1008	991	731	114	304	316	472	488
D	Spleen
	Age	Slc29a3+/+			Slc29a3-/-
	2 weeks	4467	5021	6000	3601	2407	5041
	5 weeks	4421	3371	4120	5640	4003	4280
	12 weeks	6341	6645	5500	8210	7600	9600

## Sheet: Supplemental Figure 3
A
B	HSPC Subpopulation Cell Count
		LT HSC			ST HSC			LSK+			MPP (FLT3+)			MPP2			MPP3			CMP				GMP				MEP
	Slc29a3+/+	33	18	36	105	129	86	337	290	295	112	129	87	181	153	167	88	63	76	185	223	144	234	336	235	339	315	1390	800	1182	989
	Slc29a3-/-	9	8	14	64	45	65	244	257	243	95	67	84	174	124	165	26	22	24	203	203	221	274	425	247	415	452	561	409	425	673

[truncated: 12 more sheets: Supplemental Figure 4, Supplemental Figure 5, Supplemental Figure 6, Supplemental Figure 7, Supplemental Figure 8, Supplemental Figure 9, Supplemental Figure 10, Supplemental Figure 11, Supplemental Figure 12, Supplemental Figure 13, Supplemental Figure 14, Supplemental Figure 15]
